# Supplementary material for: Proteomic Responses of the Springtail Folsomia candida to Drought
Source: Insects. 2025 Jul 9;16(7):707. doi: 10.3390/insects16070707 (PMC12295829; doi:10.3390/insects16070707)
Supplement: Supplementary file 1 [file insects-16-00707-s001.zip]

Archive with 5 entries (5 files):
- Supplementary Dataset S1. Fold changes of proteins at 5-time points.xlsx
- Supplementary Dataset S2. Enriched pathways in Folsomia candida.xlsm
- Supplementary Dataset S3. significantly responsive pathways in Folsomia candida.xlsx
- Supplementary Dataset S4. Interaction effect of drought and time on proteins in pathways.xlsm
- Supplementary Figures.pdf
