# Supplementary material for: Proteomic Responses of the Springtail Folsomia candida to Drought
Source: Insects. 2025 Jul 9;16(7):707. doi: 10.3390/insects16070707 (PMC12295829; doi:10.3390/insects16070707)
Supplement: Supplementary file 1 [file insects-16-00707-s001.zip › Supplementary Dataset S1. Fold changes of proteins at 5-time points.xlsx]

## Sheet: Sheet1
Supplementary dataset 1 Fold changes of proteins at 5-time point. The ID for each protein is in the geneid column accroding to Folsomia candida reference genome (ASM221717v1) in NCBI database. The fold changes are shown in the logFC colunm. The criteria for fold changes of proteins range less than than log2(-1.5) = -0.585 and greater than log2(1.5) = 0.585 and the significance is FDR<0.05. If the…
geneid	logFC	logCPM	LR	PValue	FDR	regulation	names	day
110854553	-5.70643	4.80855	60.5945	7.01285e-15	1.20831e-11	down	Feruloyl CoA ortho-hydroxylase 2 OS=Folsomia candida OX=158441 GN=Fcan01_16047 PE=3 SV=1	1
110848512	-5.1676	4.46254	58.5691	1.96274e-14	1.6909e-11	down	Filamin-A OS=Folsomia candida OX=158441 GN=Fcan01_09813 PE=3 SV=1	1
110855822	-4.12788	6.42119	56.5433	5.49756e-14	3.15743e-11	down	CHK domain-containing protein OS=Folsomia candida OX=158441 GN=Fcan01_01719 PE=4 SV=1	1
110859085	-4.20745	4.75699	54.9452	1.23936e-13	5.33854e-11	down	S-methyl-5'-thioadenosine phosphorylase OS=Folsomia candida OX=158441 GN=Fcan01_22366 PE=3 SV=1	1
110843714	-4.15091	8.97087	54.0326	1.97189e-13	6.79515e-11	down	Regucalcin OS=Folsomia candida OX=158441 GN=Fcan01_04154 PE=4 SV=1	1
110862040	-3.32801	9.06336	52.628	4.03094e-13	1.15755e-10	down	Phenoloxidase 2 OS=Folsomia candida OX=158441 GN=Fcan01_27120 PE=4 SV=1	1
110842678	-3.23687	10.5107	50.968	9.38843e-13	2.31089e-10	down	Titin OS=Folsomia candida OX=158441 GN=Fcan01_02283 PE=4 SV=1	1
110860110	-5.59302	6.70284	49.1464	2.3755e-12	5.11622e-10	down	3-ketoacyl-CoA thiolase, mitochondrial OS=Folsomia candida OX=158441 GN=Fcan01_23613 PE=3 SV=1	1
110848807	-5.75218	3.80209	46.6933	8.3013e-12	1.58924e-09	down	Counting factor associated protein D OS=Folsomia candida OX=158441 GN=Fcan01_01811 PE=3 SV=1	1
110848532	-2.91325	6.85941	40.3374	2.1368e-10	3.68171e-08	down	Metalloendopeptidase OS=Folsomia candida OX=158441 GN=Fcan01_09771 PE=4 SV=1	1
110846831	-2.52128	11.4598	39.9094	2.66017e-10	4.16679e-08	down	Asparagine-linked glycosylation protein 11 homolog OS=Folsomia candida OX=158441 GN=Fcan01_19730 PE=3 SV=1	1
110858682	-3.70862	5.54979	39.2278	3.77126e-10	5.4149e-08	down	Ankyrin-2 OS=Folsomia candida OX=158441 GN=Fcan01_21892 PE=4 SV=1	1
110852874	-3.38659	7.24137	37.9472	7.26871e-10	9.63383e-08	down	Alpha-crystallin A chain OS=Folsomia candida OX=158441 GN=Fcan01_14514 PE=3 SV=1	1
110853073	-2.83708	7.61711	36.5904	1.45751e-09	1.79378e-07	down	Kynurenine formamidase OS=Folsomia candida OX=158441 GN=Fcan01_14623 PE=3 SV=1	1
110853279	-3.17808	10.478	35.4203	2.657e-09	3.05201e-07	down	RNA helicase OS=Folsomia candida OX=158441 GN=Fcan01_14507 PE=3 SV=1	1
110856429	-4.95619	2.89027	33.9999	5.51148e-09	5.93517e-07	down	Serine/threonine-protein phosphatase OS=Folsomia candida OX=158441 GN=Fcan01_18755 PE=3 SV=1	1
110860884	-2.86848	4.50276	32.6142	1.12391e-08	1.13911e-06	down	Myosin light chain alkali OS=Folsomia candida OX=158441 GN=Fcan01_25176 PE=4 SV=1	1
110855878	2.29154	11.3269	32.3755	1.27078e-08	1.21642e-06	up	Glutamate-gated chloride channel OS=Folsomia candida OX=158441 GN=Fcan01_18331 PE=4 SV=1	1
110847891	-3.35027	2.65327	31.0792	2.47707e-08	2.24631e-06	down	Dolichol-phosphate mannosyltransferase subunit 1 OS=Folsomia candida OX=158441 GN=Fcan01_02106 PE=3 SV=1	1
110845456	-2.88052	7.53536	30.8675	2.76255e-08	2.37994e-06	down	D-3-phosphoglycerate dehydrogenase OS=Folsomia candida OX=158441 GN=Fcan01_06683 PE=4 SV=1	1
110857183	-3.44429	8.85082	28.9225	7.53317e-08	6.18079e-06	down	Myosin-6 OS=Folsomia candida OX=158441 GN=Fcan01_20052 PE=4 SV=1	1
110853802	-2.92734	7.64286	27.4696	1.59585e-07	1.24984e-05	down	Translocation protein SEC63 OS=Folsomia candida OX=158441 GN=Fcan01_02442 PE=4 SV=1	1
110859589	-3.12914	4.95465	27.3281	1.71701e-07	1.28626e-05	down	Flightin OS=Folsomia candida OX=158441 GN=Fcan01_01812 PE=4 SV=1	1
110841837	-2.84054	5.28424	27.1191	1.91298e-07	1.37336e-05	down	Glutathione S-transferase theta-1 OS=Folsomia candida OX=158441 GN=Fcan01_01968 PE=3 SV=1	1
110860774	2.18055	6.27373	26.4848	2.65616e-07	1.83062e-05	up	Glucose dehydrogenase [FAD, quinone] OS=Folsomia candida OX=158441 GN=Fcan01_24865 PE=3 SV=1	1
110845445	-2.3989	11.6844	26.1662	3.13254e-07	2.06804e-05	down	Acetoacetyl-CoA synthetase OS=Folsomia candida OX=158441 GN=Fcan01_07613 PE=3 SV=1	1
110848572	-2.85393	5.59405	26.1007	3.24069e-07	2.06804e-05	down	Inosine phosphorylase OS=Folsomia candida OX=158441 GN=Fcan01_03125 PE=3 SV=1	1
110851173	-3.71453	5.56254	25.9196	3.5594e-07	2.1903e-05	down	RBR-type E3 ubiquitin transferase OS=Folsomia candida OX=158441 GN=Fcan01_12731 PE=4 SV=1	1
110858109	3.60452	3.93263	25.8266	3.73508e-07	2.21915e-05	up	Pancreatic triacylglycerol lipase OS=Folsomia candida OX=158441 GN=Fcan01_21090 PE=3 SV=1	1
110849129	-5.58576	7.15935	25.2371	5.06983e-07	2.91177e-05	down	Complex I-B12 OS=Folsomia candida OX=158441 GN=Fcan01_02070 PE=3 SV=1	1
110848712	-4.16148	6.44733	25.0775	5.50728e-07	3.06098e-05	down	NADH dehydrogenase [ubiquinone] 1 alpha subcomplex subunit 13 OS=Folsomia candida OX=158441 GN=Fcan01_09187 PE=3 SV=1	1
110851706	-3.33946	0.948072	24.8781	6.10714e-07	3.25813e-05	down	Ectodysplasin-A OS=Folsomia candida OX=158441 GN=Fcan01_13369 PE=3 SV=1	1
110857972	-3.04641	5.91674	24.8366	6.24018e-07	3.25813e-05	down	Alpha-galactosidase OS=Folsomia candida OX=158441 GN=Fcan01_21043 PE=3 SV=1	1
110850366	-1.91543	9.46298	24.2087	8.64415e-07	4.38055e-05	down	Xanthine dehydrogenase OS=Folsomia candida OX=158441 GN=Fcan01_10826 PE=3 SV=1	1
110846732	-1.97614	12.5429	23.9722	9.77386e-07	4.81153e-05	down	Globin OS=Folsomia candida OX=158441 GN=Fcan01_07386 PE=3 SV=1	1
110848141	-2.44115	7.01328	23.6262	1.16986e-06	5.59908e-05	down	Guanine nucleotide-binding protein subunit beta-like protein OS=Folsomia candida OX=158441 GN=Fcan01_09156 PE=3 SV=1	1
110843813	-2.43843	5.90311	22.8987	1.70767e-06	7.80125e-05	down	Sodium/potassium-transporting ATPase subunit beta-2 OS=Folsomia candida OX=158441 GN=Fcan01_04021 PE=3 SV=1	1
110856148	2.09658	6.00356	22.8843	1.72053e-06	7.80125e-05	up	Alkaline phosphatase OS=Folsomia candida OX=158441 GN=Fcan01_18867 PE=3 SV=1	1
110849497	-1.9937	10.4509	22.7777	1.81861e-06	8.03451e-05	down	Putative aminopeptidase NPEPL1 OS=Folsomia candida OX=158441 GN=Fcan01_02861 PE=3 SV=1	1
110848136	-3.04998	7.07097	22.388	2.22765e-06	9.5956e-05	down	Proliferation-associated protein 2G4 OS=Folsomia candida OX=158441 GN=Fcan01_08958 PE=3 SV=1	1
110857380	-2.76422	4.96327	22.1268	2.55219e-06	0.000107254	down	Gamma-aminobutyric acid receptor subunit beta OS=Folsomia candida OX=158441 GN=Fcan01_20354 PE=3 SV=1	1
110853771	-2.89209	2.90621	20.8627	4.93401e-06	0.000202412	down	TLD domain-containing protein 1 OS=Folsomia candida OX=158441 GN=Fcan01_15283 PE=4 SV=1	1
110842236	-3.93287	4.26121	20.6119	5.62441e-06	0.000225369	down	RNA-binding protein fusilli OS=Folsomia candida OX=158441 GN=Fcan01_02271 PE=4 SV=1	1
110850690	-2.03753	4.81468	20.4023	6.27532e-06	0.000245736	down	Minor histocompatibility antigen H13 OS=Folsomia candida OX=158441 GN=Fcan01_03264 PE=3 SV=1	1
110852025	1.98789	5.19032	20.2255	6.88296e-06	0.000263541	up	Peptidylprolyl isomerase OS=Folsomia candida OX=158441 GN=Fcan01_02038 PE=4 SV=1	1
110846440	-3.05863	7.98491	20.1722	7.07757e-06	0.000265101	down	Mediator complex subunit 23 OS=Folsomia candida OX=158441 GN=Fcan01_07397 PE=3 SV=1	1
110860644	-2.02232	4.36333	20.1089	7.31574e-06	0.000266893	down	NAD-dependent protein deacylase sirtuin-5, mitochondrial OS=Folsomia candida OX=158441 GN=Fcan01_24766 PE=4 SV=1	1
110849140	-1.91872	8.52721	20.0779	7.4352e-06	0.000266893	down	Protein disulfide-isomerase A3 OS=Folsomia candida OX=158441 GN=Fcan01_02835 PE=3 SV=1	1
110853759	-2.44531	9.29394	19.7351	8.89529e-06	0.000312787	down	Arginine kinase OS=Folsomia candida OX=158441 GN=Fcan01_15270 PE=3 SV=1	1
110847967	-2.56315	5.44602	19.5819	9.63785e-06	0.00033212	down	Cystatin-A2 OS=Folsomia candida OX=158441 GN=Fcan01_08245 PE=4 SV=1	1
110848377	-2.41363	6.76529	19.486	1.01342e-05	0.000342378	down	Sulfotransferase 1C4 OS=Folsomia candida OX=158441 GN=Fcan01_09669 PE=4 SV=1	1
110842485	-2.79296	4.59424	19.2744	1.13217e-05	0.000357103	down	Fructose-bisphosphatase OS=Folsomia candida OX=158441 GN=Fcan01_02513 PE=3 SV=1	1
110844357	-2.97346	3.38252	19.2716	1.13382e-05	0.000357103	down	Copine-7 OS=Folsomia candida OX=158441 GN=Fcan01_05153 PE=4 SV=1	1
110852251	-2.05693	6.75974	19.2188	1.16563e-05	0.000357103	down	Aldehyde dehydrogenase family 3 member B1 OS=Folsomia candida OX=158441 GN=Fcan01_13161 PE=3 SV=1	1
110854298	1.97884	5.66216	19.2143	1.16835e-05	0.000357103	up	Maltase-glucoamylase, intestinal OS=Folsomia candida OX=158441 GN=Fcan01_14940 PE=3 SV=1	1
110843735	2.03022	6.92742	19.1811	1.18885e-05	0.000357103	up	Leucine aminopeptidase 1 OS=Folsomia candida OX=158441 GN=Fcan01_04787 PE=4 SV=1	1
110847971	-2.46463	8.34531	19.1358	1.21739e-05	0.000357103	down	14_3_3 domain-containing protein OS=Folsomia candida OX=158441 GN=Fcan01_06830 PE=3 SV=1	1
110856178	-2.73659	7.73902	19.1169	1.22949e-05	0.000357103	down	Elongation factor G, mitochondrial OS=Folsomia candida OX=158441 GN=Fcan01_18589 PE=3 SV=1	1
110845338	-2.44371	7.60856	19.0987	1.24132e-05	0.000357103	down	C-1-tetrahydrofolate synthase, cytoplasmic OS=Folsomia candida OX=158441 GN=Fcan01_05856 PE=3 SV=1	1
110845533	-2.64661	8.3134	19.0952	1.24354e-05	0.000357103	down	ATP synthase subunit beta OS=Folsomia candida OX=158441 GN=Fcan01_07809 PE=3 SV=1	1
110857444	-1.90959	11.297	19.0604	1.26647e-05	0.000357725	down	Chloroplast protein-transporting ATPase OS=Folsomia candida OX=158441 GN=Fcan01_20203 PE=4 SV=1	1
110856708	-2.2876	8.46219	18.8488	1.415e-05	0.000393233	down	39S ribosomal protein L22, mitochondrial OS=Folsomia candida OX=158441 GN=Fcan01_19748 PE=3 SV=1	1
110858632	-1.88926	6.37267	18.657	1.56474e-05	0.000427944	down	Histone acetyltransferase type B catalytic subunit OS=Folsomia candida OX=158441 GN=Fcan01_21649 PE=3 SV=1	1
110847846	2.08668	7.08552	18.413	1.77841e-05	0.00047878	up	Fe2OG dioxygenase domain-containing protein OS=Folsomia candida OX=158441 GN=Fcan01_07895 PE=4 SV=1	1
110852903	-4.56531	1.77382	18.2781	1.90884e-05	0.00050599	down	Methyl farnesoate epoxidase OS=Folsomia candida OX=158441 GN=Fcan01_14233 PE=3 SV=1	1
110843114	-2.32984	5.27542	17.9771	2.23574e-05	0.000583665	down	Synaptotagmin OS=Folsomia candida OX=158441 GN=Fcan01_04107 PE=3 SV=1	1
110862108	-2.0514	5.64397	17.9346	2.28628e-05	0.000584923	down	Alanine--glyoxylate aminotransferase OS=Folsomia candida OX=158441 GN=Fcan01_27192 PE=3 SV=1	1
110850980	-2.48456	6.29538	17.9162	2.30846e-05	0.000584923	down	Retinoblastoma-like protein 1 OS=Folsomia candida OX=158441 GN=Fcan01_03595 PE=3 SV=1	1
110853850	-2.48342	5.8503	17.8765	2.35708e-05	0.000588586	down	Oxysterol-binding protein-related protein 6 OS=Folsomia candida OX=158441 GN=Fcan01_02217 PE=4 SV=1	1
110848333	-2.38879	6.9626	17.6268	2.68768e-05	0.000661553	down	Inositol-3-phosphate synthase 1 OS=Folsomia candida OX=158441 GN=Fcan01_08617 PE=4 SV=1	1
110850739	-1.84631	8.56052	17.3704	3.07571e-05	0.000746402	down	Exportin-2 OS=Folsomia candida OX=158441 GN=Fcan01_03456 PE=3 SV=1	1
110849463	-1.80402	5.58688	17.1133	3.52153e-05	0.000841604	down	Ras-related protein Rab-11B OS=Folsomia candida OX=158441 GN=Fcan01_09700 PE=4 SV=1	1
110846300	-2.15735	5.42121	17.0896	3.56571e-05	0.000841604	down	Glutathione S-transferase 1, isoform D OS=Folsomia candida OX=158441 GN=Fcan01_06710 PE=4 SV=1	1
110856787	2.04861	2.79878	16.8111	4.12921e-05	0.000961437	up	Protein MAK16 homolog OS=Folsomia candida OX=158441 GN=Fcan01_19400 PE=3 SV=1	1
110846096	-2.95967	8.15174	16.451	4.99249e-05	0.00114694	down	Protein disulfide-isomerase A5 OS=Folsomia candida OX=158441 GN=Fcan01_07484 PE=4 SV=1	1
110852010	-1.60574	6.84988	16.2714	5.48874e-05	0.00123762	down	Lysosomal aspartic protease OS=Folsomia candida OX=158441 GN=Fcan01_13307 PE=3 SV=1	1
110843221	-2.30154	4.31376	16.2569	5.53088e-05	0.00123762	down	LINE-1 reverse transcriptase OS=Folsomia candida OX=158441 GN=Fcan01_21001 PE=4 SV=1	1
110851025	-1.88478	9.92127	16.0081	6.30721e-05	0.00139325	down	Myosin regulatory light chain 2 OS=Folsomia candida OX=158441 GN=Fcan01_12040 PE=4 SV=1	1
110849347	-1.99028	5.25225	15.9255	6.58834e-05	0.00143693	down	Eukaryotic translation initiation factor 2 subunit 2 OS=Folsomia candida OX=158441 GN=Fcan01_09688 PE=3 SV=1	1
110846139	-1.77808	6.80364	15.738	7.2748e-05	0.00156681	down	Stress-70 protein, mitochondrial OS=Folsomia candida OX=158441 GN=Fcan01_07426 PE=3 SV=1	1
110853152	-1.76933	10.4795	15.6095	7.78634e-05	0.0016397	down	Endocuticle structural glycoprotein SgAbd-3 OS=Folsomia candida OX=158441 GN=Fcan01_14544 PE=4 SV=1	1
110846049	-3.46781	3.08202	15.6053	7.80358e-05	0.0016397	down	NADH dehydrogenase [ubiquinone] 1 alpha subcomplex subunit 10, mitochondrial OS=Folsomia candida OX=158441 GN=Fcan01_07722 PE=3 SV=1	1
110853697	2.05517	4.81963	15.341	8.97458e-05	0.00186304	up	Alpha-amylase OS=Folsomia candida OX=158441 GN=Fcan01_14373 PE=3 SV=1	1
110856435	-3.44093	2.935	15.3002	9.17083e-05	0.00188111	down	Methyl farnesoate epoxidase OS=Folsomia candida OX=158441 GN=Fcan01_18924 PE=3 SV=1	1
110852188	-2.28181	6.01735	15.2342	9.4968e-05	0.00192506	down	CCT-alpha OS=Folsomia candida OX=158441 GN=Fcan01_13086 PE=3 SV=1	1
110858752	-1.97202	7.50091	14.9305	0.000111548	0.00223485	down	Lipase maturation factor OS=Folsomia candida OX=158441 GN=Fcan01_21814 PE=3 SV=1	1
110849057	2.84287	12.0618	14.6128	0.000132012	0.00261445	up	40S ribosomal protein S12 OS=Folsomia candida OX=158441 GN=Fcan01_02278 PE=3 SV=1	1
110849372	1.66327	4.89658	14.5742	0.000134744	0.00263823	up	Regulator of G-protein signaling loco OS=Folsomia candida OX=158441 GN=Fcan01_03858 PE=4 SV=1	1
110857700	-1.79511	5.56328	14.4914	0.000140798	0.0027258	down	Exodeoxyribonuclease 7 large subunit OS=Folsomia candida OX=158441 GN=Fcan01_20617 PE=4 SV=1	1
110852674	1.83379	5.05204	14.4415	0.000144582	0.00276794	up	Protein Malvolio OS=Folsomia candida OX=158441 GN=Fcan01_03651 PE=3 SV=1	1
110848840	-1.74159	4.68437	14.1517	0.000168645	0.00319314	down	Methylenetetrahydrofolate dehydrogenase [NAD(+)] OS=Folsomia candida OX=158441 GN=Fcan01_09670 PE=4 SV=1	1
110845354	2.82376	9.43737	14.0762	0.000175548	0.00327633	up	WSC domain-containing protein 1 OS=Folsomia candida OX=158441 GN=Fcan01_03681 PE=4 SV=1	1
110846849	2.0841	9.62587	14.0554	0.000177501	0.00327633	up	Fatty acid desaturase 2 OS=Folsomia candida OX=158441 GN=Fcan01_00532 PE=4 SV=1	1
110863288	1.76588	4.53538	14.0423	0.000178743	0.00327633	up	Univin OS=Folsomia candida OX=158441 GN=Fcan01_00978 PE=3 SV=1	1
110859311	-1.50177	8.00939	13.9727	0.000185485	0.00333757	down	High mobility group protein DSP1 OS=Folsomia candida OX=158441 GN=Fcan01_22663 PE=4 SV=1	1
110858348	-1.74721	6.20418	13.9679	0.000185959	0.00333757	down	Dolichyl-diphosphooligosaccharide--protein glycosyltransferase subunit 1 OS=Folsomia candida OX=158441 GN=Fcan01_21501 PE=3 SV=1	1
110842628	-1.79981	9.06537	13.8516	0.000197826	0.00351396	down	60S acidic ribosomal protein P0 OS=Folsomia candida OX=158441 GN=Fcan01_06073 PE=3 SV=1	1
110862322	1.49937	6.91444	13.7114	0.000213158	0.00368013	up	S phase cyclin A-associated protein in the endoplasmic reticulum OS=Folsomia candida OX=158441 GN=Fcan01_27588 PE=4 SV=1	1
110851677	-1.66988	7.63162	13.7094	0.000213384	0.00368013	down	Bifunctional nitrilase/nitrile hydratase NIT4 OS=Folsomia candida OX=158441 GN=Fcan01_01651 PE=3 SV=1	1
110849484	4.43847	0.538915	13.7076	0.000213588	0.00368013	up	DM5 domain-containing protein OS=Folsomia candida OX=158441 GN=Fcan01_09630 PE=4 SV=1	1
110856393	2.13205	1.89022	13.6844	0.000216247	0.00368905	up	Bacillopeptidase F OS=Folsomia candida OX=158441 GN=Fcan01_01617 PE=4 SV=1	1
110843971	-2.65815	6.70871	13.6392	0.000221517	0.00374191	down	2,4-dienoyl-CoA reductase, mitochondrial OS=Folsomia candida OX=158441 GN=Fcan01_05103 PE=4 SV=1	1
110857519	1.58154	7.89558	13.5467	0.0002327	0.00389265	up	Regucalcin OS=Folsomia candida OX=158441 GN=Fcan01_01376 PE=3 SV=1	1
110848797	-1.63239	8.01708	13.3776	0.000254646	0.00418255	down	Alpha-crystallin A chain OS=Folsomia candida OX=158441 GN=Fcan01_09753 PE=3 SV=1	1
110847075	-2.11833	5.18442	13.3758	0.000254886	0.00418255	down	Long-chain-fatty-acid--CoA ligase 4 OS=Folsomia candida OX=158441 GN=Fcan01_06628 PE=4 SV=1	1
110849689	-4.33026	5.76776	13.3567	0.000257508	0.00418571	down	Ribose-phosphate diphosphokinase OS=Folsomia candida OX=158441 GN=Fcan01_10808 PE=3 SV=1	1
110843639	-1.78182	7.50762	13.2745	0.000269046	0.0043324	down	Ryanodine receptor 44F OS=Folsomia candida OX=158441 GN=Fcan01_06170 PE=4 SV=1	1
110847388	1.62567	5.67321	13.1134	0.000293185	0.00467738	up	Alpha-mannosidase OS=Folsomia candida OX=158441 GN=Fcan01_06677 PE=3 SV=1	1
110848477	-1.95454	5.95634	13.0911	0.000296699	0.00469001	down	Glutathione transferase OS=Folsomia candida OX=158441 GN=Fcan01_08580 PE=3 SV=1	1
110862728	2.29461	5.32089	12.9825	0.000314417	0.00489392	up	Antithrombin-III OS=Folsomia candida OX=158441 GN=Fcan01_04011 PE=3 SV=1	1
110852313	1.69583	3.97038	12.9774	0.000315279	0.00489392	up	Proteasome activator complex subunit 3 OS=Folsomia candida OX=158441 GN=Fcan01_13436 PE=3 SV=1	1
110852883	-1.68342	7.32298	12.893	0.000329819	0.0050739	down	Striatin-4 OS=Folsomia candida OX=158441 GN=Fcan01_14129 PE=3 SV=1	1
110844021	-1.74545	4.77162	12.8152	0.000343811	0.00520023	down	Spectrin beta chain OS=Folsomia candida OX=158441 GN=Fcan01_06255 PE=4 SV=1	1
110850716	-2.81152	7.72542	12.8138	0.000344066	0.00520023	down	Cytosolic non-specific dipeptidase OS=Folsomia candida OX=158441 GN=Fcan01_12561 PE=3 SV=1	1
110859231	-1.60869	5.99416	12.7421	0.000357512	0.00535646	down	Peptidylprolyl isomerase OS=Folsomia candida OX=158441 GN=Fcan01_03040 PE=4 SV=1	1
110846628	1.39631	8.67468	12.7188	0.000361991	0.00537681	up	Putative ferric-chelate reductase 1 OS=Folsomia candida OX=158441 GN=Fcan01_08489 PE=4 SV=1	1
110842723	-1.71964	7.29414	12.5491	0.000396391	0.00583745	down	Elongation factor 1-gamma OS=Folsomia candida OX=158441 GN=Fcan01_06076 PE=3 SV=1	1
110854299	-2.54505	8.65188	12.518	0.000403059	0.00588535	down	Bacillopeptidase F OS=Folsomia candida OX=158441 GN=Fcan01_15156 PE=4 SV=1	1
110848094	-1.49318	6.2742	12.4615	0.000415421	0.00601487	down	Glycerol-3-phosphate dehydrogenase [NAD(+)] OS=Folsomia candida OX=158441 GN=Fcan01_08757 PE=3 SV=1	1
110846593	-1.89748	7.53233	12.4023	0.000428805	0.00615692	down	ATPase inhibitor, mitochondrial OS=Folsomia candida OX=158441 GN=Fcan01_08433 PE=3 SV=1	1
110846267	-1.60846	6.44157	12.2419	0.000467289	0.00660646	down	Protein painting of fourth OS=Folsomia candida OX=158441 GN=Fcan01_06988 PE=4 SV=1	1
110863261	-1.42885	5.77922	12.2399	0.000467782	0.00660646	down	Cytochrome b5 OS=Folsomia candida OX=158441 GN=Fcan01_02027 PE=4 SV=1	1
110842252	1.66862	5.49824	12.2088	0.000475651	0.00666299	up	Arrestin domain-containing protein 2 OS=Folsomia candida OX=158441 GN=Fcan01_00126 PE=3 SV=1	1
110859769	-1.79897	6.47485	12.1514	0.000490511	0.00681573	down	Very-long-chain enoyl-CoA reductase OS=Folsomia candida OX=158441 GN=Fcan01_23586 PE=3 SV=1	1
110842854	-1.3756	12.1646	12.1122	0.000500929	0.0069048	down	Paramyosin OS=Folsomia candida OX=158441 GN=Fcan01_01820 PE=4 SV=1	1
110856864	-1.64858	5.25983	11.9849	0.000536331	0.00733411	down	N-alpha-acetyltransferase 16, NatA auxiliary subunit OS=Folsomia candida OX=158441 GN=Fcan01_19596 PE=4 SV=1	1
110861248	2.71802	9.44922	11.9292	0.000552606	0.00744121	up	Putative nicotine oxidoreductase OS=Folsomia candida OX=158441 GN=Fcan01_22800 PE=4 SV=1	1
110857706	1.3747	6.12564	11.9218	0.000554799	0.00744121	up	Metalloendopeptidase OS=Folsomia candida OX=158441 GN=Fcan01_20842 PE=4 SV=1	1
110850512	-1.33647	9.56487	11.9141	0.000557119	0.00744121	down	Alanine--tRNA ligase OS=Folsomia candida OX=158441 GN=Fcan01_02276 PE=3 SV=1	1
110862539	-2.00917	3.81548	11.8908	0.000564108	0.0074766	down	Thioredoxin domain-containing protein OS=Folsomia candida OX=158441 GN=Fcan01_27943 PE=4 SV=1	1
110851201	-2.50865	3.16878	11.8326	0.000582042	0.00763867	down	26S proteasome non-ATPase regulatory subunit 2 OS=Folsomia candida OX=158441 GN=Fcan01_12659 PE=3 SV=1	1
110859848	-4.53992	6.92783	11.8225	0.000585203	0.00763867	down	CRAL-TRIO domain-containing protein OS=Folsomia candida OX=158441 GN=Fcan01_01665 PE=4 SV=1	1
110849412	-1.90355	5.54879	11.7231	0.000617301	0.00799707	down	Complex I-B14 OS=Folsomia candida OX=158441 GN=Fcan01_09243 PE=3 SV=1	1
110843016	-2.02392	4.36472	11.608	0.000656697	0.00844395	down	Neural cell adhesion molecule 1 OS=Folsomia candida OX=158441 GN=Fcan01_05242 PE=4 SV=1	1
110844211	-1.78326	3.77748	11.5298	0.00068489	0.00874122	down	15-oxoprostaglandin 13-reductase OS=Folsomia candida OX=158441 GN=Fcan01_04219 PE=3 SV=1	1
110843679	-2.86664	3.9169	11.5034	0.000694709	0.0087882	down	Short-chain dehydrogenase TIC 32, chloroplastic OS=Folsomia candida OX=158441 GN=Fcan01_04975 PE=4 SV=1	1
110842995	-1.57333	10.6446	11.4925	0.000698771	0.0087882	down	Charged multivesicular body protein 6 OS=Folsomia candida OX=158441 GN=Fcan01_04471 PE=3 SV=1	1
110857986	-2.88675	6.79937	11.3116	0.000770261	0.0096171	down	Protein NipSnap OS=Folsomia candida OX=158441 GN=Fcan01_21206 PE=3 SV=1	1
110851268	1.72595	5.0341	11.2136	0.000812016	0.0100655	up	C-terminal-binding protein OS=Folsomia candida OX=158441 GN=Fcan01_12423 PE=3 SV=1	1
110852215	-1.67045	4.53699	11.1614	0.000835154	0.0102784	down	Calexcitin-2 OS=Folsomia candida OX=158441 GN=Fcan01_13072 PE=4 SV=1	1
110844579	1.41535	5.0383	11.1383	0.00084565	0.0103337	up	UDP-glucuronosyltransferase 2B9 OS=Folsomia candida OX=158441 GN=Fcan01_04429 PE=4 SV=1	1
110848675	1.58729	7.14308	10.8755	0.00097447	0.0118152	up	Aldehyde dehydrogenase OS=Folsomia candida OX=158441 GN=Fcan01_09584 PE=3 SV=1	1
110848659	-1.78496	2.54484	10.8638	0.000980597	0.0118152	down	SWI/SNF complex subunit SMARCC2 OS=Folsomia candida OX=158441 GN=Fcan01_08950 PE=4 SV=1	1
110851127	1.75691	4.60372	10.8198	0.0010042	0.0120156	up	Protein cramped-like OS=Folsomia candida OX=158441 GN=Fcan01_12432 PE=4 SV=1	1
110841962	1.80212	10.0294	10.8056	0.00101193	0.0120246	up	Bacillopeptidase F OS=Folsomia candida OX=158441 GN=Fcan01_00955 PE=4 SV=1	1
110851796	1.5841	4.47364	10.7815	0.00102518	0.0120985	up	CDGSH iron-sulfur domain-containing protein 3, mitochondrial OS=Folsomia candida OX=158441 GN=Fcan01_13385 PE=4 SV=1	1
110842569	2.09228	7.57208	10.7404	0.00104824	0.0122865	up	STE20-like serine/threonine-protein kinase OS=Folsomia candida OX=158441 GN=Fcan01_03993 PE=4 SV=1	1
110857976	-2.72616	4.72149	10.7252	0.00105689	0.0123042	down	PRA1 family protein OS=Folsomia candida OX=158441 GN=Fcan01_21072 PE=3 SV=1	1
110848600	-1.80282	4.13	10.6913	0.00107643	0.0124475	down	CRISP/Allergen/PR-1 OS=Folsomia candida OX=158441 GN=Fcan01_09504 PE=4 SV=1	1
118435631	1.65914	6.96004	10.6275	0.00111419	0.0127983	up	Interferon-induced very large GTPase 1 OS=Folsomia candida OX=158441 GN=Fcan01_11016 PE=4 SV=1	1
110842936	-1.4417	10.5711	10.5463	0.00116421	0.0132843	down	Histone H2A OS=Folsomia candida OX=158441 GN=Fcan01_04056 PE=3 SV=1	1
110844947	-1.61836	8.46842	10.5286	0.00117542	0.013324	down	60 kDa heat shock protein, mitochondrial OS=Folsomia candida OX=158441 GN=Fcan01_05648 PE=3 SV=1	1
110852895	-1.60715	8.61608	10.4574	0.00122162	0.0137572	down	Glutamate dehydrogenase (NAD(P)(+)) OS=Folsomia candida OX=158441 GN=Fcan01_14270 PE=3 SV=1	1
110859248	-2.04794	4.7985	10.4165	0.00124898	0.0139739	down	Pyruvate dehydrogenase E1 component subunit beta OS=Folsomia candida OX=158441 GN=Fcan01_22461 PE=2 SV=1	1
110856853	-1.65066	6.22171	10.3892	0.00126756	0.0140904	down	Component 3 of promoter of RISC OS=Folsomia candida OX=158441 GN=Fcan01_19569 PE=3 SV=1	1
110843053	-1.37428	6.84656	10.3744	0.00127776	0.0141127	down	Ras-related protein Rab-1A OS=Folsomia candida OX=158441 GN=Fcan01_05805 PE=4 SV=1	1
110852347	1.29305	7.5045	10.3582	0.00128904	0.0141466	up	PTS1-BP OS=Folsomia candida OX=158441 GN=Fcan01_13494 PE=3 SV=1	1
110851274	-1.45949	6.91112	10.2015	0.00140326	0.0153026	down	Ras-related protein Rab-35 OS=Folsomia candida OX=158441 GN=Fcan01_12763 PE=4 SV=1	1
110856741	-1.97624	3.5708	10.1519	0.00144156	0.0156214	down	Programmed cell death protein 4 OS=Folsomia candida OX=158441 GN=Fcan01_19635 PE=3 SV=1	1
110849539	1.45071	5.30687	10.1162	0.00146973	0.0158272	up	Transcription initiation factor TFIID subunit 15 OS=Folsomia candida OX=158441 GN=Fcan01_09009 PE=3 SV=1	1
110861433	1.38086	5.58995	10.0996	0.00148299	0.0158708	up	Glutamate-gated chloride channel OS=Folsomia candida OX=158441 GN=Fcan01_26253 PE=4 SV=1	1
110858886	1.96103	3.30293	10.0769	0.00150139	0.0159685	up	ATP-dependent helicase NAM7 OS=Folsomia candida OX=158441 GN=Fcan01_26152 PE=4 SV=1	1
110858518	-2.88715	5.88583	10.0603	0.00151496	0.016014	down	Nuclear pore protein OS=Folsomia candida OX=158441 GN=Fcan01_21426 PE=3 SV=1	1
110844377	-2.95889	1.68032	10.0059	0.00156037	0.0163571	down	Putative endochitinase OS=Folsomia candida OX=158441 GN=Fcan01_05166 PE=4 SV=1	1
110849714	1.67286	8.0574	9.98526	0.00157798	0.0163571	up	Glutathione S-transferase Mu 1 OS=Folsomia candida OX=158441 GN=Fcan01_10844 PE=4 SV=1	1
110846587	1.74458	3.75186	9.97798	0.00158424	0.0163571	up	Kynurenine formamidase OS=Folsomia candida OX=158441 GN=Fcan01_08346 PE=3 SV=1	1
110843763	-1.49966	4.7121	9.97663	0.00158539	0.0163571	down	Peritrophin-1 OS=Folsomia candida OX=158441 GN=Fcan01_05165 PE=4 SV=1	1
110847955	-2.74986	3.87133	9.86162	0.00168763	0.0171423	down	Chromobox protein 5 OS=Folsomia candida OX=158441 GN=Fcan01_07251 PE=4 SV=1	1
110858135	1.57551	4.44241	9.85986	0.00168924	0.0171423	up	23 kDa integral membrane protein OS=Folsomia candida OX=158441 GN=Fcan01_21192 PE=4 SV=1	1
110860539	-1.45676	7.72924	9.8499	0.00169841	0.0171423	down	EGF-like domain-containing protein OS=Folsomia candida OX=158441 GN=Fcan01_24791 PE=4 SV=1	1
110857023	-1.79052	6.80931	9.84678	0.00170129	0.0171423	down	Amidophosphoribosyltransferase OS=Folsomia candida OX=158441 GN=Fcan01_19613 PE=3 SV=1	1
110856803	1.26689	9.37529	9.82138	0.00172495	0.0172796	up	Ferritin OS=Folsomia candida OX=158441 GN=Fcan01_19556 PE=3 SV=1	1
110851908	-1.47302	5.25592	9.80297	0.0017423	0.0173301	down	Cytochrome P450 3A56 OS=Folsomia candida OX=158441 GN=Fcan01_13115 PE=3 SV=1	1
110858240	-1.78133	9.68102	9.79475	0.00175011	0.0173301	down	Catalase OS=Folsomia candida OX=158441 GN=Fcan01_21229 PE=3 SV=1	1
110852259	-2.60223	4.06574	9.76411	0.00177951	0.0175206	down	Retinol dehydrogenase 11 OS=Folsomia candida OX=158441 GN=Fcan01_13602 PE=4 SV=1	1
110851754	-2.10172	5.07916	9.7232	0.00181956	0.0178131	down	Importin subunit alpha OS=Folsomia candida OX=158441 GN=Fcan01_13702 PE=3 SV=1	1
110842849	1.24552	6.20614	9.48718	0.00206913	0.020106	up	Cytochrome P450 9e2 OS=Folsomia candida OX=158441 GN=Fcan01_04795 PE=3 SV=1	1
110848269	-1.73886	7.20529	9.48011	0.00207711	0.020106	down	Alpha-crystallin B chain OS=Folsomia candida OX=158441 GN=Fcan01_09750 PE=3 SV=1	1
110853383	-2.08749	4.4056	9.40117	0.00216847	0.0208531	down	CRAL-TRIO domain-containing protein OS=Folsomia candida OX=158441 GN=Fcan01_14267 PE=4 SV=1	1
110844665	-1.54048	8.45283	9.38935	0.0021825	0.0208531	down	AMP deaminase OS=Folsomia candida OX=158441 GN=Fcan01_05894 PE=3 SV=1	1
110851145	-1.48114	5.40801	9.38256	0.0021906	0.0208531	down	NADPH--cytochrome P450 reductase OS=Folsomia candida OX=158441 GN=Fcan01_12827 PE=3 SV=1	1
110863028	-3.80564	0.963148	9.35886	0.0022191	0.0209057	down	Valacyclovir hydrolase OS=Folsomia candida OX=158441 GN=Fcan01_03224 PE=4 SV=1	1
110843144	-1.70302	6.78586	9.34863	0.00223152	0.0209057	down	Myosin heavy chain 95F OS=Folsomia candida OX=158441 GN=Fcan01_04535 PE=3 SV=1	1
110842481	-1.91838	7.29451	9.34152	0.0022402	0.0209057	down	14-3-3 protein OS=Folsomia candida OX=158441 GN=Fcan01_03876 PE=2 SV=1	1
110851809	-1.2906	6.03072	9.33787	0.00224466	0.0209057	down	Sodium/potassium-transporting ATPase subunit beta-2 OS=Folsomia candida OX=158441 GN=Fcan01_12894 PE=3 SV=1	1
110862333	-1.42698	5.37782	9.32378	0.00226199	0.0209538	down	RuvB-like helicase OS=Folsomia candida OX=158441 GN=Fcan01_27602 PE=3 SV=1	1
110845859	-1.28205	7.19591	9.28191	0.00231428	0.0213235	down	Probable methylmalonate-semialdehyde dehydrogenase [acylating], mitochondrial OS=Folsomia candida OX=158441 GN=Fcan01_06602 PE=3 SV=1	1
110844146	1.2063	7.20073	9.25157	0.00235294	0.0215644	up	Nidogen-2 OS=Folsomia candida OX=158441 GN=Fcan01_05712 PE=4 SV=1	1
110852848	1.58028	4.41903	9.21945	0.00239458	0.0218299	up	Diamine acetyltransferase 2 OS=Folsomia candida OX=158441 GN=Fcan01_13942 PE=4 SV=1	1
110848709	-1.40328	7.36351	9.0726	0.00259467	0.0235296	down	Filamin-A OS=Folsomia candida OX=158441 GN=Fcan01_09982 PE=3 SV=1	1
110845103	1.79242	8.73034	9.04516	0.00263391	0.0237603	up	Nicastrin OS=Folsomia candida OX=158441 GN=Fcan01_05283 PE=3 SV=1	1
110861505	-1.32965	6.44015	9.03217	0.0026527	0.0238052	down	2-phospho-D-glycerate hydro-lyase OS=Folsomia candida OX=158441 GN=Fcan01_26307 PE=3 SV=1	1
110851118	2.82472	9.41889	8.95703	0.00276405	0.0246759	up	Fibulin-2 OS=Folsomia candida OX=158441 GN=Fcan01_12130 PE=4 SV=1	1
110844756	1.49416	4.89628	8.93151	0.00280293	0.0248941	up	Acyl-CoA desaturase 1 OS=Folsomia candida OX=158441 GN=Fcan01_04061 PE=3 SV=1	1
110842027	1.14466	11.1128	8.82324	0.00297418	0.0262388	up	Acetylcholine receptor subunit alpha-like 1 (Fragment) OS=Folsomia candida OX=158441 GN=Fcan01_01431 PE=4 SV=1	1
110850841	-1.92278	3.56113	8.81674	0.0029848	0.0262388	down	Lambda-crystallin OS=Folsomia candida OX=158441 GN=Fcan01_12150 PE=3 SV=1	1
110853653	-1.58744	6.28771	8.7447	0.00310504	0.0271572	down	Synaptic vesicle membrane protein VAT-1-like OS=Folsomia candida OX=158441 GN=Fcan01_14566 PE=4 SV=1	1
110851475	-1.26814	6.0313	8.72824	0.00313318	0.0272201	down	Paxillin OS=Folsomia candida OX=158441 GN=Fcan01_12478 PE=4 SV=1	1
110845786	1.76153	8.80642	8.72206	0.00314382	0.0272201	up	CRAL-TRIO domain-containing protein OS=Folsomia candida OX=158441 GN=Fcan01_06905 PE=4 SV=1	1
110847845	1.43076	7.28621	8.70059	0.00318106	0.0274049	up	Eukaryotic translation initiation factor 4 gamma 1 OS=Folsomia candida OX=158441 GN=Fcan01_07894 PE=3 SV=1	1
110844005	1.22292	5.80822	8.66486	0.00324405	0.0278085	up	Glucosylceramidase OS=Folsomia candida OX=158441 GN=Fcan01_04520 PE=3 SV=1	1
110846670	1.7457	5.10869	8.59301	0.00337455	0.0287839	up	Transcription intermediary factor 1-beta OS=Folsomia candida OX=158441 GN=Fcan01_03213 PE=4 SV=1	1
110843958	1.39198	4.48512	8.56312	0.00343041	0.0291163	up	Structural maintenance of chromosomes protein 5 OS=Folsomia candida OX=158441 GN=Fcan01_05482 PE=3 SV=1	1
110844503	-1.39813	6.3705	8.55087	0.00345358	0.0291692	down	Eukaryotic translation initiation factor 3 subunit K OS=Folsomia candida OX=158441 GN=Fcan01_05998 PE=2 SV=1	1
110862606	1.61773	6.08115	8.53062	0.0034922	0.0293515	up	Sulfide:quinone oxidoreductase, mitochondrial OS=Folsomia candida OX=158441 GN=Fcan01_28064 PE=4 SV=1	1
110850386	-1.605	5.29076	8.5162	0.00351998	0.0293957	down	N(6)-L-threonylcarbamoyladenine synthase OS=Folsomia candida OX=158441 GN=Fcan01_02202 PE=4 SV=1	1
110841678	-1.25544	7.2225	8.51022	0.00353157	0.0293957	down	Ras-related protein Rab-10 OS=Folsomia candida OX=158441 GN=Fcan01_02284 PE=4 SV=1	1
110855247	-1.23811	6.68416	8.47503	0.00360054	0.0298256	down	Interferon-induced, double-stranded RNA-activated protein kinase (Fragment) OS=Folsomia candida OX=158441 GN=Fcan01_17471 PE=4 SV=1	1
110855865	-1.24823	7.85795	8.42354	0.00370394	0.0305354	down	Cytochrome c oxidase subunit 4 OS=Folsomia candida OX=158441 GN=Fcan01_18476 PE=3 SV=1	1
110844349	1.13657	9.75551	8.37183	0.00381082	0.0312669	up	Translationally-controlled tumor protein homolog OS=Folsomia candida OX=158441 GN=Fcan01_04598 PE=3 SV=1	1
110863303	-1.95967	3.71118	8.30746	0.00394826	0.032241	down	Mitochondrial carnitine/acylcarnitine carrier protein OS=Folsomia candida OX=158441 GN=Fcan01_03821 PE=3 SV=1	1
110845544	1.16023	5.86025	8.28131	0.00400553	0.0325544	up	Angiotensin-converting enzyme (Fragment) OS=Folsomia candida OX=158441 GN=Fcan01_07231 PE=3 SV=1	1
110850881	1.23586	6.97186	8.25707	0.00405935	0.0328369	up	Adhesive plaque matrix protein OS=Folsomia candida OX=158441 GN=Fcan01_12155 PE=4 SV=1	1
110862199	-1.14271	5.77017	8.23437	0.00411043	0.0330947	down	2-oxoisovalerate dehydrogenase subunit beta, mitochondrial OS=Folsomia candida OX=158441 GN=Fcan01_27287 PE=4 SV=1	1
110858672	1.71281	8.86623	8.22559	0.00413038	0.0331007	up	Glutathione S-transferase 1, isoform C OS=Folsomia candida OX=158441 GN=Fcan01_21731 PE=4 SV=1	1
110854156	1.4871	3.44784	8.16308	0.00427518	0.0339742	up	Protein quiver OS=Folsomia candida OX=158441 GN=Fcan01_15079 PE=3 SV=1	1
110852559	-1.16031	7.44452	8.16154	0.00427881	0.0339742	down	Putative inactive purple acid phosphatase 16 OS=Folsomia candida OX=158441 GN=Fcan01_13001 PE=4 SV=1	1
110855656	1.13394	6.5343	8.14477	0.00431855	0.0341324	up	Chloroplast protein-transporting ATPase OS=Folsomia candida OX=158441 GN=Fcan01_17666 PE=4 SV=1	1
110850810	-1.57993	3.52064	8.1312	0.00435099	0.0342318	down	Developmentally-regulated GTP-binding protein 1 OS=Folsomia candida OX=158441 GN=Fcan01_12190 PE=4 SV=1	1
110849209	1.46967	7.30143	8.11381	0.00439292	0.0344046	up	Cytochrome P450 9e2 OS=Folsomia candida OX=158441 GN=Fcan01_08865 PE=3 SV=1	1
110844580	1.14217	6.78894	8.08308	0.00446805	0.0348346	up	UDPGT domain-containing protein OS=Folsomia candida OX=158441 GN=Fcan01_04430 PE=3 SV=1	1
110856988	-1.62182	7.53168	8.04646	0.00455927	0.0353857	down	Atrial natriuretic peptide receptor 1 OS=Folsomia candida OX=158441 GN=Fcan01_07338 PE=3 SV=1	1
110842799	1.32978	6.46536	7.95553	0.00479407	0.0370412	up	Probable ATP-dependent RNA helicase spindle-E OS=Folsomia candida OX=158441 GN=Fcan01_06156 PE=3 SV=1	1
110858755	2.03847	7.52935	7.88228	0.00499215	0.0383995	up	Cysteinyl-tRNA synthetase OS=Folsomia candida OX=158441 GN=Fcan01_21728 PE=3 SV=1	1
110851985	-1.65244	3.26736	7.80441	0.00521189	0.0399115	down	Serine-arginine protein 55 OS=Folsomia candida OX=158441 GN=Fcan01_13517 PE=3 SV=1	1
110853127	1.40956	4.89218	7.78038	0.00528166	0.0402668	up	Inosine-5'-monophosphate dehydrogenase OS=Folsomia candida OX=158441 GN=Fcan01_14419 PE=3 SV=1	1
110850163	-3.10093	6.46986	7.70663	0.00550185	0.0417607	down	Leucine aminopeptidase A OS=Folsomia candida OX=158441 GN=Fcan01_10175 PE=4 SV=1	1
110856117	-1.47172	5.86219	7.66458	0.00563152	0.0424402	down	Extended synaptotagmin-2 OS=Folsomia candida OX=158441 GN=Fcan01_18598 PE=4 SV=1	1
110850620	2.04944	2.05991	7.66167	0.00564063	0.0424402	up	CRAL-TRIO domain-containing protein OS=Folsomia candida OX=158441 GN=Fcan01_12395 PE=4 SV=1	1
110852283	-1.55869	3.16758	7.64089	0.00570596	0.0427451	down	Kinesin light chain 1 OS=Folsomia candida OX=158441 GN=Fcan01_12947 PE=4 SV=1	1
110844534	1.34518	6.61393	7.61475	0.00578926	0.0430787	up	Metalloendopeptidase OS=Folsomia candida OX=158441 GN=Fcan01_05625 PE=4 SV=1	1
110854337	-1.82438	3.14462	7.61126	0.00580049	0.0430787	down	Glyoxalase domain-containing protein 5 OS=Folsomia candida OX=158441 GN=Fcan01_14811 PE=4 SV=1	1
110850994	-1.42499	4.265	7.56638	0.00594671	0.043975	down	WD repeat domain phosphoinositide-interacting protein 4 OS=Folsomia candida OX=158441 GN=Fcan01_11964 PE=4 SV=1	1
110849672	-3.20472	2.60254	7.46761	0.00628189	0.0462551	down	L-gulono-gamma-lactone oxidase OS=Folsomia candida OX=158441 GN=Fcan01_11024 PE=3 SV=1	1
110854294	1.95626	2.24268	7.44968	0.00634479	0.0465069	up	Fatty acid desaturase 2 OS=Folsomia candida OX=158441 GN=Fcan01_15101 PE=4 SV=1	1
110842679	1.1682	6.06069	7.44252	0.00637008	0.0465069	up	U1 small nuclear ribonucleoprotein 70 kDa OS=Folsomia candida OX=158441 GN=Fcan01_05506 PE=4 SV=1	1
110853648	1.38034	4.56096	7.42204	0.00644298	0.0466946	up	Acidic mammalian chitinase OS=Folsomia candida OX=158441 GN=Fcan01_14560 PE=3 SV=1	1
110842361	2.02828	0.546459	7.42008	0.00644998	0.0466946	up	Actin-related protein 3 OS=Folsomia candida OX=158441 GN=Fcan01_02221 PE=3 SV=1	1
110853966	1.22727	6.0339	7.40751	0.00649521	0.0468253	up	BTB/POZ domain-containing protein 2 OS=Folsomia candida OX=158441 GN=Fcan01_03340 PE=4 SV=1	1
110858007	-1.28446	9.96113	7.39519	0.00653984	0.0469506	down	Pancreatic lipase-related protein 2 OS=Folsomia candida OX=158441 GN=Fcan01_21170 PE=3 SV=1	1
110847343	-1.97931	3.76468	7.38137	0.00659029	0.0471165	down	SCP domain-containing protein OS=Folsomia candida OX=158441 GN=Fcan01_07380 PE=4 SV=1	1
110846094	-1.34323	4.00321	7.33001	0.00678129	0.0478187	down	Cytochrome P450 315a1, mitochondrial OS=Folsomia candida OX=158441 GN=Fcan01_07465 PE=3 SV=1	1
110854376	-1.27582	5.49294	7.32881	0.00678581	0.0478187	down	UDP-glucuronosyltransferase 2B9 OS=Folsomia candida OX=158441 GN=Fcan01_03470 PE=3 SV=1	1
110842429	-1.26838	9.29832	7.32714	0.00679209	0.0478187	down	Pre-mRNA-processing-splicing factor 8 OS=Folsomia candida OX=158441 GN=Fcan01_03907 PE=4 SV=1	1
110860565	1.21502	8.48997	7.32518	0.00679952	0.0478187	up	Vitelline membrane outer layer protein 1 OS=Folsomia candida OX=158441 GN=Fcan01_24818 PE=4 SV=1	1
110844776	1.61996	7.03802	7.31146	0.00685161	0.0479892	up	Sodium/potassium-transporting ATPase subunit alpha OS=Folsomia candida OX=158441 GN=Fcan01_05112 PE=3 SV=1	1
110851346	1.58106	3.02399	7.28858	0.00693942	0.0484074	up	Calumenin-B OS=Folsomia candida OX=158441 GN=Fcan01_12376 PE=3 SV=1	1
110858859	-1.0552	9.43165	7.19407	0.00731451	0.0506104	stable	Superoxide dismutase OS=Folsomia candida OX=158441 GN=Fcan01_21852 PE=3 SV=1	1
110846073	-1.2067	5.91653	7.18778	0.00734019	0.0506104	stable	Protein DDI1 2 OS=Folsomia candida OX=158441 GN=Fcan01_07988 PE=3 SV=1	1
110851640	1.45959	3.98611	7.187	0.00734336	0.0506104	stable	Protein Mo25 OS=Folsomia candida OX=158441 GN=Fcan01_13858 PE=3 SV=1	1
110848850	1.38808	9.12185	7.13964	0.00753984	0.0515873	stable	Succinate dehydrogenase [ubiquinone] iron-sulfur subunit, mitochondrial OS=Folsomia candida OX=158441 GN=Fcan01_02687 PE=2 SV=1	1
110844368	1.32992	4.49088	7.13842	0.00754497	0.0515873	stable	C2 domain-containing protein 5 OS=Folsomia candida OX=158441 GN=Fcan01_05110 PE=4 SV=1	1
110854541	-1.53447	6.09564	7.10337	0.00769392	0.0522883	stable	Fatty acid-binding protein, brain OS=Folsomia candida OX=158441 GN=Fcan01_16022 PE=3 SV=1	1
110861073	1.24896	6.80068	7.10004	0.0077082	0.0522883	stable	Prosaposin OS=Folsomia candida OX=158441 GN=Fcan01_25560 PE=4 SV=1	1
110843590	1.30376	5.35211	7.08226	0.00778508	0.0525416	stable	T-complex protein 1 subunit gamma OS=Folsomia candida OX=158441 GN=Fcan01_04881 PE=2 SV=1	1
110851587	1.2828	5.00911	7.07733	0.00780653	0.0525416	stable	Hsc70-interacting protein OS=Folsomia candida OX=158441 GN=Fcan01_12900 PE=4 SV=1	1
110850862	-1.19939	5.9408	7.06905	0.00784267	0.0525794	stable	Progesterone-induced-blocking factor 1 OS=Folsomia candida OX=158441 GN=Fcan01_12512 PE=4 SV=1	1
110853953	1.02011	13.5102	7.03024	0.00801446	0.0535217	stable	Vitellogenin-4 OS=Folsomia candida OX=158441 GN=Fcan01_14722 PE=4 SV=1	1
110845603	-2.12406	6.33118	7.02335	0.00804534	0.0535217	stable	Spermatogenesis-associated protein 20 OS=Folsomia candida OX=158441 GN=Fcan01_06956 PE=4 SV=1	1
110843109	-1.37034	6.20945	7.00638	0.00812198	0.0538237	stable	Putative oxidoreductase YrbE OS=Folsomia candida OX=158441 GN=Fcan01_05591 PE=3 SV=1	1
110854958	1.65725	2.64072	6.99248	0.00818528	0.0540354	stable	Matrix metalloproteinase-9 OS=Folsomia candida OX=158441 GN=Fcan01_16658 PE=4 SV=1	1
110860615	1.67272	6.87905	6.96544	0.00830988	0.0545252	stable	Glutathione S-transferase OS=Folsomia candida OX=158441 GN=Fcan01_24666 PE=4 SV=1	1
110861481	-1.08843	6.79034	6.96267	0.00832277	0.0545252	stable	Prion-like-(Q/N-rich) domain-bearing protein 25 OS=Folsomia candida OX=158441 GN=Fcan01_26320 PE=4 SV=1	1
110852911	-1.24327	4.12024	6.8943	0.0086471	0.0564354	stable	Cytochrome P450 2J1 OS=Folsomia candida OX=158441 GN=Fcan01_14050 PE=3 SV=1	1
110849441	1.77815	5.49031	6.88324	0.00870076	0.0565713	stable	Glycerol kinase OS=Folsomia candida OX=158441 GN=Fcan01_01362 PE=3 SV=1	1
110843008	1.05754	10.4872	6.85838	0.00882264	0.0571482	stable	Enoyl-CoA delta isomerase 2, mitochondrial OS=Folsomia candida OX=158441 GN=Fcan01_05362 PE=3 SV=1	1
110851500	3.17134	11.3732	6.84073	0.00891025	0.0574358	stable	Bifunctional nitrilase/nitrile hydratase NIT4 OS=Folsomia candida OX=158441 GN=Fcan01_03297 PE=3 SV=1	1
110855259	1.03459	7.71273	6.83603	0.00893372	0.0574358	stable	Carboxypeptidase B OS=Folsomia candida OX=158441 GN=Fcan01_17226 PE=3 SV=1	1
110850613	1.56851	5.42638	6.82171	0.00900565	0.0576831	stable	Protein O-GlcNAc transferase OS=Folsomia candida OX=158441 GN=Fcan01_12388 PE=3 SV=1	1
110846930	1.71586	7.24791	6.76888	0.0092761	0.0591953	stable	Junctophilin-1 OS=Folsomia candida OX=158441 GN=Fcan01_02056 PE=3 SV=1	1
110844552	-1.45002	3.60484	6.74353	0.0094088	0.0598205	stable	Thioredoxin domain-containing protein 9 OS=Folsomia candida OX=158441 GN=Fcan01_06344 PE=4 SV=1	1
110845179	-1.83978	6.56541	6.69513	0.00966765	0.061207	stable	RNA helicase OS=Folsomia candida OX=158441 GN=Fcan01_04561 PE=3 SV=1	1
110853932	1.20433	9.66421	6.68346	0.00973115	0.061207	stable	Epoxide hydrolase OS=Folsomia candida OX=158441 GN=Fcan01_15037 PE=3 SV=1	1
118433959	1.44453	5.57049	6.68304	0.00973345	0.061207	stable	Cyclin-dependent kinase 1 OS=Folsomia candida OX=158441 GN=Fcan01_17123 PE=4 SV=1	1
110862267	1.14953	7.43483	6.67486	0.00977822	0.061265	stable	Zinc carboxypeptidase A 1 OS=Folsomia candida OX=158441 GN=Fcan01_27541 PE=3 SV=1	1
110855463	-1.40822	4.21555	6.65176	0.00990578	0.0617379	stable	Glucan 1,3-beta-glucosidase OS=Folsomia candida OX=158441 GN=Fcan01_01390 PE=4 SV=1	1
110854380	-1.04703	8.53266	6.64824	0.00992536	0.0617379	stable	Prickle-like protein 3 OS=Folsomia candida OX=158441 GN=Fcan01_15044 PE=4 SV=1	1
110842687	-1.57907	2.17979	6.62862	0.0100353	0.0620314	stable	Alcohol dehydrogenase OS=Folsomia candida OX=158441 GN=Fcan01_05168 PE=3 SV=1	1
110842680	-2.84217	3.7852	6.62698	0.0100445	0.0620314	stable	Protein SET OS=Folsomia candida OX=158441 GN=Fcan01_05508 PE=3 SV=1	1
110842529	1.82542	9.47579	6.60389	0.0101756	0.0626163	stable	Moesin/ezrin/radixin homolog 1 OS=Folsomia candida OX=158441 GN=Fcan01_03750 PE=4 SV=1	1
110848173	-1.28959	5.34216	6.57874	0.0103204	0.0632812	stable	Rho GDP-dissociation inhibitor 1 OS=Folsomia candida OX=158441 GN=Fcan01_09268 PE=3 SV=1	1
110854334	-1.17516	7.84185	6.55413	0.0104641	0.0639349	stable	Enoyl-CoA hydratase OS=Folsomia candida OX=158441 GN=Fcan01_02931 PE=3 SV=1	1
110842384	1.11536	6.57483	6.50586	0.0107519	0.0651716	stable	Basigin OS=Folsomia candida OX=158441 GN=Fcan01_02689 PE=4 SV=1	1
110852845	-1.16356	9.88442	6.5022	0.0107741	0.0651716	stable	RNA helicase OS=Folsomia candida OX=158441 GN=Fcan01_14317 PE=3 SV=1	1
110862264	1.30467	4.55751	6.50123	0.01078	0.0651716	stable	Tenascin-X OS=Folsomia candida OX=158441 GN=Fcan01_27549 PE=4 SV=1	1
110856425	-1.25283	5.08402	6.48609	0.0108722	0.0654994	stable	Cytosolic Fe-S cluster assembly factor NUBP1 homolog OS=Folsomia candida OX=158441 GN=Fcan01_18611 PE=3 SV=1	1
110842475	-1.1648	7.00215	6.47747	0.010925	0.0655883	stable	Cocaine esterase OS=Folsomia candida OX=158441 GN=Fcan01_03412 PE=4 SV=1	1
110860630	1.09655	5.27169	6.47033	0.010969	0.0656238	stable	Fatty acid amide hydrolase 1 OS=Folsomia candida OX=158441 GN=Fcan01_24752 PE=3 SV=1	1
110850040	-1.56816	6.22047	6.46106	0.0110264	0.0657387	stable	Cytochrome P450 2J5 OS=Folsomia candida OX=158441 GN=Fcan01_10834 PE=3 SV=1	1
110861617	1.06814	6.22609	6.32765	0.011887	0.0706252	stable	Glutathione S-transferase OS=Folsomia candida OX=158441 GN=Fcan01_26398 PE=4 SV=1	1
110842924	2.26755	6.45724	6.29584	0.0121022	0.0716565	stable	Methylcrotonoyl-CoA carboxylase subunit alpha, mitochondrial OS=Folsomia candida OX=158441 GN=Fcan01_04334 PE=4 SV=1	1
110858078	0.992208	6.10267	6.25517	0.0123832	0.0730691	stable	Isocitrate dehydrogenase [NAD] subunit gamma, mitochondrial OS=Folsomia candida OX=158441 GN=Fcan01_21242 PE=3 SV=1	1
110848894	1.24703	3.98558	6.22946	0.0125642	0.0738845	stable	Prohormone-3 OS=Folsomia candida OX=158441 GN=Fcan01_09990 PE=4 SV=1	1
110845825	-1.78403	3.22747	6.20381	0.0127475	0.0745744	stable	Aminopeptidase N OS=Folsomia candida OX=158441 GN=Fcan01_06443 PE=3 SV=1	1
118438456	1.92946	5.8533	6.19565	0.0128065	0.0745744	stable	Transcription factor Sp2 OS=Folsomia candida OX=158441 GN=Fcan01_21584 PE=4 SV=1	1
110858718	1.15837	4.83205	6.19444	0.0128153	0.0745744	stable	Deoxynucleoside kinase OS=Folsomia candida OX=158441 GN=Fcan01_21796 PE=4 SV=1	1
110858933	1.40001	9.18977	6.189	0.0128547	0.0745744	stable	Chloroplast protein-transporting ATPase OS=Folsomia candida OX=158441 GN=Fcan01_21916 PE=4 SV=1	1
110862538	1.34483	2.93567	6.16421	0.013036	0.0753727	stable	Protein CDV3 A OS=Folsomia candida OX=158441 GN=Fcan01_27948 PE=3 SV=1	1
110848615	-1.11863	8.67231	6.1404	0.0132128	0.0757603	stable	Peroxidase OS=Folsomia candida OX=158441 GN=Fcan01_09503 PE=4 SV=1	1
110842919	1.22352	5.0799	6.13801	0.0132306	0.0757603	stable	Arginine and glutamate-rich protein 1 OS=Folsomia candida OX=158441 GN=Fcan01_04399 PE=4 SV=1	1
110858704	-1.00896	7.53648	6.13391	0.0132613	0.0757603	stable	Beta-N-acetylhexosaminidase OS=Folsomia candida OX=158441 GN=Fcan01_21854 PE=3 SV=1	1
110860608	-1.47561	3.9876	6.10985	0.013443	0.0757603	stable	Protein argonaute-2 OS=Folsomia candida OX=158441 GN=Fcan01_24676 PE=3 SV=1	1
110851535	-1.26684	5.27969	6.10929	0.0134473	0.0757603	stable	Putative oxidoreductase GLYR1 OS=Folsomia candida OX=158441 GN=Fcan01_12082 PE=4 SV=1	1
110845782	-1.02868	7.00568	6.10706	0.0134643	0.0757603	stable	Protein-synthesizing GTPase OS=Folsomia candida OX=158441 GN=Fcan01_07865 PE=4 SV=1	1
110841607	-1.024	9.07538	6.10503	0.0134798	0.0757603	stable	Alpha-mannosidase OS=Folsomia candida OX=158441 GN=Fcan01_00093 PE=3 SV=1	1
110845525	1.104	6.95676	6.10192	0.0135035	0.0757603	stable	Eukaryotic translation initiation factor 3 subunit C OS=Folsomia candida OX=158441 GN=Fcan01_08447 PE=3 SV=1	1
110862517	-1.25898	6.77016	6.0988	0.0135274	0.0757603	stable	3-methylcrotonyl-CoA carboxylase 2 OS=Folsomia candida OX=158441 GN=Fcan01_27939 PE=3 SV=1	1
110854794	1.30874	1.83023	6.09679	0.0135428	0.0757603	stable	Zinc finger protein 2 OS=Folsomia candida OX=158441 GN=Fcan01_15659 PE=4 SV=1	1
110857026	-1.15842	6.45511	6.08811	0.0136095	0.0758872	stable	Histidine--tRNA ligase OS=Folsomia candida OX=158441 GN=Fcan01_19616 PE=3 SV=1	1
110851295	1.63152	7.45835	6.07369	0.013721	0.0762623	stable	Splicing factor, arginine/serine-rich 1 OS=Folsomia candida OX=158441 GN=Fcan01_12405 PE=3 SV=1	1
110853030	1.0458	6.47047	6.06202	0.013812	0.076521	stable	Eukaryotic translation initiation factor 3 30 kDa subunit OS=Folsomia candida OX=158441 GN=Fcan01_14031 PE=4 SV=1	1
110858439	1.02239	5.78955	6.05366	0.0138775	0.0765513	stable	Glutathione S-transferase OS=Folsomia candida OX=158441 GN=Fcan01_21491 PE=4 SV=1	1
118433504	-1.5328	4.62864	6.05	0.0139063	0.0765513	stable	Peritrophin-1 OS=Folsomia candida OX=158441 GN=Fcan01_27636 PE=4 SV=1	1
110845845	1.34179	4.93228	6.04412	0.0139526	0.0765618	stable	60S ribosomal export protein NMD3 OS=Folsomia candida OX=158441 GN=Fcan01_08457 PE=3 SV=1	1
110849837	-1.06399	9.14872	6.03261	0.014044	0.0768182	stable	Tropomyosin OS=Folsomia candida OX=158441 GN=Fcan01_02474 PE=3 SV=1	1
110844968	-1.82897	1.66426	6.02127	0.0141345	0.0770685	stable	Transmembrane 9 superfamily member OS=Folsomia candida OX=158441 GN=Fcan01_04649 PE=3 SV=1	1
110860523	-1.47232	4.93342	5.96009	0.0146333	0.079537	stable	Glutathione S-transferase 1 OS=Folsomia candida OX=158441 GN=Fcan01_24678 PE=4 SV=1	1
110848727	1.10802	5.19514	5.94339	0.0147726	0.0797295	stable	Cyclin-dependent kinase 6 OS=Folsomia candida OX=158441 GN=Fcan01_09570 PE=3 SV=1	1
110848746	1.32537	4.26756	5.93947	0.0148055	0.0797295	stable	Metalloendopeptidase OS=Folsomia candida OX=158441 GN=Fcan01_09897 PE=4 SV=1	1
110842420	-1.12495	7.17711	5.93922	0.0148076	0.0797295	stable	Microsomal prostaglandin E synthase 2 OS=Folsomia candida OX=158441 GN=Fcan01_02378 PE=3 SV=1	1
110845247	-1.11535	5.77477	5.88425	0.0152769	0.0820005	stable	Protein arginine N-methyltransferase 1 OS=Folsomia candida OX=158441 GN=Fcan01_05796 PE=4 SV=1	1
110842831	-1.02834	6.96526	5.84812	0.0155937	0.0832335	stable	Choline-phosphate cytidylyltransferase OS=Folsomia candida OX=158441 GN=Fcan01_04553 PE=3 SV=1	1
110850429	0.991091	7.92641	5.84407	0.0156297	0.0832335	stable	NFX1-type zinc finger-containing protein 1 OS=Folsomia candida OX=158441 GN=Fcan01_11101 PE=4 SV=1	1
110850959	4.21175	6.71746	5.8416	0.0156516	0.0832335	stable	Vascular endothelial growth factor receptor 2 OS=Folsomia candida OX=158441 GN=Fcan01_12256 PE=4 SV=1	1
110844288	-1.2217	4.94536	5.78308	0.0161811	0.0857849	stable	Putative methyltransferase TARBP1 OS=Folsomia candida OX=158441 GN=Fcan01_03154 PE=4 SV=1	1
110851510	-1.47201	2.25354	5.76397	0.0163581	0.0864322	stable	Signal peptidase complex subunit 3 OS=Folsomia candida OX=158441 GN=Fcan01_12401 PE=3 SV=1	1
110842311	-1.1652	4.07265	5.75909	0.0164036	0.0864322	stable	Eukaryotic translation initiation factor 3 subunit H OS=Folsomia candida OX=158441 GN=Fcan01_03760 PE=3 SV=1	1
110859401	-1.22691	5.21037	5.73562	0.0166242	0.08725	stable	DNA topoisomerase 1 OS=Folsomia candida OX=158441 GN=Fcan01_22656 PE=3 SV=1	1
110847557	-1.28645	6.28372	5.73184	0.01666	0.08725	stable	Sphingomyelin phosphodiesterase OS=Folsomia candida OX=158441 GN=Fcan01_08398 PE=3 SV=1	1
110855308	-1.03677	8.24016	5.72293	0.0167447	0.0874278	stable	Acetylcholine receptor subunit alpha-like 1 OS=Folsomia candida OX=158441 GN=Fcan01_17273 PE=4 SV=1	1
110851880	-1.18351	8.34658	5.70905	0.0168777	0.0877399	stable	IST1 homolog OS=Folsomia candida OX=158441 GN=Fcan01_02317 PE=3 SV=1	1
110848880	-1.07648	7.69139	5.70607	0.0169063	0.0877399	stable	PH-interacting protein OS=Folsomia candida OX=158441 GN=Fcan01_09959 PE=4 SV=1	1
110846220	1.28798	4.05848	5.69263	0.0170363	0.0881486	stable	DNL-type zinc finger protein OS=Folsomia candida OX=158441 GN=Fcan01_08392 PE=4 SV=1	1
110860042	1.08331	9.45145	5.66476	0.0173091	0.0892921	stable	60S ribosomal protein L32 OS=Folsomia candida OX=158441 GN=Fcan01_23555 PE=3 SV=1	1
110843097	1.02025	5.19841	5.65768	0.0173791	0.0893857	stable	Fibrillin-1 OS=Folsomia candida OX=158441 GN=Fcan01_02497 PE=3 SV=1	1
110848100	-1.12679	6.78118	5.64714	0.0174839	0.0896569	stable	Glutathione S-transferase OS=Folsomia candida OX=158441 GN=Fcan01_09301 PE=4 SV=1	1
110862383	-1.48615	9.47092	5.6139	0.0178185	0.0911019	stable	Amine oxidase OS=Folsomia candida OX=158441 GN=Fcan01_00376 PE=3 SV=1	1
110856238	1.58047	6.76748	5.6085	0.0178736	0.0911129	stable	alpha-1,2-Mannosidase OS=Folsomia candida OX=158441 GN=Fcan01_18677 PE=3 SV=1	1
110851497	1.7119	7.06378	5.57317	0.0182377	0.092695	stable	Oxysterol-binding protein OS=Folsomia candida OX=158441 GN=Fcan01_12782 PE=3 SV=1	1
110860950	1.15903	2.44495	5.53598	0.0186293	0.0944069	stable	Gluconolactonase OS=Folsomia candida OX=158441 GN=Fcan01_25283 PE=3 SV=1	1
110851745	1.31287	4.54879	5.51489	0.0188552	0.0952714	stable	Zinc metalloproteinase nas-39 OS=Folsomia candida OX=158441 GN=Fcan01_13323 PE=4 SV=1	1
110843980	-0.970464	11.4313	5.50678	0.0189429	0.0954343	stable	Charged multivesicular body protein 1b OS=Folsomia candida OX=158441 GN=Fcan01_04557 PE=3 SV=1	1
110862114	0.915513	6.09482	5.46995	0.0193462	0.0971821	stable	Alternative oxidase, mitochondrial OS=Folsomia candida OX=158441 GN=Fcan01_27179 PE=3 SV=1	1
110863150	-1.04376	5.71164	5.45895	0.0194683	0.0975112	stable	Obg-like ATPase 1 OS=Folsomia candida OX=158441 GN=Fcan01_01942 PE=3 SV=1	1
118439063	-0.92915	5.75725	5.43408	0.0197475	0.0986228	stable	Histone-lysine N-methyltransferase SETMAR OS=Folsomia candida OX=158441 GN=Fcan01_24119 PE=4 SV=1	1
110848786	0.967562	7.40569	5.42178	0.0198871	0.0990331	stable	Fumarylacetoacetase OS=Folsomia candida OX=158441 GN=Fcan01_09987 PE=3 SV=1	1
110853995	1.03039	6.93001	5.4074	0.0200515	0.0995642	stable	Carboxylic ester hydrolase OS=Folsomia candida OX=158441 GN=Fcan01_15034 PE=3 SV=1	1
110843857	1.10182	7.01135	5.39638	0.0201786	0.0999073	stable	Origin recognition complex subunit 1 OS=Folsomia candida OX=158441 GN=Fcan01_04715 PE=3 SV=1	1
110844007	-1.03385	5.95563	5.38627	0.0202959	0.0999316	stable	Failed axon connections OS=Folsomia candida OX=158441 GN=Fcan01_04806 PE=3 SV=1	1
110852511	1.83937	1.54385	5.38595	0.0202995	0.0999316	stable	Fatty-acid amide hydrolase 2 OS=Folsomia candida OX=158441 GN=Fcan01_13099 PE=4 SV=1	1
110844333	-1.75924	3.82327	5.37415	0.0204373	0.100323	stable	Carbonyl reductase (NADPH) OS=Folsomia candida OX=158441 GN=Fcan01_05393 PE=4 SV=1	1
110859725	-1.41691	7.81343	5.36814	0.0205078	0.100383	stable	cAMP-dependent protein kinase type II regulatory subunit OS=Folsomia candida OX=158441 GN=Fcan01_23564 PE=3 SV=1	1
110858096	1.2909	0.950023	5.33443	0.0209082	0.102053	stable	Pyridoxal phosphate homeostasis protein OS=Folsomia candida OX=158441 GN=Fcan01_21348 PE=3 SV=1	1
110862380	0.988267	5.27354	5.32387	0.0210352	0.102199	stable	Long-chain fatty acid transport protein 4 OS=Folsomia candida OX=158441 GN=Fcan01_27661 PE=3 SV=1	1
110863126	1.01107	8.8433	5.32209	0.0210568	0.102199	stable	Histone H1 OS=Folsomia candida OX=158441 GN=Fcan01_03853 PE=3 SV=1 : Histone H1 OS=Folsomia candida OX=158441 GN=Fcan01_13221 PE=3 SV=1	1
110856802	0.992921	9.59092	5.30605	0.0212515	0.102855	stable	Ferritin OS=Folsomia candida OX=158441 GN=Fcan01_19557 PE=3 SV=1	1
110842820	-1.26726	3.91274	5.28726	0.021482	0.103504	stable	Eukaryotic peptide chain release factor subunit 1 OS=Folsomia candida OX=158441 GN=Fcan01_04625 PE=3 SV=1	1
110859196	0.898247	10.4076	5.28533	0.0215058	0.103504	stable	40S ribosomal protein S18 OS=Folsomia candida OX=158441 GN=Fcan01_22459 PE=3 SV=1	1
110845914	1.14515	2.94298	5.27841	0.0215914	0.103627	stable	Peptidyl-glycine alpha-amidating monooxygenase B OS=Folsomia candida OX=158441 GN=Fcan01_02125 PE=3 SV=1	1
118434811	1.12237	6.77089	5.26164	0.0218005	0.104339	stable	Leucine-rich repeat-containing protein 34 OS=Folsomia candida OX=158441 GN=Fcan01_07839 PE=4 SV=1	1
110858328	-1.05049	5.66841	5.20079	0.0225766	0.107755	stable	Putative N-acetyltransferase YhdJ OS=Folsomia candida OX=158441 GN=Fcan01_21447 PE=4 SV=1	1
110851642	1.00118	5.42961	5.19406	0.0226642	0.107874	stable	Pleckstrin y domain-containing family F member 2 OS=Folsomia candida OX=158441 GN=Fcan01_13861 PE=4 SV=1	1
110844221	1.54722	5.52403	5.14312	0.0233386	0.110533	stable	Phenazine biosynthesis-like domain-containing protein OS=Folsomia candida OX=158441 GN=Fcan01_06178 PE=4 SV=1	1
110859283	-1.18392	2.42222	5.1415	0.0233605	0.110533	stable	BTB/POZ domain-containing protein 2 OS=Folsomia candida OX=158441 GN=Fcan01_22559 PE=4 SV=1	1
110850685	0.880591	10.4409	5.13304	0.0234746	0.110533	stable	40S ribosomal protein S3a OS=Folsomia candida OX=158441 GN=Fcan01_12724 PE=2 SV=1	1
110849162	1.0813	2.94854	5.13268	0.0234795	0.110533	stable	Beta-hexosaminidase OS=Folsomia candida OX=158441 GN=Fcan01_03731 PE=3 SV=1	1
110850621	1.2738	3.54182	5.05286	0.0245853	0.115424	stable	Elafin OS=Folsomia candida OX=158441 GN=Fcan01_12391 PE=4 SV=1	1
110856991	1.40091	7.82804	5.04069	0.0247587	0.115922	stable	Transient receptor potential channel pyrexia OS=Folsomia candida OX=158441 GN=Fcan01_19758 PE=4 SV=1	1
110860510	-1.4886	3.36573	5.03311	0.0248672	0.115931	stable	Juvenile hormone acid O-methyltransferase OS=Folsomia candida OX=158441 GN=Fcan01_24737 PE=4 SV=1	1
110856764	1.17595	6.10889	5.02813	0.0249388	0.115931	stable	Chromatin-remodeling complex ATPase chain Iswi OS=Folsomia candida OX=158441 GN=Fcan01_19767 PE=3 SV=1	1
110863308	-1.02614	9.21582	5.02649	0.0249624	0.115931	stable	Protein transport protein Sec61 subunit beta OS=Folsomia candida OX=158441 GN=Fcan01_03133 PE=3 SV=1	1
110860018	1.04796	7.03637	5.01971	0.0250604	0.116073	stable	Reticulocyte-binding protein 2 a OS=Folsomia candida OX=158441 GN=Fcan01_23477 PE=3 SV=1	1
110846077	1.31578	6.39982	5.00434	0.0252839	0.116794	stable	Cold shock protein 1 OS=Folsomia candida OX=158441 GN=Fcan01_07276 PE=4 SV=1	1
110845205	-1.02956	11.3512	4.97058	0.0257819	0.118776	stable	Meiosis arrest female protein 1 OS=Folsomia candida OX=158441 GN=Fcan01_04639 PE=4 SV=1	1
110859228	1.38998	0.805181	4.9632	0.0258923	0.118912	stable	RING-type E3 ubiquitin transferase OS=Folsomia candida OX=158441 GN=Fcan01_22545 PE=3 SV=1	1
110847492	1.28178	3.80994	4.95938	0.0259495	0.118912	stable	Glucose dehydrogenase [FAD, quinone] OS=Folsomia candida OX=158441 GN=Fcan01_07014 PE=3 SV=1	1
110861999	1.00226	6.35442	4.91016	0.0266992	0.122023	stable	Muscle M-line assembly protein unc-89 OS=Folsomia candida OX=158441 GN=Fcan01_27149 PE=4 SV=1	1
110860730	1.29337	5.05259	4.86577	0.0273946	0.124616	stable	Oxygen-dependent choline dehydrogenase OS=Folsomia candida OX=158441 GN=Fcan01_24860 PE=3 SV=1	1
110858673	1.1269	4.97871	4.86268	0.0274437	0.124616	stable	ATPase family AAA domain-containing protein 1 OS=Folsomia candida OX=158441 GN=Fcan01_21845 PE=3 SV=1	1
110860502	0.842928	9.52127	4.8544	0.0275757	0.124616	stable	60S ribosomal protein L8 OS=Folsomia candida OX=158441 GN=Fcan01_24812 PE=4 SV=1	1
110842967	1.31091	8.2719	4.84895	0.027663	0.124616	stable	Lon protease, mitochondrial OS=Folsomia candida OX=158441 GN=Fcan01_04051 PE=4 SV=1	1
110858082	1.00694	8.5629	4.84834	0.0276728	0.124616	stable	Ornithine decarboxylase OS=Folsomia candida OX=158441 GN=Fcan01_21039 PE=3 SV=1	1
110846493	1.51953	6.34433	4.84587	0.0277124	0.124616	stable	60S acidic ribosomal protein P2 OS=Folsomia candida OX=158441 GN=Fcan01_07363 PE=3 SV=1	1
110858331	-1.20052	10.2553	4.84212	0.0277727	0.124616	stable	Catalase OS=Folsomia candida OX=158441 GN=Fcan01_21411 PE=3 SV=1	1
110849616	1.01507	6.94997	4.81495	0.0282138	0.125426	stable	NodB homology domain-containing protein OS=Folsomia candida OX=158441 GN=Fcan01_10281 PE=4 SV=1	1
110846497	-3.02422	5.76478	4.81387	0.0282315	0.125426	stable	Actin OS=Folsomia candida OX=158441 GN=Fcan01_07873 PE=3 SV=1	1
110858726	1.21011	6.4323	4.80568	0.028366	0.125426	stable	tRNA 4-demethylwyosine synthase (AdoMet-dependent) OS=Folsomia candida OX=158441 GN=Fcan01_21851 PE=3 SV=1	1
110847392	1.38808	4.79094	4.80475	0.0283814	0.125426	stable	CRAL-TRIO domain-containing protein OS=Folsomia candida OX=158441 GN=Fcan01_06572 PE=4 SV=1	1
110856838	1.31492	7.28555	4.80388	0.0283958	0.125426	stable	Protein hu-li tai shao OS=Folsomia candida OX=158441 GN=Fcan01_19725 PE=3 SV=1	1
110843842	-1.43379	7.85437	4.80028	0.0284551	0.125426	stable	Glucose-6-phosphate 1-dehydrogenase OS=Folsomia candida OX=158441 GN=Fcan01_03817 PE=3 SV=1	1
110858480	-0.932158	6.32832	4.79981	0.0284629	0.125426	stable	tRNA (cytosine(34)-C(5))-methyltransferase OS=Folsomia candida OX=158441 GN=Fcan01_21479 PE=3 SV=1	1
110853737	1.19806	5.92265	4.78728	0.0286706	0.126019	stable	AP-3 complex subunit delta OS=Folsomia candida OX=158441 GN=Fcan01_15230 PE=3 SV=1	1
110853953	0.807918	15.8118	4.72739	0.0296859	0.13015	stable	Vitellogenin-6 OS=Folsomia candida OX=158441 GN=Fcan01_14723 PE=4 SV=1	1
110851326	-0.861176	7.90192	4.71392	0.0299194	0.130841	stable	Beta-hexosaminidase OS=Folsomia candida OX=158441 GN=Fcan01_03730 PE=3 SV=1	1
110842916	-0.942729	8.01966	4.69957	0.0301702	0.131603	stable	40S ribosomal protein S26 OS=Folsomia candida OX=158441 GN=Fcan01_04610 PE=3 SV=1	1
110843028	1.99603	8.0595	4.693	0.0302857	0.131773	stable	Long-chain-fatty-acid--CoA ligase 4 OS=Folsomia candida OX=158441 GN=Fcan01_04976 PE=4 SV=1	1
110844981	-1.27441	4.12052	4.68688	0.0303938	0.13191	stable	Calcineurin B ous protein 1 OS=Folsomia candida OX=158441 GN=Fcan01_06052 PE=2 SV=1	1
110851779	-2.26683	6.47503	4.67376	0.0306268	0.132102	stable	Protein transport protein Sec24C OS=Folsomia candida OX=158441 GN=Fcan01_13171 PE=3 SV=1	1
110853866	-1.63341	5.08392	4.67219	0.0306548	0.132102	stable	Copine-5 OS=Folsomia candida OX=158441 GN=Fcan01_14840 PE=4 SV=1	1
110851115	1.03252	6.37415	4.67033	0.030688	0.132102	stable	Fibrillin-2 OS=Folsomia candida OX=158441 GN=Fcan01_12745 PE=4 SV=1	1
110845236	-1.52979	5.20868	4.66717	0.0307445	0.132102	stable	Adipocyte plasma membrane-associated protein OS=Folsomia candida OX=158441 GN=Fcan01_05941 PE=3 SV=1	1
110853473	-0.825087	9.99097	4.6499	0.0310553	0.132258	stable	Myosin heavy chain, muscle OS=Folsomia candida OX=158441 GN=Fcan01_00303 PE=3 SV=1	1
110858243	-0.928626	10.2043	4.64949	0.0310628	0.132258	stable	Catalase OS=Folsomia candida OX=158441 GN=Fcan01_21230 PE=3 SV=1	1
110845966	-1.39665	3.62255	4.64918	0.0310685	0.132258	stable	Mitochondrial import receptor subunit TOM70 OS=Folsomia candida OX=158441 GN=Fcan01_06488 PE=4 SV=1	1
110851621	-1.15425	5.35201	4.64398	0.0311627	0.132258	stable	2-deoxy-D-ribose 5-phosphate aldolase OS=Folsomia candida OX=158441 GN=Fcan01_01582 PE=4 SV=1	1
110844249	-1.08728	7.35063	4.64187	0.031201	0.132258	stable	Phospholipase A2 OS=Folsomia candida OX=158441 GN=Fcan01_06300 PE=4 SV=1	1
110863005	1.05578	7.72512	4.63269	0.0313684	0.132258	stable	Alanine--glyoxylate aminotransferase OS=Folsomia candida OX=158441 GN=Fcan01_01291 PE=3 SV=1	1
110863470	-1.12974	6.53427	4.63209	0.0313793	0.132258	stable	Retinol dehydrogenase 12 OS=Folsomia candida OX=158441 GN=Fcan01_01137 PE=3 SV=1	1
110854047	-1.01277	6.84343	4.63123	0.031395	0.132258	stable	Cuticle protein 6 OS=Folsomia candida OX=158441 GN=Fcan01_15140 PE=4 SV=1	1
110859648	1.19308	5.41614	4.60534	0.0318726	0.133841	stable	Glucose dehydrogenase [FAD, quinone] (Fragment) OS=Folsomia candida OX=158441 GN=Fcan01_23128 PE=3 SV=1	1
110850922	1.03306	5.36461	4.60247	0.031926	0.133841	stable	Protein arginine N-methyltransferase 3 OS=Folsomia candida OX=158441 GN=Fcan01_12027 PE=4 SV=1 : Protein arginine N-methyltransferase 3 OS=Folsomia candida OX=158441 GN=Fcan01_12031 PE=4 SV=1	1
110847521	0.929057	6.92094	4.5884	0.0321891	0.134616	stable	alpha-1,2-Mannosidase OS=Folsomia candida OX=158441 GN=Fcan01_07870 PE=3 SV=1	1
110858391	-0.90561	5.63883	4.57571	0.0324284	0.135288	stable	Delta-aminolevulinic acid dehydratase OS=Folsomia candida OX=158441 GN=Fcan01_21560 PE=3 SV=1	1
110859323	0.919343	4.38164	4.5656	0.0326202	0.13576	stable	ER membrane protein complex subunit 2 OS=Folsomia candida OX=158441 GN=Fcan01_22594 PE=3 SV=1	1
110844198	0.949216	4.3408	4.55102	0.0328991	0.136281	stable	Thiopurine S-methyltransferase OS=Folsomia candida OX=158441 GN=Fcan01_06067 PE=4 SV=1	1
110849856	1.18257	1.63589	4.5505	0.0329091	0.136281	stable	Troponin I OS=Folsomia candida OX=158441 GN=Fcan01_11461 PE=4 SV=1	1
110859800	-1.02595	3.64652	4.54667	0.0329828	0.136281	stable	DnaJ protein 1 OS=Folsomia candida OX=158441 GN=Fcan01_23588 PE=4 SV=1	1
110851692	1.46306	4.41688	4.51203	0.0336573	0.138736	stable	WD repeat-containing protein mio OS=Folsomia candida OX=158441 GN=Fcan01_12911 PE=3 SV=1	1
110860495	-2.58331	2.72717	4.50538	0.0337884	0.138944	stable	Scavenger receptor class B member 1 OS=Folsomia candida OX=158441 GN=Fcan01_24698 PE=3 SV=1	1
110844135	1.21336	2.65374	4.47936	0.0343066	0.140739	stable	Zinc finger C2HC domain-containing protein 1C OS=Folsomia candida OX=158441 GN=Fcan01_05085 PE=4 SV=1	1
110859890	0.92213	5.71883	4.46691	0.0345575	0.141431	stable	Chitin synthase OS=Folsomia candida OX=158441 GN=Fcan01_02636 PE=4 SV=1	1
110849698	1.80323	3.62904	4.45399	0.0348198	0.142167	stable	Bumetanide-sensitive sodium-(Potassium)-chloride cotransporter OS=Folsomia candida OX=158441 GN=Fcan01_02878 PE=4 SV=1	1
110863293	1.12345	4.00117	4.4396	0.0351145	0.142831	stable	Phospholipid scramblase OS=Folsomia candida OX=158441 GN=Fcan01_01509 PE=3 SV=1	1
110851852	0.896579	5.37375	4.43796	0.0351482	0.142831	stable	Poly(ADP-ribose) glycohydrolase OS=Folsomia candida OX=158441 GN=Fcan01_12963 PE=3 SV=1	1
110841981	0.891406	8.71814	4.42584	0.0353986	0.14351	stable	Bacillopeptidase F OS=Folsomia candida OX=158441 GN=Fcan01_00442 PE=3 SV=1	1
110852533	0.813971	9.34577	4.39405	0.0360645	0.145587	stable	Phosphinothricin N-acetyltransferase OS=Folsomia candida OX=158441 GN=Fcan01_13653 PE=4 SV=1	1
110842105	1.88531	4.81776	4.39332	0.0360799	0.145587	stable	Histone deacetylase OS=Folsomia candida OX=158441 GN=Fcan01_01849 PE=3 SV=1	1
110843115	1.04791	4.99596	4.36958	0.036586	0.147284	stable	Protein PTCD3, mitochondrial OS=Folsomia candida OX=158441 GN=Fcan01_06024 PE=3 SV=1	1
110854435	1.1544	7.44731	4.36093	0.0367723	0.147645	stable	Carboxypeptidase A5 OS=Folsomia candida OX=158441 GN=Fcan01_16103 PE=3 SV=1	1
110851640	0.955492	3.36636	4.35544	0.0368909	0.147645	stable	Protein Mo25 OS=Folsomia candida OX=158441 GN=Fcan01_13859 PE=3 SV=1	1
110859103	-1.70418	2.80577	4.35351	0.0369328	0.147645	stable	Venom serine protease Bi-VSP OS=Folsomia candida OX=158441 GN=Fcan01_22264 PE=4 SV=1	1
110858872	-1.53356	2.04817	4.33416	0.0373547	0.148893	stable	Cathepsin L OS=Folsomia candida OX=158441 GN=Fcan01_21965 PE=3 SV=1	1
110860040	-1.25262	6.54615	4.3313	0.0374176	0.148893	stable	Carboxypeptidase OS=Folsomia candida OX=158441 GN=Fcan01_01123 PE=3 SV=1	1
110848015	-1.17974	5.75963	4.30935	0.0379035	0.150479	stable	Alpha-tocopherol transfer protein OS=Folsomia candida OX=158441 GN=Fcan01_06622 PE=4 SV=1	1
110850769	-0.876382	8.1201	4.29093	0.0383162	0.151439	stable	Nucleoside diphosphate kinase OS=Folsomia candida OX=158441 GN=Fcan01_12357 PE=3 SV=1	1
110841835	-1.63364	4.949	4.28838	0.0383738	0.151439	stable	Transcription factor E2F4 OS=Folsomia candida OX=158441 GN=Fcan01_01969 PE=3 SV=1	1
110845679	-0.906529	7.46526	4.28682	0.038409	0.151439	stable	1-Cys peroxiredoxin OS=Folsomia candida OX=158441 GN=Fcan01_07119 PE=3 SV=1	1
110843900	0.892396	5.6338	4.27582	0.0386584	0.151731	stable	L51_S25_CI-B8 domain-containing protein OS=Folsomia candida OX=158441 GN=Fcan01_05764 PE=3 SV=1	1
110852896	1.54907	7.43409	4.27577	0.0386594	0.151731	stable	CCT-epsilon OS=Folsomia candida OX=158441 GN=Fcan01_14272 PE=3 SV=1	1
110858077	0.752678	11.2691	4.23992	0.039484	0.15435	stable	DnaJ homolog subfamily C member 2 OS=Folsomia candida OX=158441 GN=Fcan01_21243 PE=4 SV=1	1
110858388	0.859564	6.45768	4.23899	0.0395057	0.15435	stable	Angiotensin-converting enzyme OS=Folsomia candida OX=158441 GN=Fcan01_21455 PE=3 SV=1	1
110846812	0.886569	4.46982	4.22372	0.0398628	0.155155	stable	Dynein heavy chain 5, axonemal OS=Folsomia candida OX=158441 GN=Fcan01_07243 PE=3 SV=1	1
110853490	-1.13047	6.43332	4.22248	0.0398919	0.155155	stable	Cathepsin B OS=Folsomia candida OX=158441 GN=Fcan01_14601 PE=3 SV=1	1
110861494	1.34125	9.65146	4.21336	0.0401068	0.155586	stable	Bacillopeptidase F OS=Folsomia candida OX=158441 GN=Fcan01_00952 PE=3 SV=1	1
110857592	1.23036	2.74707	4.21013	0.0401833	0.155586	stable	1-acyl-sn-glycerol-3-phosphate acyltransferase gamma OS=Folsomia candida OX=158441 GN=Fcan01_20779 PE=3 SV=1	1
110842666	-1.47971	2.14831	4.20143	0.0403899	0.156036	stable	Cytochrome P450 4c3 OS=Folsomia candida OX=158441 GN=Fcan01_05681 PE=3 SV=1 : Cytochrome P450 4c3 OS=Folsomia candida OX=158441 GN=Fcan01_20290 PE=3 SV=1	1
110842412	-1.44746	5.68249	4.19221	0.0406102	0.15604	stable	Medium-chain specific acyl-CoA dehydrogenase, mitochondrial OS=Folsomia candida OX=158441 GN=Fcan01_02777 PE=3 SV=1	1
110851405	-0.871125	9.00156	4.19089	0.0406417	0.15604	stable	Angiopoietin-related protein 7 OS=Folsomia candida OX=158441 GN=Fcan01_12248 PE=4 SV=1	1
110860880	0.918279	6.87884	4.19001	0.0406628	0.15604	stable	Cytochrome P450 9e2 OS=Folsomia candida OX=158441 GN=Fcan01_25150 PE=3 SV=1	1
110850817	0.953146	3.97997	4.18339	0.0408219	0.156303	stable	ELMO domain-containing protein 1 OS=Folsomia candida OX=158441 GN=Fcan01_11974 PE=4 SV=1	1
110845848	1.04866	4.29019	4.16621	0.0412379	0.157545	stable	Integrin beta OS=Folsomia candida OX=158441 GN=Fcan01_07671 PE=3 SV=1	1
110859832	1.37728	5.35195	4.15279	0.0415661	0.158281	stable	4-coumarate--CoA ligase 2 OS=Folsomia candida OX=158441 GN=Fcan01_23443 PE=3 SV=1	1
110861937	-1.51534	5.57189	4.1493	0.0416517	0.158281	stable	Pyrroline-5-carboxylate reductase OS=Folsomia candida OX=158441 GN=Fcan01_02696 PE=3 SV=1	1
118439401	1.21775	5.41356	4.1471	0.041706	0.158281	stable	Matrilin-2 OS=Folsomia candida OX=158441 GN=Fcan01_25164 PE=4 SV=1	1
110846270	0.749592	10.8106	4.13902	0.0419054	0.158688	stable	BTB domain-containing protein (Fragment) OS=Folsomia candida OX=158441 GN=Fcan01_08452 PE=3 SV=1	1
110848239	0.856136	8.25009	4.13174	0.0420861	0.158917	stable	E3 ubiquitin-protein transferase MAEA OS=Folsomia candida OX=158441 GN=Fcan01_09966 PE=4 SV=1	1
110842996	-0.867375	8.0497	4.12702	0.0422036	0.158917	stable	WD repeat domain phosphoinositide-interacting protein 2 OS=Folsomia candida OX=158441 GN=Fcan01_05667 PE=3 SV=1	1
110848933	0.955298	7.53322	4.12182	0.0423334	0.158917	stable	Asparagine synthetase [glutamine-hydrolyzing] OS=Folsomia candida OX=158441 GN=Fcan01_09808 PE=4 SV=1	1
110841661	-1.14876	6.68512	4.12177	0.0423349	0.158917	stable	Cytochrome c oxidase subunit 5B, mitochondrial OS=Folsomia candida OX=158441 GN=Fcan01_03739 PE=4 SV=1	1
110858002	-1.07485	4.19884	4.11554	0.0424911	0.159157	stable	Cysteine synthase OS=Folsomia candida OX=158441 GN=Fcan01_21078 PE=4 SV=1	1
110859301	-1.06411	4.32011	4.10274	0.0428138	0.160018	stable	AAA domain-containing protein OS=Folsomia candida OX=158441 GN=Fcan01_22660 PE=3 SV=1	1
110854888	-1.52919	2.33739	4.09641	0.0429745	0.160271	stable	Pol polyprotein OS=Folsomia candida OX=158441 GN=Fcan01_16602 PE=4 SV=1	1
110860308	-1.69121	4.5508	4.0876	0.043199	0.16076	stable	F-box domain-containing protein OS=Folsomia candida OX=158441 GN=Fcan01_00666 PE=4 SV=1	1
110848691	-1.65687	3.38559	4.07625	0.0434901	0.161494	stable	Myelin P2 protein OS=Folsomia candida OX=158441 GN=Fcan01_08623 PE=3 SV=1	1
110845699	1.04919	7.60734	4.05964	0.0439199	0.16274	stable	Propanoyl-CoA:carbon dioxide ligase subunit alpha OS=Folsomia candida OX=158441 GN=Fcan01_07398 PE=4 SV=1	1
110847631	-1.23722	7.43062	4.04034	0.0444248	0.164257	stable	ATP-dependent helicase brm OS=Folsomia candida OX=158441 GN=Fcan01_07768 PE=4 SV=1	1
110842177	1.17719	10.3772	4.03301	0.0446182	0.164619	stable	Bacillopeptidase F OS=Folsomia candida OX=158441 GN=Fcan01_00166 PE=4 SV=1	1
110858602	-1.39104	5.3029	4.02342	0.0448727	0.164967	stable	Serine proteinase stubble OS=Folsomia candida OX=158441 GN=Fcan01_21473 PE=4 SV=1	1
110846727	-0.896084	6.23414	4.02224	0.044904	0.164967	stable	Mitochondrial 2-oxoglutarate/malate carrier protein OS=Folsomia candida OX=158441 GN=Fcan01_07700 PE=3 SV=1	1
110842128	-0.846406	6.64271	4.01842	0.0450059	0.16499	stable	U3 small nucleolar RNA-associated protein 15 homolog OS=Folsomia candida OX=158441 GN=Fcan01_02911 PE=3 SV=1	1
110853296	1.03672	6.18849	3.98724	0.0458461	0.167713	stable	Putative ferric-chelate reductase 1 OS=Folsomia candida OX=158441 GN=Fcan01_14041 PE=3 SV=1	1
110857773	-1.27463	5.77057	3.97244	0.0462506	0.168834	stable	Exodeoxyribonuclease 7 large subunit OS=Folsomia candida OX=158441 GN=Fcan01_20687 PE=4 SV=1	1
110848878	-0.777083	8.18639	3.96888	0.0463487	0.168835	stable	Putative ATP synthase subunit f, mitochondrial OS=Folsomia candida OX=158441 GN=Fcan01_09209 PE=3 SV=1	1
110856403	1.33975	2.38271	3.96189	0.0465415	0.169179	stable	L-selectin OS=Folsomia candida OX=158441 GN=Fcan01_03293 PE=4 SV=1	1
110845185	-1.32046	7.88041	3.94497	0.0470118	0.170073	stable	Voltage-dependent anion-selective channel protein 3 OS=Folsomia candida OX=158441 GN=Fcan01_04540 PE=3 SV=1	1
110863605	0.895212	5.52911	3.94291	0.0470692	0.170073	stable	Carboxypeptidase B OS=Folsomia candida OX=158441 GN=Fcan01_03254 PE=3 SV=1	1
110847956	1.0321	4.48039	3.9424	0.0470835	0.170073	stable	U6 snRNA-associated Sm-like protein LSm7 OS=Folsomia candida OX=158441 GN=Fcan01_07249 PE=3 SV=1	1
110856714	-1.17166	6.39903	3.92646	0.047532	0.171334	stable	DnaJ subfamily C member 21 OS=Folsomia candida OX=158441 GN=Fcan01_19710 PE=4 SV=1	1
110842415	-0.896552	4.08006	3.90944	0.0480155	0.172715	stable	Coatomer subunit epsilon OS=Folsomia candida OX=158441 GN=Fcan01_02778 PE=3 SV=1	1
110844786	1.08473	8.93934	3.89696	0.0483736	0.173394	stable	Zinc metalloproteinase/disintegrin OS=Folsomia candida OX=158441 GN=Fcan01_04792 PE=4 SV=1	1
110852023	1.02172	4.87739	3.89586	0.0484054	0.173394	stable	Methionine synthase OS=Folsomia candida OX=158441 GN=Fcan01_13748 PE=3 SV=1	1
110863224	1.32336	6.09775	3.88433	0.0487388	0.174226	stable	Small nuclear ribonucleoprotein-associated protein OS=Folsomia candida OX=158441 GN=Fcan01_01752 PE=2 SV=1	1
110846507	0.729201	9.69471	3.8791	0.0488907	0.174407	stable	Heat shock protein 83 OS=Folsomia candida OX=158441 GN=Fcan01_07898 PE=3 SV=1	1
110854577	0.86712	5.53518	3.83326	0.050245	0.178868	stable	Multidrug resistance protein 49 OS=Folsomia candida OX=158441 GN=Fcan01_02511 PE=4 SV=1	1
110862006	1.06591	4.39231	3.81825	0.0506971	0.180105	stable	Mitochondrial inner membrane protease ATP23 OS=Folsomia candida OX=158441 GN=Fcan01_27103 PE=3 SV=1	1
110856339	0.810961	7.69085	3.8112	0.050911	0.1804	stable	Glycophorin-A OS=Folsomia candida OX=158441 GN=Fcan01_18622 PE=3 SV=1	1
110849511	-1.00522	8.12113	3.80718	0.0510334	0.1804	stable	Cytochrome b-c1 complex subunit 2, mitochondrial OS=Folsomia candida OX=158441 GN=Fcan01_09046 PE=4 SV=1	1
110849483	-2.40312	1.88268	3.80243	0.0511783	0.1804	stable	DM5 domain-containing protein OS=Folsomia candida OX=158441 GN=Fcan01_09631 PE=4 SV=1	1
110848202	0.745755	12.5011	3.80176	0.0511988	0.1804	stable	Pericentrin OS=Folsomia candida OX=158441 GN=Fcan01_08588 PE=4 SV=1	1
110848255	0.794821	8.94448	3.79827	0.0513057	0.180408	stable	Aldehyde dehydrogenase, mitochondrial OS=Folsomia candida OX=158441 GN=Fcan01_02775 PE=3 SV=1	1
110842504	0.907274	7.10462	3.7825	0.0517911	0.181385	stable	Proline iminopeptidase OS=Folsomia candida OX=158441 GN=Fcan01_01295 PE=3 SV=1	1
110843829	-1.11897	5.37385	3.7824	0.0517943	0.181385	stable	Very long-chain specific acyl-CoA dehydrogenase, mitochondrial OS=Folsomia candida OX=158441 GN=Fcan01_04579 PE=3 SV=1	1
110841936	0.82582	8.7604	3.77125	0.0521407	0.182228	stable	von Willebrand factor A domain-containing protein 5A OS=Folsomia candida OX=158441 GN=Fcan01_01316 PE=4 SV=1	1
110853987	1.00651	3.99651	3.75303	0.052712	0.183721	stable	CAAX prenyl protease OS=Folsomia candida OX=158441 GN=Fcan01_15199 PE=3 SV=1	1
110862415	-1.07104	6.88095	3.75056	0.0527898	0.183721	stable	NADH dehydrogenase [ubiquinone] 1 alpha subcomplex subunit 12 OS=Folsomia candida OX=158441 GN=Fcan01_02067 PE=3 SV=1	1
110847128	-0.885527	5.12989	3.74746	0.0528878	0.183721	stable	L-xylulose reductase OS=Folsomia candida OX=158441 GN=Fcan01_07218 PE=4 SV=1	1
110853088	1.13868	2.45696	3.73902	0.0531557	0.184279	stable	Deoxyribonuclease-2-alpha OS=Folsomia candida OX=158441 GN=Fcan01_14661 PE=3 SV=1	1
110852456	-0.835544	10.9	3.73567	0.0532622	0.184279	stable	RNA helicase OS=Folsomia candida OX=158441 GN=Fcan01_13597 PE=3 SV=1	1
110854051	-0.833099	7.14731	3.73015	0.0534385	0.184518	stable	Pleckstrin y domain-containing family H member 2 OS=Folsomia candida OX=158441 GN=Fcan01_14727 PE=4 SV=1	1
110851597	-0.956116	8.46226	3.72164	0.0537116	0.18509	stable	Protein CAJ1 OS=Folsomia candida OX=158441 GN=Fcan01_13039 PE=4 SV=1	1
110841830	1.07374	4.39753	3.70895	0.0541214	0.18613	stable	Dipeptidase OS=Folsomia candida OX=158441 GN=Fcan01_01733 PE=3 SV=1	1
110845059	0.830173	6.40444	3.69381	0.0546149	0.187453	stable	Lactoylglutathione lyase OS=Folsomia candida OX=158441 GN=Fcan01_06270 PE=3 SV=1	1
110856269	0.925373	8.26615	3.66971	0.0554097	0.189628	stable	Putative ferric-chelate reductase 1 OS=Folsomia candida OX=158441 GN=Fcan01_18726 PE=4 SV=1	1
110854328	0.709256	12.1465	3.66794	0.0554688	0.189628	stable	Larval cuticle protein A2B OS=Folsomia candida OX=158441 GN=Fcan01_15118 PE=4 SV=1	1
118436383	0.93671	4.74409	3.64565	0.0562157	0.191801	stable	DEP domain-containing protein 7 OS=Folsomia candida OX=158441 GN=Fcan01_14220 PE=4 SV=1	1
110848499	0.979157	6.65526	3.6401	0.0564034	0.192061	stable	Fatty acid synthase OS=Folsomia candida OX=158441 GN=Fcan01_09228 PE=4 SV=1	1
110851278	-0.859538	11.9798	3.61619	0.0572199	0.194457	stable	THO complex subunit 2 OS=Folsomia candida OX=158441 GN=Fcan01_12678 PE=3 SV=1	1
110856234	1.01362	3.43672	3.6017	0.0577205	0.195772	stable	Regucalcin OS=Folsomia candida OX=158441 GN=Fcan01_18866 PE=3 SV=1	1
110858517	1.03933	2.95428	3.59702	0.0578832	0.195939	stable	S4 domain-containing protein OS=Folsomia candida OX=158441 GN=Fcan01_21509 PE=4 SV=1	1
110845991	0.883814	4.48166	3.58522	0.0582956	0.196948	stable	Ubiquitin carboxyl-terminal hydrolase OS=Folsomia candida OX=158441 GN=Fcan01_08083 PE=3 SV=1	1
110842234	-1.36157	5.53943	3.57832	0.0585383	0.19738	stable	RNA polymerase II elongation factor ELL2 OS=Folsomia candida OX=158441 GN=Fcan01_02607 PE=3 SV=1	1
110851258	0.980256	8.0788	3.56131	0.0591411	0.198602	stable	Indole-3-acetaldehyde oxidase OS=Folsomia candida OX=158441 GN=Fcan01_12215 PE=3 SV=1	1
110852160	-0.901059	4.75898	3.5613	0.0591413	0.198602	stable	Voltage-dependent L-type calcium channel subunit beta-2 OS=Folsomia candida OX=158441 GN=Fcan01_02280 PE=3 SV=1	1
110851415	0.858506	7.53363	3.55836	0.0592462	0.198602	stable	Pyruvate dehydrogenase protein X component, mitochondrial OS=Folsomia candida OX=158441 GN=Fcan01_12239 PE=3 SV=1	1
110856246	0.764282	7.15103	3.55434	0.0593899	0.198697	stable	Protein quiver OS=Folsomia candida OX=158441 GN=Fcan01_18831 PE=3 SV=1	1
110848114	-1.5159	4.06115	3.54731	0.0596419	0.199153	stable	AAA domain-containing protein OS=Folsomia candida OX=158441 GN=Fcan01_09829 PE=3 SV=1	1
110853343	-0.737227	9.6925	3.53166	0.0602075	0.200347	stable	Endocuticle structural glycoprotein SgAbd-1 OS=Folsomia candida OX=158441 GN=Fcan01_14046 PE=4 SV=1	1
110856012	1.11016	0.852402	3.52872	0.0603144	0.200347	stable	39S ribosomal protein L52, mitochondrial OS=Folsomia candida OX=158441 GN=Fcan01_18489 PE=3 SV=1	1
110846035	0.791006	5.06108	3.52642	0.0603979	0.200347	stable	Sodium/calcium exchanger 1 OS=Folsomia candida OX=158441 GN=Fcan01_06791 PE=3 SV=1	1
110842196	2.57937	7.79881	3.52439	0.0604721	0.200347	stable	Retinol dehydrogenase 11 OS=Folsomia candida OX=158441 GN=Fcan01_01378 PE=4 SV=1	1
110847279	0.719503	12.4767	3.52141	0.0605809	0.200347	stable	Dynamin-like 120 kDa protein, mitochondrial OS=Folsomia candida OX=158441 GN=Fcan01_07889 PE=4 SV=1	1
110845470	0.930998	4.29886	3.51581	0.0607858	0.20064	stable	Venom carboxylesterase-6 OS=Folsomia candida OX=158441 GN=Fcan01_07441 PE=4 SV=1	1
110847356	-1.27151	6.90545	3.50814	0.0610681	0.201186	stable	Peritrophin-44 OS=Folsomia candida OX=158441 GN=Fcan01_06644 PE=4 SV=1	1
110862919	1.58115	3.42365	3.49885	0.0614114	0.201931	stable	Granulins OS=Folsomia candida OX=158441 GN=Fcan01_03077 PE=3 SV=1	1
110860563	-1.01669	4.81003	3.48814	0.0618101	0.202684	stable	Arylamine N-acetyltransferase OS=Folsomia candida OX=158441 GN=Fcan01_03704 PE=3 SV=1	1
110852494	0.832555	5.13469	3.48638	0.0618758	0.202684	stable	Lysosomal acid phosphatase OS=Folsomia candida OX=158441 GN=Fcan01_13266 PE=4 SV=1	1
110846086	-0.885016	7.99351	3.47892	0.0621554	0.203214	stable	ATP synthase subunit O, mitochondrial OS=Folsomia candida OX=158441 GN=Fcan01_08033 PE=3 SV=1	1
110843068	0.72327	6.00052	3.46897	0.0625301	0.204052	stable	Glucan 1,3-beta-glucosidase OS=Folsomia candida OX=158441 GN=Fcan01_05130 PE=4 SV=1	1
110844361	0.842562	6.18123	3.46055	0.0628495	0.204706	stable	Exonuclease 1 OS=Folsomia candida OX=158441 GN=Fcan01_01870 PE=4 SV=1	1
110856131	0.773807	8.51176	3.44503	0.0634424	0.206248	stable	Tripeptidyl-peptidase 2 OS=Folsomia candida OX=158441 GN=Fcan01_18659 PE=4 SV=1	1
110856088	-1.24007	0.644661	3.4389	0.0636781	0.20656	stable	Stomatin-like protein 2, mitochondrial OS=Folsomia candida OX=158441 GN=Fcan01_02569 PE=3 SV=1	1
110851990	-0.757899	11.4274	3.4363	0.0637782	0.20656	stable	Histone H3 OS=Folsomia candida OX=158441 GN=Fcan01_13219 PE=3 SV=1	1
110850808	0.844849	6.59636	3.43306	0.0639037	0.206578	stable	AP-2 complex subunit alpha OS=Folsomia candida OX=158441 GN=Fcan01_12118 PE=3 SV=1	1
110848756	1.55509	5.60187	3.42737	0.0641242	0.206902	stable	DM5 domain-containing protein OS=Folsomia candida OX=158441 GN=Fcan01_09633 PE=4 SV=1	1
110844945	0.776703	5.85798	3.40619	0.0649521	0.209182	stable	SITS-binding protein OS=Folsomia candida OX=158441 GN=Fcan01_04179 PE=3 SV=1	1
110850031	0.820344	6.06146	3.38834	0.0656592	0.211065	stable	Methyltransferase-like protein 24 OS=Folsomia candida OX=158441 GN=Fcan01_10624 PE=4 SV=1	1
110851604	2.19191	6.65119	3.37179	0.0663217	0.212797	stable	Methionine--tRNA ligase, cytoplasmic OS=Folsomia candida OX=158441 GN=Fcan01_13355 PE=3 SV=1	1
110847797	1.03647	7.18242	3.36305	0.0666745	0.213532	stable	L-ascorbate oxidase OS=Folsomia candida OX=158441 GN=Fcan01_07536 PE=3 SV=1	1
110859087	1.00326	3.33962	3.35607	0.0669578	0.214041	stable	Vitellin-degrading protease OS=Folsomia candida OX=158441 GN=Fcan01_22285 PE=4 SV=1	1
110843785	-1.31322	8.61411	3.33133	0.0679719	0.216525	stable	60S ribosomal protein L36 OS=Folsomia candida OX=158441 GN=Fcan01_06057 PE=3 SV=1	1
110845478	-1.18465	5.47516	3.33099	0.0679861	0.216525	stable	Succinate dehydrogenase [ubiquinone] flavoprotein subunit, mitochondrial OS=Folsomia candida OX=158441 GN=Fcan01_08383 PE=4 SV=1	1
110851942	-0.726053	8.94716	3.30169	0.0692087	0.220012	stable	TRASH domain-containing protein OS=Folsomia candida OX=158441 GN=Fcan01_03069 PE=3 SV=1	1
110855652	0.750244	7.17861	3.29068	0.0696742	0.221006	stable	Delta-like protein C OS=Folsomia candida OX=158441 GN=Fcan01_17908 PE=4 SV=1	1
110862529	0.661465	11.1264	3.28824	0.0697778	0.221006	stable	Glycine hydroxymethyltransferase OS=Folsomia candida OX=158441 GN=Fcan01_27952 PE=3 SV=1	1
110845717	0.822487	4.38792	3.26811	0.070639	0.223323	stable	Parahox neighbor OS=Folsomia candida OX=158441 GN=Fcan01_08528 PE=3 SV=1	1
110858042	0.756053	5.62969	3.25988	0.0709943	0.223518	stable	Adenosine deaminase OS=Folsomia candida OX=158441 GN=Fcan01_21068 PE=3 SV=1	1
110854926	0.930277	3.3235	3.25293	0.0712957	0.223518	stable	Gluconolactonase OS=Folsomia candida OX=158441 GN=Fcan01_16613 PE=3 SV=1 : Gluconolactonase OS=Folsomia candida OX=158441 GN=Fcan01_18111 PE=3 SV=1	1
110848669	0.883953	4.62645	3.25113	0.0713744	0.223518	stable	OCIA domain-containing protein 1 OS=Folsomia candida OX=158441 GN=Fcan01_09571 PE=4 SV=1	1
110848617	0.67644	9.07781	3.24945	0.0714476	0.223518	stable	60S ribosomal protein L21 OS=Folsomia candida OX=158441 GN=Fcan01_09464 PE=3 SV=1	1
110852764	1.44393	8.96152	3.24943	0.0714481	0.223518	stable	Beta-galactosidase OS=Folsomia candida OX=158441 GN=Fcan01_03347 PE=3 SV=1	1
110862604	1.19802	9.06366	3.24872	0.0714792	0.223518	stable	Inorganic diphosphatase OS=Folsomia candida OX=158441 GN=Fcan01_28052 PE=2 SV=1	1
110853518	0.754878	5.97464	3.22918	0.0723367	0.22579	stable	Glycogen debranching enzyme OS=Folsomia candida OX=158441 GN=Fcan01_14209 PE=4 SV=1	1
110858043	0.724396	9.2643	3.22272	0.0726227	0.226273	stable	Bacillopeptidase F OS=Folsomia candida OX=158441 GN=Fcan01_00998 PE=3 SV=1	1
110858367	-0.839862	4.19476	3.21804	0.0728306	0.226511	stable	Guanine nucleotide-binding protein G(F) subunit alpha OS=Folsomia candida OX=158441 GN=Fcan01_21597 PE=4 SV=1	1
110857027	-0.786286	9.45459	3.20963	0.0732061	0.227269	stable	Multifunctional protein ADE2 OS=Folsomia candida OX=158441 GN=Fcan01_19614 PE=3 SV=1	1
110842380	1.17278	5.91576	3.20072	0.073606	0.228099	stable	Splicing factor 3B subunit 3 OS=Folsomia candida OX=158441 GN=Fcan01_02188 PE=4 SV=1	1
110846585	0.700331	6.56114	3.19528	0.0738509	0.22823	stable	Zinc finger protein 41 OS=Folsomia candida OX=158441 GN=Fcan01_08430 PE=4 SV=1	1
110857993	-1.51537	7.09576	3.18888	0.0741407	0.22823	stable	Vacuolar proton pump subunit B OS=Folsomia candida OX=158441 GN=Fcan01_21267 PE=3 SV=1	1
110855829	-0.863302	5.78889	3.18504	0.0743151	0.22823	stable	Pentatricopeptide repeat-containing protein 1, mitochondrial OS=Folsomia candida OX=158441 GN=Fcan01_18385 PE=4 SV=1	1
110848444	-0.701514	8.52266	3.1847	0.0743304	0.22823	stable	ATP synthase subunit d, mitochondrial OS=Folsomia candida OX=158441 GN=Fcan01_09040 PE=3 SV=1	1
110855780	0.988499	4.7268	3.18426	0.0743507	0.22823	stable	Zinc finger BED domain-containing protein 4 OS=Folsomia candida OX=158441 GN=Fcan01_19608 PE=4 SV=1	1
110854010	-1.01895	3.56307	3.18223	0.0744431	0.22823	stable	Serine/threonine-protein kinase SBK1 OS=Folsomia candida OX=158441 GN=Fcan01_03012 PE=4 SV=1	1
110850843	0.944603	4.84146	3.17766	0.0746515	0.228463	stable	GH16 domain-containing protein OS=Folsomia candida OX=158441 GN=Fcan01_00682 PE=4 SV=1	1
118438145	0.894618	5.56593	3.16985	0.0750095	0.229112	stable	WD repeat, SAM and U-box domain-containing protein 1 OS=Folsomia candida OX=158441 GN=Fcan01_19867 PE=4 SV=1	1
110856720	0.935085	3.68662	3.16605	0.0751841	0.229112	stable	F-box/LRR-repeat protein 7 OS=Folsomia candida OX=158441 GN=Fcan01_19505 PE=4 SV=1	1
110844251	-1.49765	2.56682	3.16434	0.0752627	0.229112	stable	Replication protein A 32 kDa subunit OS=Folsomia candida OX=158441 GN=Fcan01_05355 PE=4 SV=1	1
110843668	-0.797993	7.6414	3.15563	0.0756655	0.229932	stable	Germin-like protein subfamily 2 member 2 OS=Folsomia candida OX=158441 GN=Fcan01_04682 PE=4 SV=1	1
110850155	-0.923829	3.96292	3.14536	0.0761432	0.230977	stable	Methylthioribose-1-phosphate isomerase OS=Folsomia candida OX=158441 GN=Fcan01_02683 PE=3 SV=1	1
110862281	0.77534	7.27615	3.13497	0.0766298	0.23181	stable	Transposable element Tc1 transposase OS=Folsomia candida OX=158441 GN=Fcan01_27620 PE=4 SV=1	1
110858470	0.74078	6.35194	3.13375	0.0766871	0.23181	stable	ATP-binding cassette sub-family A member 3 OS=Folsomia candida OX=158441 GN=Fcan01_21528 PE=4 SV=1	1
110861014	-0.730846	5.74547	3.12184	0.0772493	0.233101	stable	2-isopropylmalate synthase OS=Folsomia candida OX=158441 GN=Fcan01_25523 PE=4 SV=1	1
110843177	-1.38424	4.86409	3.11801	0.0774312	0.233241	stable	Proteasome endopeptidase complex OS=Folsomia candida OX=158441 GN=Fcan01_04049 PE=4 SV=1	1
110850729	0.854812	8.67226	3.09241	0.0786585	0.236524	stable	Carboxypeptidase D OS=Folsomia candida OX=158441 GN=Fcan01_12270 PE=3 SV=1	1
110847909	0.708038	7.29672	3.08894	0.0788261	0.236616	stable	Eukaryotic translation initiation factor 3 subunit E OS=Folsomia candida OX=158441 GN=Fcan01_02240 PE=2 SV=1	1
110848236	1.78897	1.46494	3.07601	0.0794551	0.238051	stable	Sulfhydryl oxidase OS=Folsomia candida OX=158441 GN=Fcan01_09766 PE=4 SV=1	1
110843845	0.763611	6.79362	3.07345	0.0795806	0.238051	stable	Clathrin light chain OS=Folsomia candida OX=158441 GN=Fcan01_06330 PE=3 SV=1	1
110851538	-0.669875	10.4691	3.06082	0.0802011	0.239087	stable	40S ribosomal protein S17 OS=Folsomia candida OX=158441 GN=Fcan01_02827 PE=2 SV=1	1
110845219	-0.843609	4.84364	3.06075	0.0802046	0.239087	stable	RNA-binding protein squid OS=Folsomia candida OX=158441 GN=Fcan01_04383 PE=4 SV=1	1
110858610	-0.792425	7.74599	3.04758	0.0808574	0.239733	stable	AICAR transformylase/inosine monophosphate cyclohydrolase OS=Folsomia candida OX=158441 GN=Fcan01_21551 PE=3 SV=1	1
110851889	0.795314	4.80282	3.047	0.0808866	0.239733	stable	Ejaculatory bulb-specific protein 3 OS=Folsomia candida OX=158441 GN=Fcan01_04001 PE=4 SV=1	1
110842969	0.968349	9.55106	3.04566	0.0809531	0.239733	stable	Putative V-type proton ATPase subunit D 2 OS=Folsomia candida OX=158441 GN=Fcan01_06202 PE=3 SV=1	1
110844136	0.931636	2.37193	3.04517	0.0809778	0.239733	stable	Sphingosine-1-phosphate lyase OS=Folsomia candida OX=158441 GN=Fcan01_04885 PE=4 SV=1	1
110850377	-0.886549	6.54325	3.0371	0.081381	0.240514	stable	Alpha-(1,6)-fucosyltransferase OS=Folsomia candida OX=158441 GN=Fcan01_10861 PE=3 SV=1	1
110860773	0.767447	8.4261	3.02564	0.081958	0.241804	stable	Cytochrome P450 3A21 OS=Folsomia candida OX=158441 GN=Fcan01_25033 PE=3 SV=1	1
110858325	1.31751	3.41801	3.00596	0.0829587	0.24378	stable	Coiled-coil domain-containing protein 86 OS=Folsomia candida OX=158441 GN=Fcan01_03294 PE=4 SV=1	1
110858748	-0.889355	5.77938	3.00114	0.0832059	0.24378	stable	Complex I-ESSS OS=Folsomia candida OX=158441 GN=Fcan01_21811 PE=3 SV=1	1
110855314	0.952746	5.27432	3.00066	0.0832308	0.24378	stable	Copper transport protein OS=Folsomia candida OX=158441 GN=Fcan01_17266 PE=3 SV=1	1
110842385	-0.789332	4.35106	2.99979	0.0832753	0.24378	stable	Pentatricopeptide repeat-containing protein 2, mitochondrial OS=Folsomia candida OX=158441 GN=Fcan01_02688 PE=4 SV=1	1
110845361	-1.79573	8.17535	2.99772	0.0833818	0.24378	stable	Low-density lipoprotein receptor relative with 11 ligand-binding repeats OS=Folsomia candida OX=158441 GN=Fcan01_05382 PE=3 SV=1	1
110842887	0.862611	2.38599	2.99588	0.0834766	0.24378	stable	6-phosphogluconolactonase OS=Folsomia candida OX=158441 GN=Fcan01_04354 PE=3 SV=1	1
110847473	-1.24434	8.5994	2.99222	0.0836652	0.243917	stable	Annexin OS=Folsomia candida OX=158441 GN=Fcan01_07215 PE=3 SV=1	1
110845551	0.764498	5.79143	2.97699	0.0844561	0.245807	stable	Laminin subunit gamma-1 OS=Folsomia candida OX=158441 GN=Fcan01_08084 PE=4 SV=1	1
110861275	0.760408	8.59218	2.97215	0.0847091	0.246128	stable	Protein transport protein SEC23 OS=Folsomia candida OX=158441 GN=Fcan01_03536 PE=3 SV=1	1
110849551	-0.918061	6.11809	2.95481	0.0856225	0.248363	stable	Glycine cleavage system H protein OS=Folsomia candida OX=158441 GN=Fcan01_02101 PE=3 SV=1	1
110848080	-0.718749	5.30386	2.94937	0.0859112	0.248782	stable	Bifunctional 3'-phosphoadenosine 5'-phosphosulfate synthase OS=Folsomia candida OX=158441 GN=Fcan01_01683 PE=3 SV=1	1
na	-0.8039	9.34699	2.92513	0.08721	0.252119	stable	60S ribosomal protein L38 OS=Folsomia candida OX=158441 GN=Fcan01_21673 PE=3 SV=1	1
110853425	1.63538	8.29549	2.91142	0.0879547	0.253547	stable	Larval cuticle protein A1A OS=Folsomia candida OX=158441 GN=Fcan01_14144 PE=4 SV=1	1
110842291	-0.997783	6.72657	2.91062	0.0879982	0.253547	stable	Zonadhesin OS=Folsomia candida OX=158441 GN=Fcan01_02371 PE=4 SV=1	1
110848284	0.729391	7.23757	2.89802	0.0886882	0.255108	stable	Macrophage-expressed gene 1 protein OS=Folsomia candida OX=158441 GN=Fcan01_09239 PE=3 SV=1	1
110854433	-1.92539	4.10179	2.88547	0.0893817	0.256675	stable	Tropomyosin OS=Folsomia candida OX=158441 GN=Fcan01_15581 PE=3 SV=1	1
110843952	1.04705	3.80398	2.87175	0.0901469	0.258441	stable	Titin OS=Folsomia candida OX=158441 GN=Fcan01_05723 PE=4 SV=1	1
110854416	1.73632	2.28984	2.86718	0.0904029	0.258744	stable	Putative nudix hydrolase 1 OS=Folsomia candida OX=158441 GN=Fcan01_14726 PE=3 SV=1	1
110842490	0.745717	7.16852	2.85829	0.0909039	0.259747	stable	DBH-like monooxygenase protein 2 OS=Folsomia candida OX=158441 GN=Fcan01_03572 PE=4 SV=1	1
110859709	1.12082	4.78145	2.8543	0.0911297	0.259961	stable	Actin OS=Folsomia candida OX=158441 GN=Fcan01_23127 PE=3 SV=1	1
110852457	0.959393	5.79966	2.84019	0.0919331	0.261378	stable	TAR DNA-binding protein 43 OS=Folsomia candida OX=158441 GN=Fcan01_13595 PE=4 SV=1	1
110851161	-0.66425	7.59081	2.83792	0.0920633	0.261378	stable	Fructose-bisphosphate aldolase OS=Folsomia candida OX=158441 GN=Fcan01_12003 PE=3 SV=1	1
110855649	1.68914	3.9851	2.8376	0.0920815	0.261378	stable	HTH-type transcriptional regulator PuuR OS=Folsomia candida OX=158441 GN=Fcan01_17960 PE=4 SV=1	1
118437837	-0.837772	5.26615	2.82966	0.092538	0.262242	stable	Eukaryotic translation initiation factor 2-alpha kinase 3 OS=Folsomia candida OX=158441 GN=Fcan01_19097 PE=4 SV=1	1
118436351	-1.22009	7.88067	2.81502	0.0933858	0.26421	stable	CLASP_N domain-containing protein OS=Folsomia candida OX=158441 GN=Fcan01_14048 PE=4 SV=1	1
110850210	-0.7687	7.27972	2.78998	0.0948555	0.267928	stable	Cocaine esterase OS=Folsomia candida OX=158441 GN=Fcan01_10572 PE=4 SV=1	1
110849507	-0.815812	4.38061	2.77877	0.0955215	0.269368	stable	Acyl-coenzyme A synthetase ACSM3, mitochondrial OS=Folsomia candida OX=158441 GN=Fcan01_08594 PE=4 SV=1	1
110862703	1.08171	3.85869	2.76971	0.0960636	0.270453	stable	Alcohol dehydrogenase [NADP(+)] OS=Folsomia candida OX=158441 GN=Fcan01_28218 PE=4 SV=1	1
110858615	-0.660208	7.20279	2.75953	0.0966765	0.271565	stable	Vigilin OS=Folsomia candida OX=158441 GN=Fcan01_21425 PE=4 SV=1	1
110860275	-1.31176	5.02742	2.75312	0.0970651	0.271565	stable	Apoptotic chromatin condensation inducer in the nucleus OS=Folsomia candida OX=158441 GN=Fcan01_02216 PE=4 SV=1	1
110857639	0.886115	9.08584	2.7529	0.0970779	0.271565	stable	Protein CASC3 OS=Folsomia candida OX=158441 GN=Fcan01_02969 PE=3 SV=1	1
110845436	0.848007	4.40673	2.75065	0.0972147	0.271565	stable	Importin subunit alpha-7 OS=Folsomia candida OX=158441 GN=Fcan01_08125 PE=4 SV=1	1
110851230	0.943966	3.09458	2.75013	0.0972464	0.271565	stable	Mitochondrial cardiolipin hydrolase OS=Folsomia candida OX=158441 GN=Fcan01_12379 PE=4 SV=1	1
110862425	0.79844	5.37809	2.74088	0.0978109	0.272648	stable	Alpha-amylase OS=Folsomia candida OX=158441 GN=Fcan01_27790 PE=3 SV=1	1
110850074	0.995847	7.922	2.7386	0.0979508	0.272648	stable	GTPase-activating protein gyp10 OS=Folsomia candida OX=158441 GN=Fcan01_02733 PE=4 SV=1	1
110855665	0.804833	5.58313	2.71541	0.0993834	0.27619	stable	Golgi-associated plant pathogenesis-related protein 1 OS=Folsomia candida OX=158441 GN=Fcan01_17732 PE=4 SV=1	1
110853649	-0.68037	7.79204	2.70832	0.0998263	0.276572	stable	Eukaryotic translation initiation factor 3 subunit M OS=Folsomia candida OX=158441 GN=Fcan01_14561 PE=2 SV=1	1
110845188	-1.18787	0.627973	2.70807	0.099842	0.276572	stable	3-hydroxyisobutyryl-CoA hydrolase, mitochondrial OS=Folsomia candida OX=158441 GN=Fcan01_04507 PE=4 SV=1	1
110845779	0.897908	3.01408	2.69726	0.100521	0.278005	stable	Glutamate receptor ionotropic, delta-1 (Fragment) OS=Folsomia candida OX=158441 GN=Fcan01_14159 PE=4 SV=1	1
110849590	0.807818	3.76822	2.68345	0.101396	0.279976	stable	Regucalcin OS=Folsomia candida OX=158441 GN=Fcan01_10780 PE=3 SV=1	1
110846384	-0.833956	6.07284	2.67111	0.102185	0.281703	stable	Putative rRNA methyltransferase OS=Folsomia candida OX=158441 GN=Fcan01_03896 PE=3 SV=1	1
110853086	0.659108	5.98787	2.66458	0.102605	0.282058	stable	Presequence protease 2, chloroplastic/mitochondrial OS=Folsomia candida OX=158441 GN=Fcan01_14204 PE=4 SV=1	1
110845439	0.823297	5.07118	2.65659	0.103122	0.282058	stable	PRP6 homolog OS=Folsomia candida OX=158441 GN=Fcan01_08373 PE=4 SV=1	1
110846720	-0.672389	8.91206	2.65608	0.103155	0.282058	stable	Glutamate-gated chloride channel OS=Folsomia candida OX=158441 GN=Fcan01_06976 PE=4 SV=1	1
110844404	1.14038	10.1878	2.6554	0.103199	0.282058	stable	Protein quiver OS=Folsomia candida OX=158441 GN=Fcan01_04542 PE=3 SV=1	1
110845957	-0.919098	6.68734	2.65513	0.103216	0.282058	stable	Prohibitin OS=Folsomia candida OX=158441 GN=Fcan01_07953 PE=3 SV=1	1
110855885	-0.76299	4.04117	2.65126	0.103468	0.282058	stable	Protein disulfide-isomerase 1 OS=Folsomia candida OX=158441 GN=Fcan01_18548 PE=4 SV=1	1
110842891	-1.09395	8.52754	2.64987	0.103558	0.282058	stable	Methylglutaconyl-CoA hydratase, mitochondrial OS=Folsomia candida OX=158441 GN=Fcan01_05906 PE=3 SV=1	1
110848932	-0.933681	3.52436	2.64887	0.103623	0.282058	stable	MICOS complex subunit MIC60 OS=Folsomia candida OX=158441 GN=Fcan01_09733 PE=3 SV=1	1
110851885	2.03177	5.34387	2.61807	0.105653	0.287129	stable	Vitelline membrane outer layer protein 1 OS=Folsomia candida OX=158441 GN=Fcan01_13814 PE=4 SV=1	1
110845815	0.634994	6.95427	2.61017	0.10618	0.288108	stable	Nucleolar protein 58 OS=Folsomia candida OX=158441 GN=Fcan01_08040 PE=3 SV=1	1
110843096	-1.39626	4.94077	2.59632	0.107112	0.290029	stable	Prohibitin OS=Folsomia candida OX=158441 GN=Fcan01_04358 PE=2 SV=1	1
110855285	0.620537	6.72083	2.59466	0.107225	0.290029	stable	Acetylcholine receptor subunit beta-like 1 OS=Folsomia candida OX=158441 GN=Fcan01_17452 PE=4 SV=1	1
110856410	0.772589	6.36534	2.58734	0.107721	0.290915	stable	Cytochrome P450 9e2 OS=Folsomia candida OX=158441 GN=Fcan01_00022 PE=3 SV=1	1
110850563	0.820598	3.6521	2.57998	0.108223	0.291812	stable	Protein arginine N-methyltransferase OS=Folsomia candida OX=158441 GN=Fcan01_11852 PE=3 SV=1	1
110842651	-0.732592	7.29513	2.57325	0.108684	0.292185	stable	Low-density lipoprotein receptor-related protein 4 OS=Folsomia candida OX=158441 GN=Fcan01_04245 PE=4 SV=1	1
110851501	-0.871745	7.89561	2.57302	0.1087	0.292185	stable	Ribose-phosphate diphosphokinase OS=Folsomia candida OX=158441 GN=Fcan01_12605 PE=3 SV=1	1
110844223	0.793862	4.09909	2.55461	0.109973	0.295019	stable	Glyco_hydro_114 domain-containing protein OS=Folsomia candida OX=158441 GN=Fcan01_04805 PE=4 SV=1 : Macrophage mannose receptor 1 OS=Folsomia candida OX=158441 GN=Fcan01_25166 PE=4 SV=1	1
110862822	0.822461	4.22278	2.55283	0.110097	0.295019	stable	Actin OS=Folsomia candida OX=158441 GN=Fcan01_28377 PE=3 SV=1	1
110860131	0.803765	5.05037	2.5501	0.110287	0.295069	stable	GH16 domain-containing protein OS=Folsomia candida OX=158441 GN=Fcan01_23798 PE=4 SV=1	1
110857179	0.696963	9.16042	2.54428	0.110694	0.2957	stable	Bacillopeptidase F OS=Folsomia candida OX=158441 GN=Fcan01_03142 PE=3 SV=1	1
110843160	0.671795	6.48819	2.53073	0.111649	0.297788	stable	Mannose-P-dolichol utilization defect 1 protein OS=Folsomia candida OX=158441 GN=Fcan01_04185 PE=4 SV=1	1
110843637	0.791214	5.29259	2.52382	0.112138	0.298631	stable	Elongation of very long chain fatty acids protein OS=Folsomia candida OX=158441 GN=Fcan01_04272 PE=3 SV=1	1
110846625	1.44614	4.62699	2.5186	0.112511	0.299161	stable	Trafficking protein particle complex subunit 5 OS=Folsomia candida OX=158441 GN=Fcan01_08488 PE=3 SV=1	1
110859123	1.70109	5.05441	2.50564	0.11344	0.301165	stable	V-type proton ATPase subunit C OS=Folsomia candida OX=158441 GN=Fcan01_22361 PE=3 SV=1	1
110845800	-0.973792	5.82033	2.5011	0.113767	0.301569	stable	Transcriptional activator GLI3 OS=Folsomia candida OX=158441 GN=Fcan01_07918 PE=4 SV=1	1
110856778	0.656215	7.15612	2.49398	0.114282	0.302471	stable	Leucyl-tRNA synthetase OS=Folsomia candida OX=158441 GN=Fcan01_19751 PE=3 SV=1	1
110853895	0.909432	8.21534	2.49016	0.11456	0.30274	stable	Esterase 6 OS=Folsomia candida OX=158441 GN=Fcan01_15110 PE=4 SV=1	1
110861297	-0.725901	6.12768	2.48688	0.114799	0.302909	stable	Ribosomal_L16 domain-containing protein OS=Folsomia candida OX=158441 GN=Fcan01_26032 PE=4 SV=1	1
110852840	-1.46652	3.34992	2.48407	0.115005	0.302986	stable	Ras-like protein OS=Folsomia candida OX=158441 GN=Fcan01_14536 PE=4 SV=1	1
118434777	0.673662	9.35048	2.47099	0.115965	0.304407	stable	Structural maintenance of chromosomes protein 6 OS=Folsomia candida OX=158441 GN=Fcan01_06744 PE=3 SV=1	1
110844413	0.830602	5.75501	2.47017	0.116025	0.304407	stable	Trehalase OS=Folsomia candida OX=158441 GN=Fcan01_05968 PE=3 SV=1	1
110850024	-0.712568	6.92736	2.46676	0.116278	0.304407	stable	Ribose-5-phosphate isomerase OS=Folsomia candida OX=158441 GN=Fcan01_02656 PE=3 SV=1	1
110857035	-0.652202	7.53754	2.46456	0.11644	0.304407	stable	Malate dehydrogenase OS=Folsomia candida OX=158441 GN=Fcan01_19789 PE=3 SV=1	1
110854389	-1.1077	7.74587	2.46332	0.116532	0.304407	stable	ATP-dependent RNA helicase WM6 OS=Folsomia candida OX=158441 GN=Fcan01_14955 PE=4 SV=1	1
110848787	-1.38518	4.17054	2.46235	0.116604	0.304407	stable	Alpha-1,3/1,6-mannosyltransferase ALG2 OS=Folsomia candida OX=158441 GN=Fcan01_03801 PE=3 SV=1	1
110843079	-0.661558	7.84918	2.45235	0.117349	0.305889	stable	Maltase-glucoamylase, intestinal OS=Folsomia candida OX=158441 GN=Fcan01_04987 PE=3 SV=1	1
110860695	-0.674599	5.1518	2.4468	0.117764	0.306503	stable	Glutathione S-transferase OS=Folsomia candida OX=158441 GN=Fcan01_24642 PE=4 SV=1	1
110850473	-0.812645	11.8559	2.44446	0.11794	0.306503	stable	Phosphate carrier protein, mitochondrial OS=Folsomia candida OX=158441 GN=Fcan01_02103 PE=3 SV=1	1
110863093	0.696687	7.85354	2.43716	0.118491	0.307469	stable	Glutamate-gated chloride channel alpha OS=Folsomia candida OX=158441 GN=Fcan01_01290 PE=4 SV=1	1
110842497	-0.656945	10.4361	2.40069	0.121282	0.313513	stable	Myosin heavy chain, muscle OS=Folsomia candida OX=158441 GN=Fcan01_03358 PE=3 SV=1	1
110862624	0.645454	9.73314	2.39971	0.121358	0.313513	stable	RNA-binding protein with serine-rich domain 1 OS=Folsomia candida OX=158441 GN=Fcan01_28034 PE=3 SV=1	1
110845802	0.791744	4.69066	2.39582	0.12166	0.313513	stable	Protein aubergine OS=Folsomia candida OX=158441 GN=Fcan01_03875 PE=3 SV=1	1
110855937	-1.12408	5.47765	2.39521	0.121707	0.313513	stable	Alpha-tubulin N-acetyltransferase OS=Folsomia candida OX=158441 GN=Fcan01_18383 PE=3 SV=1	1
110860645	-0.723693	6.81606	2.39492	0.12173	0.313513	stable	Mitochondrial fission 1 protein OS=Folsomia candida OX=158441 GN=Fcan01_24765 PE=3 SV=1	1
110854219	1.99613	4.8547	2.38893	0.122197	0.313793	stable	1-acyl-sn-glycerol-3-phosphate acyltransferase gamma OS=Folsomia candida OX=158441 GN=Fcan01_15007 PE=3 SV=1	1
110853943	0.786401	4.48443	2.38886	0.122203	0.313793	stable	Cuticle protein 19 OS=Folsomia candida OX=158441 GN=Fcan01_14997 PE=4 SV=1	1
110848979	-0.9025	2.74095	2.38294	0.122667	0.314516	stable	Retinol dehydrogenase 11 OS=Folsomia candida OX=158441 GN=Fcan01_01084 PE=4 SV=1	1
110843195	0.611454	7.28841	2.37662	0.123164	0.315321	stable	Bacillopeptidase F OS=Folsomia candida OX=158441 GN=Fcan01_05038 PE=4 SV=1	1
110843516	0.922517	2.4659	2.36081	0.124417	0.317392	stable	Zinc finger protein GLIS3 OS=Folsomia candida OX=158441 GN=Fcan01_06029 PE=3 SV=1	1
110859205	-0.643478	4.65399	2.36009	0.124475	0.317392	stable	AP complex subunit sigma OS=Folsomia candida OX=158441 GN=Fcan01_22654 PE=3 SV=1	1
110858150	-1.2429	4.35021	2.3588	0.124578	0.317392	stable	Phosphatidylinositol 4-kinase type 2 OS=Folsomia candida OX=158441 GN=Fcan01_21335 PE=3 SV=1	1
110854758	2.35623	2.58062	2.35714	0.12471	0.317392	stable	Small glutamine-rich tetratricopeptide repeat-containing protein 2 OS=Folsomia candida OX=158441 GN=Fcan01_15430 PE=4 SV=1	1
110853711	2.14264	7.27655	2.35485	0.124894	0.317392	stable	Ribosomal_S7 domain-containing protein OS=Folsomia candida OX=158441 GN=Fcan01_15193 PE=3 SV=1	1
110842011	0.651719	7.2386	2.34832	0.125418	0.318256	stable	Flavin-containing monooxygenase OS=Folsomia candida OX=158441 GN=Fcan01_00984 PE=3 SV=1	1
110845886	0.647892	8.68192	2.33658	0.126367	0.320192	stable	Gamma-cystathionase OS=Folsomia candida OX=158441 GN=Fcan01_07975 PE=3 SV=1	1
110859838	0.592002	6.51557	2.33415	0.126564	0.320221	stable	27 kDa hemolymph glycoprotein OS=Folsomia candida OX=158441 GN=Fcan01_23449 PE=4 SV=1	1
110843745	0.832784	4.2742	2.31815	0.127872	0.323056	stable	Glycine N-methyltransferase OS=Folsomia candida OX=158441 GN=Fcan01_05868 PE=3 SV=1	1
110851110	1.03801	6.07433	2.3024	0.129174	0.325867	stable	Peptidylprolyl isomerase OS=Folsomia candida OX=158441 GN=Fcan01_03560 PE=4 SV=1	1
110848177	-1.01321	7.6515	2.29757	0.129577	0.326404	stable	Eukaryotic translation initiation factor 3 subunit L OS=Folsomia candida OX=158441 GN=Fcan01_09453 PE=3 SV=1	1
110852865	-0.694128	5.05592	2.29319	0.129942	0.326847	stable	Charged multivesicular body protein 1a OS=Folsomia candida OX=158441 GN=Fcan01_02201 PE=3 SV=1	1
110846591	0.615373	7.80701	2.28815	0.130365	0.327433	stable	PCI domain-containing protein OS=Folsomia candida OX=158441 GN=Fcan01_07887 PE=3 SV=1	1
110844021	0.604516	7.29357	2.28163	0.130914	0.328334	stable	Spectrin beta chain OS=Folsomia candida OX=158441 GN=Fcan01_06253 PE=3 SV=1	1
110845191	0.692734	5.82144	2.27936	0.131106	0.328337	stable	GTP-binding protein SAR1b OS=Folsomia candida OX=158441 GN=Fcan01_04506 PE=2 SV=1	1
110854096	-0.980797	4.72939	2.2708	0.131832	0.329305	stable	Pro-epidermal growth factor OS=Folsomia candida OX=158441 GN=Fcan01_15211 PE=4 SV=1	1
110854382	-0.684205	6.43331	2.27029	0.131875	0.329305	stable	Glutamate synthase (NADH) OS=Folsomia candida OX=158441 GN=Fcan01_14887 PE=3 SV=1	1
110849486	0.74579	12.5649	2.266	0.132241	0.329741	stable	Lamin Dm0 OS=Folsomia candida OX=158441 GN=Fcan01_03279 PE=3 SV=1	1
110844304	1.5366	8.33261	2.25524	0.133163	0.331559	stable	DM5 domain-containing protein OS=Folsomia candida OX=158441 GN=Fcan01_04979 PE=4 SV=1	1
110846125	0.725046	4.94106	2.24085	0.134407	0.334176	stable	Prenylcysteine oxidase-like OS=Folsomia candida OX=158441 GN=Fcan01_06990 PE=3 SV=1	1
110851533	0.709241	4.65908	2.21438	0.13673	0.339332	stable	PNP_UDP_1 domain-containing protein OS=Folsomia candida OX=158441 GN=Fcan01_12133 PE=4 SV=1	1
110859647	-0.81496	5.35929	2.21274	0.136875	0.339332	stable	Bone morphogenetic protein 1 OS=Folsomia candida OX=158441 GN=Fcan01_23186 PE=4 SV=1	1
110847462	-0.636856	5.71759	2.21043	0.13708	0.339352	stable	Sorting nexin-2 OS=Folsomia candida OX=158441 GN=Fcan01_02624 PE=3 SV=1	1
110863015	-1.15909	5.32235	2.20706	0.13738	0.339607	stable	Eukaryotic translation initiation factor 4C OS=Folsomia candida OX=158441 GN=Fcan01_02979 PE=3 SV=1	1
110845795	1.47163	1.31075	2.19967	0.138041	0.340265	stable	RNA-binding protein Nova-2 OS=Folsomia candida OX=158441 GN=Fcan01_08050 PE=4 SV=1	1
110854516	-0.647153	4.89688	2.19966	0.138041	0.340265	stable	Putative chitinase 3 OS=Folsomia candida OX=158441 GN=Fcan01_16105 PE=4 SV=1	1
110845657	1.02473	7.03248	2.1897	0.138936	0.341529	stable	ATPase family AAA domain-containing protein 3-B OS=Folsomia candida OX=158441 GN=Fcan01_07844 PE=3 SV=1	1
110848752	0.697975	4.96871	2.18954	0.138951	0.341529	stable	Trefoil factor 1 OS=Folsomia candida OX=158441 GN=Fcan01_08669 PE=4 SV=1	1
110842685	-1.39958	7.62545	2.18442	0.139413	0.342178	stable	Adenosine deaminase OS=Folsomia candida OX=158441 GN=Fcan01_05167 PE=3 SV=1	1
110850722	-0.621043	5.60056	2.16933	0.140788	0.344056	stable	Proline dehydrogenase OS=Folsomia candida OX=158441 GN=Fcan01_12201 PE=3 SV=1	1
110844723	-0.813784	3.04067	2.16729	0.140974	0.344056	stable	Prefoldin subunit 2 OS=Folsomia candida OX=158441 GN=Fcan01_05497 PE=3 SV=1	1
110846674	0.729336	4.2355	2.16675	0.141024	0.344056	stable	Alpha-L-fucosidase OS=Folsomia candida OX=158441 GN=Fcan01_07209 PE=3 SV=1	1
110861474	1.53341	2.59035	2.16463	0.141219	0.344056	stable	Lipoyl synthase, mitochondrial OS=Folsomia candida OX=158441 GN=Fcan01_26223 PE=3 SV=1	1
110852852	0.675472	7.4147	2.16208	0.141453	0.344056	stable	Vesicle-fusing ATPase OS=Folsomia candida OX=158441 GN=Fcan01_14671 PE=4 SV=1	1
110846623	0.654181	4.46583	2.16086	0.141565	0.344056	stable	Peroxisomal membrane protein PMP34 OS=Folsomia candida OX=158441 GN=Fcan01_08490 PE=3 SV=1	1
110847245	-0.976457	3.44211	2.15733	0.141891	0.344056	stable	Chitin-binding type-2 domain-containing protein OS=Folsomia candida OX=158441 GN=Fcan01_06801 PE=4 SV=1	1
118436909	0.644851	10.4208	2.15532	0.142077	0.344056	stable	RING-type E3 ubiquitin transferase OS=Folsomia candida OX=158441 GN=Fcan01_16334 PE=3 SV=1	1
110856701	0.802331	7.51259	2.15403	0.142197	0.344056	stable	Delta-1-pyrroline-5-carboxylate synthase OS=Folsomia candida OX=158441 GN=Fcan01_19719 PE=3 SV=1	1
110844111	0.649479	9.09718	2.15114	0.142464	0.344056	stable	Microtubule-associated protein futsch (Fragment) OS=Folsomia candida OX=158441 GN=Fcan01_03070 PE=4 SV=1	1
110846158	0.602016	12.8773	2.1501	0.14256	0.344056	stable	Glutamate-gated chloride channel OS=Folsomia candida OX=158441 GN=Fcan01_06706 PE=4 SV=1	1
110849591	-0.712026	6.76536	2.14624	0.142919	0.344056	stable	Putative 4-coumarate--CoA ligase 3 OS=Folsomia candida OX=158441 GN=Fcan01_10670 PE=3 SV=1	1
110858347	1.18349	7.66959	2.14452	0.14308	0.344056	stable	UDP-glucose:glycoprotein glucosyltransferase OS=Folsomia candida OX=158441 GN=Fcan01_21434 PE=3 SV=1	1
118433503	0.933264	12.6084	2.14422	0.143108	0.344056	stable	Transposable element Tc1 transposase OS=Folsomia candida OX=158441 GN=Fcan01_08814 PE=4 SV=1	1
110852013	-0.891097	3.37228	2.14351	0.143174	0.344056	stable	Phagocyte signaling-impaired protein OS=Folsomia candida OX=158441 GN=Fcan01_12889 PE=4 SV=1	1
110858384	-0.751183	5.60167	2.14029	0.143475	0.3443	stable	Mitochondrial dicarboxylate carrier OS=Folsomia candida OX=158441 GN=Fcan01_21672 PE=3 SV=1	1
110847883	-1.00397	5.23157	2.13751	0.143735	0.344443	stable	Dolichyl-diphosphooligosaccharide--protein glycosyltransferase 48 kDa subunit OS=Folsomia candida OX=158441 GN=Fcan01_07940 PE=3 SV=1	1
110853387	1.18934	3.46938	2.13052	0.144392	0.345538	stable	Male-specific lethal 1-like 1 OS=Folsomia candida OX=158441 GN=Fcan01_14276 PE=4 SV=1	1
110862847	-0.807696	6.0538	2.12584	0.144833	0.346113	stable	von Willebrand factor A domain-containing protein 8 OS=Folsomia candida OX=158441 GN=Fcan01_28450 PE=4 SV=1	1
110860956	0.5837	9.12003	2.11994	0.145392	0.346968	stable	Cytochrome c oxidase subunit 6C-2 OS=Folsomia candida OX=158441 GN=Fcan01_02939 PE=3 SV=1	1
110854183	1.53732	2.72105	2.11159	0.146188	0.348297	stable	Pickpocket protein 28 OS=Folsomia candida OX=158441 GN=Fcan01_15186 PE=3 SV=1	1
110857612	1.51945	1.07521	2.10945	0.146392	0.348297	stable	Myrosinase 1 OS=Folsomia candida OX=158441 GN=Fcan01_20754 PE=3 SV=1	1
110852931	-1.5123	8.25009	2.10774	0.146555	0.348297	stable	Zinc finger protein on ecdysone puffs OS=Folsomia candida OX=158441 GN=Fcan01_14576 PE=4 SV=1	1
110852345	-0.726391	7.1695	2.1041	0.146904	0.348645	stable	Gluconolactonase OS=Folsomia candida OX=158441 GN=Fcan01_01607 PE=3 SV=1	1
110848090	-1.15527	4.67186	2.09577	0.147707	0.349649	stable	Clathrin interactor 1 OS=Folsomia candida OX=158441 GN=Fcan01_09902 PE=4 SV=1	1
110854588	0.664832	9.07634	2.0955	0.147733	0.349649	stable	40S ribosomal protein S15 OS=Folsomia candida OX=158441 GN=Fcan01_02510 PE=2 SV=1	1
110860511	1.08852	7.01077	2.09176	0.148096	0.349835	stable	CDK5 regulatory subunit-associated protein 3 OS=Folsomia candida OX=158441 GN=Fcan01_24719 PE=3 SV=1	1
110860515	0.854875	3.09998	2.09049	0.148218	0.349835	stable	Lactase-phlorizin hydrolase OS=Folsomia candida OX=158441 GN=Fcan01_24692 PE=3 SV=1	1
110847174	1.22739	8.95315	2.08225	0.14902	0.351247	stable	Putative dynactin subunit 2 OS=Folsomia candida OX=158441 GN=Fcan01_07158 PE=3 SV=1	1
110851001	-0.619954	8.11861	2.07472	0.149758	0.352503	stable	Zinc carboxypeptidase A 1 OS=Folsomia candida OX=158441 GN=Fcan01_01827 PE=3 SV=1	1
110847160	-0.663242	4.42822	2.0652	0.150695	0.354095	stable	Glutamate--cysteine ligase OS=Folsomia candida OX=158441 GN=Fcan01_08206 PE=3 SV=1	1
110858597	0.587833	7.47281	2.06369	0.150845	0.354095	stable	Glutathione S-transferase OS=Folsomia candida OX=158441 GN=Fcan01_00498 PE=2 SV=1	1
110850822	-0.598015	6.82721	2.06097	0.151114	0.354243	stable	Complex III subunit 8 (Fragment) OS=Folsomia candida OX=158441 GN=Fcan01_13233 PE=3 SV=1	1
110853612	0.644747	5.55006	2.04287	0.152921	0.357993	stable	RNA polymerase-associated protein CTR9 OS=Folsomia candida OX=158441 GN=Fcan01_02741 PE=4 SV=1	1
110842670	1.07246	14.5939	2.0407	0.153139	0.358018	stable	78 kDa glucose-regulated protein OS=Folsomia candida OX=158441 GN=Fcan01_05565 PE=3 SV=1	1
110851702	-0.880017	7.29985	2.03709	0.153503	0.358382	stable	Aminomethyltransferase OS=Folsomia candida OX=158441 GN=Fcan01_13353 PE=3 SV=1	1
110859091	-1.05067	4.8231	2.02824	0.154399	0.359987	stable	Transmembrane protease serine 11G OS=Folsomia candida OX=158441 GN=Fcan01_22279 PE=4 SV=1	1
110854349	-0.608301	5.15274	2.02385	0.154847	0.360541	stable	Glucose-6-phosphate isomerase OS=Folsomia candida OX=158441 GN=Fcan01_15310 PE=3 SV=1	1
110861451	0.832734	7.75674	2.01747	0.155498	0.361571	stable	Eukaryotic translation initiation factor 4 gamma 3 OS=Folsomia candida OX=158441 GN=Fcan01_26255 PE=4 SV=1	1
110844104	1.08774	7.97099	2.01235	0.156023	0.362302	stable	DM5 domain-containing protein OS=Folsomia candida OX=158441 GN=Fcan01_04298 PE=4 SV=1	1
110844952	-0.732507	7.42349	2.00187	0.157105	0.364323	stable	5-oxoprolinase OS=Folsomia candida OX=158441 GN=Fcan01_05659 PE=4 SV=1	1
110843405	-0.632157	7.06384	1.98383	0.158987	0.368192	stable	Kinectin OS=Folsomia candida OX=158441 GN=Fcan01_05568 PE=4 SV=1	1
110848148	-0.536845	6.74785	1.979	0.159496	0.368705	stable	Glutamate decarboxylase OS=Folsomia candida OX=158441 GN=Fcan01_08627 PE=3 SV=1	1
110849607	-0.860872	3.18737	1.97766	0.159637	0.368705	stable	Ornithine--oxo-acid aminotransferase OS=Folsomia candida OX=158441 GN=Fcan01_03956 PE=3 SV=1	1
110848978	1.60862	4.62704	1.97354	0.160073	0.369217	stable	Vacuole membrane protein 1 OS=Folsomia candida OX=158441 GN=Fcan01_03905 PE=4 SV=1	1
110847323	0.636333	7.3321	1.95597	0.161945	0.373036	stable	Aldose reductase OS=Folsomia candida OX=158441 GN=Fcan01_03959 PE=4 SV=1	1
110850974	0.55524	8.40632	1.95316	0.162247	0.373232	stable	Sarcalumenin OS=Folsomia candida OX=158441 GN=Fcan01_12197 PE=4 SV=1	1
110854417	-0.68462	6.81033	1.94804	0.162799	0.374003	stable	Cytochrome P450 3A2 OS=Folsomia candida OX=158441 GN=Fcan01_00118 PE=3 SV=1	1
110844777	1.01224	0.701934	1.94438	0.163193	0.374411	stable	Pro-resilin OS=Folsomia candida OX=158441 GN=Fcan01_05113 PE=4 SV=1 : Pro-resilin OS=Folsomia candida OX=158441 GN=Fcan01_07419 PE=4 SV=1 : Pro-resilin OS=Folsomia candida OX=158441 GN=Fcan01_19981 PE=4 SV=1 : Pro-resilin OS=Folsomia candida OX=158441 GN=Fcan01_22664 PE=4 SV=1	1
110860569	0.819812	9.16022	1.93704	0.163991	0.375624	stable	SnoaL-like domain-containing protein OS=Folsomia candida OX=158441 GN=Fcan01_24734 PE=4 SV=1	1
110859765	0.635463	4.07855	1.9355	0.164158	0.375624	stable	5'-nucleotidase OS=Folsomia candida OX=158441 GN=Fcan01_23464 PE=3 SV=1	1
110856508	0.858592	3.15846	1.93085	0.164666	0.376286	stable	Protein 5NUC OS=Folsomia candida OX=158441 GN=Fcan01_19387 PE=3 SV=1	1
110848758	0.783999	5.10407	1.92749	0.165033	0.376625	stable	rRNA methyltransferase 2, mitochondrial OS=Folsomia candida OX=158441 GN=Fcan01_09362 PE=3 SV=1	1
110844369	-0.573009	7.20398	1.9227	0.165559	0.377324	stable	Coatomer subunit gamma OS=Folsomia candida OX=158441 GN=Fcan01_05109 PE=3 SV=1	1
110851267	0.70997	8.33831	1.92072	0.165777	0.377324	stable	Ferritin OS=Folsomia candida OX=158441 GN=Fcan01_12686 PE=3 SV=1	1
110841681	-0.632379	7.0451	1.90986	0.166978	0.379556	stable	Fanconi-associated nuclease OS=Folsomia candida OX=158441 GN=Fcan01_02354 PE=3 SV=1	1
110849756	0.565886	9.66406	1.90215	0.167838	0.380901	stable	Cationic trypsin-3 OS=Folsomia candida OX=158441 GN=Fcan01_10953 PE=4 SV=1	1
110850403	-0.848364	4.86163	1.90059	0.168012	0.380901	stable	Probable imidazolonepropionase OS=Folsomia candida OX=158441 GN=Fcan01_03842 PE=3 SV=1	1
110842567	0.783071	7.38593	1.89647	0.168474	0.380947	stable	Protein Jumonji OS=Folsomia candida OX=158441 GN=Fcan01_02966 PE=4 SV=1	1
110856693	-0.636261	6.42687	1.89647	0.168474	0.380947	stable	Coatomer subunit alpha OS=Folsomia candida OX=158441 GN=Fcan01_19699 PE=4 SV=1	1
110850348	-0.782438	11.5918	1.89064	0.16913	0.381439	stable	Phenoloxidase 3 OS=Folsomia candida OX=158441 GN=Fcan01_10875 PE=4 SV=1	1
110853684	0.713645	15.9852	1.89059	0.169135	0.381439	stable	Myosin heavy chain, muscle OS=Folsomia candida OX=158441 GN=Fcan01_14082 PE=3 SV=1	1
110847795	0.593215	6.70596	1.88707	0.169533	0.381836	stable	NADH-ubiquinone oxidoreductase 75 kDa subunit, mitochondrial OS=Folsomia candida OX=158441 GN=Fcan01_08003 PE=3 SV=1	1
110849490	-0.539126	6.59401	1.87627	0.170758	0.383711	stable	Heat shock protein 68 OS=Folsomia candida OX=158441 GN=Fcan01_10020 PE=3 SV=1	1
110852466	-0.80354	8.86985	1.87582	0.17081	0.383711	stable	Peptidoglycan-N-acetylglucosamine deacetylase OS=Folsomia candida OX=158441 GN=Fcan01_13741 PE=4 SV=1	1
110853476	0.497489	13.3042	1.86849	0.171648	0.385091	stable	60S ribosomal protein L5 OS=Folsomia candida OX=158441 GN=Fcan01_14322 PE=3 SV=1	1
110854562	2.30653	1.34993	1.86601	0.171932	0.385227	stable	Aminopeptidase N OS=Folsomia candida OX=158441 GN=Fcan01_15591 PE=3 SV=1	1
110858309	0.955759	15.6948	1.86049	0.172568	0.38615	stable	Cytochrome c oxidase subunit NDUFA4 OS=Folsomia candida OX=158441 GN=Fcan01_21689 PE=4 SV=1	1
110859338	0.747334	2.51083	1.85839	0.172811	0.38619	stable	Ubiquitin-conjugating enzyme E2 G1 OS=Folsomia candida OX=158441 GN=Fcan01_22488 PE=2 SV=1	1
110846109	-0.5987	8.4575	1.83124	0.175981	0.39216	stable	40S ribosomal protein S20 OS=Folsomia candida OX=158441 GN=Fcan01_01984 PE=2 SV=1	1
110845975	-0.503519	9.44619	1.82838	0.176319	0.39216	stable	Endocuticle structural glycoprotein SgAbd-3 OS=Folsomia candida OX=158441 GN=Fcan01_07860 PE=4 SV=1	1
110854266	-0.835493	9.69331	1.82641	0.176553	0.39216	stable	Larval cuticle protein LCP-17 OS=Folsomia candida OX=158441 GN=Fcan01_15126 PE=4 SV=1	1
110857527	0.700234	4.0536	1.82213	0.17706	0.39216	stable	Large neutral amino acids transporter small subunit 4 OS=Folsomia candida OX=158441 GN=Fcan01_20625 PE=4 SV=1	1
110853756	0.762788	7.21493	1.82063	0.177238	0.39216	stable	Nucleolar GTP-binding protein 2 OS=Folsomia candida OX=158441 GN=Fcan01_15266 PE=3 SV=1	1
110862132	0.702379	1.74173	1.81992	0.177323	0.39216	stable	Phosphatidylinositol/phosphatidylcholine transfer protein SFH7 OS=Folsomia candida OX=158441 GN=Fcan01_28229 PE=4 SV=1	1
118436393	0.603954	4.24284	1.81685	0.177688	0.39216	stable	ATP-binding cassette sub-family A member 3 OS=Folsomia candida OX=158441 GN=Fcan01_14490 PE=4 SV=1	1
110849333	0.810007	13.2296	1.81342	0.178098	0.39216	stable	Myosin heavy chain, muscle OS=Folsomia candida OX=158441 GN=Fcan01_09682 PE=3 SV=1	1
110842377	0.907711	7.86772	1.81332	0.178111	0.39216	stable	Laminin subunit alpha OS=Folsomia candida OX=158441 GN=Fcan01_03177 PE=4 SV=1	1
110859222	0.622543	6.30153	1.81213	0.178253	0.39216	stable	Proteasome subunit alpha type OS=Folsomia candida OX=158441 GN=Fcan01_22635 PE=3 SV=1	1
110848639	0.730917	7.36419	1.80949	0.17857	0.39216	stable	Guanine deaminase OS=Folsomia candida OX=158441 GN=Fcan01_09527 PE=3 SV=1	1
110863305	0.535075	7.2766	1.80903	0.178625	0.39216	stable	Cytochrome P450 9e2 OS=Folsomia candida OX=158441 GN=Fcan01_01076 PE=3 SV=1	1
110859505	1.69983	3.37997	1.80889	0.178642	0.39216	stable	Quinone oxidoreductase-like protein 2 OS=Folsomia candida OX=158441 GN=Fcan01_01909 PE=4 SV=1	1
110858637	-0.672104	7.76615	1.80867	0.178668	0.39216	stable	Heat shock cognate 71 kDa protein OS=Folsomia candida OX=158441 GN=Fcan01_21652 PE=3 SV=1	1
110842136	0.602191	8.28817	1.79652	0.180134	0.394713	stable	Indole-3-acetaldehyde oxidase OS=Folsomia candida OX=158441 GN=Fcan01_02418 PE=3 SV=1	1
110845932	0.618064	6.15841	1.79523	0.18029	0.394713	stable	Putative chitinase 3 OS=Folsomia candida OX=158441 GN=Fcan01_06398 PE=3 SV=1	1
110857704	0.711939	9.34009	1.79331	0.180524	0.394724	stable	Ectodysplasin-A OS=Folsomia candida OX=158441 GN=Fcan01_20524 PE=3 SV=1	1
110859190	0.541713	5.35057	1.78178	0.181931	0.396996	stable	Aldose 1-epimerase OS=Folsomia candida OX=158441 GN=Fcan01_22600 PE=3 SV=1	1
110859640	-0.653002	3.19563	1.78102	0.182024	0.396996	stable	Glucose dehydrogenase [FAD, quinone] OS=Folsomia candida OX=158441 GN=Fcan01_23222 PE=3 SV=1	1
110861913	-0.689898	6.92057	1.76227	0.184342	0.401544	stable	4-hydroxyphenylpyruvate dioxygenase OS=Folsomia candida OX=158441 GN=Fcan01_27058 PE=3 SV=1	1
110856646	-0.662053	4.85429	1.74272	0.186795	0.405954	stable	Signal recognition particle subunit SRP72 OS=Folsomia candida OX=158441 GN=Fcan01_19627 PE=3 SV=1	1
110852958	-0.695666	11.9867	1.74238	0.186838	0.405954	stable	Heat shock protein 83 OS=Folsomia candida OX=158441 GN=Fcan01_13999 PE=3 SV=1	1
110860904	0.619129	7.36285	1.73602	0.187644	0.407192	stable	Trypsin-1 OS=Folsomia candida OX=158441 GN=Fcan01_25121 PE=4 SV=1	1
110842883	-1.76072	4.05323	1.71141	0.190803	0.413525	stable	Leukotriene A(4) hydrolase OS=Folsomia candida OX=158441 GN=Fcan01_05870 PE=3 SV=1	1
110844177	-0.954057	4.8423	1.70242	0.191971	0.415536	stable	Pumilio 2 OS=Folsomia candida OX=158441 GN=Fcan01_05029 PE=4 SV=1	1
110858419	0.545224	6.1313	1.67997	0.194929	0.421408	stable	Germinal-center associated nuclear protein OS=Folsomia candida OX=158441 GN=Fcan01_21559 PE=4 SV=1	1
110853657	-0.623745	5.39073	1.66954	0.196321	0.423885	stable	Maltase-glucoamylase, intestinal OS=Folsomia candida OX=158441 GN=Fcan01_02364 PE=3 SV=1	1
110850794	0.65809	10.8699	1.66552	0.196859	0.424517	stable	Staphylococcal nuclease domain-containing protein OS=Folsomia candida OX=158441 GN=Fcan01_12560 PE=4 SV=1	1
110857357	-0.539192	6.00335	1.66275	0.197232	0.424555	stable	Annexin OS=Folsomia candida OX=158441 GN=Fcan01_02095 PE=3 SV=1	1
110845614	0.696828	5.56628	1.66173	0.19737	0.424555	stable	Glycogen [starch] synthase OS=Folsomia candida OX=158441 GN=Fcan01_08550 PE=3 SV=1	1
110846558	1.06129	2.7677	1.65585	0.198164	0.425732	stable	Gamma-interferon-inducible lysosomal thiol reductase OS=Folsomia candida OX=158441 GN=Fcan01_06724 PE=3 SV=1	1
110845329	-0.697995	4.02838	1.65258	0.198608	0.42588	stable	Glutathione S-transferase 1 OS=Folsomia candida OX=158441 GN=Fcan01_04249 PE=4 SV=1	1
110862113	0.653552	5.52734	1.6517	0.198728	0.42588	stable	Peroxiredoxin-4 OS=Folsomia candida OX=158441 GN=Fcan01_27171 PE=4 SV=1	1
110856296	-0.538821	5.83177	1.64581	0.19953	0.427069	stable	Glycogenin-2 OS=Folsomia candida OX=158441 GN=Fcan01_18753 PE=4 SV=1	1
110851433	1.62328	0.092865	1.64158	0.200109	0.427777	stable	Ecdysteroid-regulated 16 kDa protein OS=Folsomia candida OX=158441 GN=Fcan01_11914 PE=3 SV=1	1
110848241	0.499954	7.27873	1.63621	0.200847	0.428703	stable	Isocitrate dehydrogenase [NAD] subunit, mitochondrial OS=Folsomia candida OX=158441 GN=Fcan01_09965 PE=3 SV=1	1
110862566	0.706802	4.46883	1.6348	0.20104	0.428703	stable	UDP-glucuronosyltransferase 1-1 OS=Folsomia candida OX=158441 GN=Fcan01_27975 PE=3 SV=1	1
110852909	-1.05456	7.3779	1.62574	0.202293	0.430841	stable	Cap-specific mRNA (nucleoside-2'-O-)-methyltransferase 1 OS=Folsomia candida OX=158441 GN=Fcan01_14202 PE=4 SV=1	1
110842231	0.605813	5.43983	1.62137	0.202901	0.431603	stable	SITS-binding protein OS=Folsomia candida OX=158441 GN=Fcan01_02493 PE=3 SV=1	1
110847918	-0.855675	4.27985	1.61252	0.204138	0.433698	stable	Cyclin-dependent kinase 1 OS=Folsomia candida OX=158441 GN=Fcan01_07388 PE=3 SV=1	1
110858740	0.523628	6.55365	1.60905	0.204625	0.434199	stable	Succinate-semialdehyde dehydrogenase, mitochondrial OS=Folsomia candida OX=158441 GN=Fcan01_21790 PE=3 SV=1	1
110861556	0.55076	5.90802	1.60025	0.205868	0.436264	stable	Putative cysteine desulfurase, mitochondrial OS=Folsomia candida OX=158441 GN=Fcan01_26288 PE=4 SV=1	1
110857615	0.723741	5.22219	1.59858	0.206105	0.436264	stable	Platelet-activating factor acetylhydrolase IB subunit beta OS=Folsomia candida OX=158441 GN=Fcan01_20523 PE=4 SV=1	1
110846515	0.534735	5.96006	1.59003	0.207322	0.438303	stable	Histone-binding protein RBBP4 OS=Folsomia candida OX=158441 GN=Fcan01_08386 PE=4 SV=1	1
110856408	0.594593	7.86136	1.58553	0.207966	0.439006	stable	UDP-glucuronosyltransferase 2B9 OS=Folsomia candida OX=158441 GN=Fcan01_18880 PE=3 SV=1	1
110846170	0.652057	4.27593	1.58295	0.208337	0.439006	stable	Integrin alpha-PS2 OS=Folsomia candida OX=158441 GN=Fcan01_07933 PE=3 SV=1	1
110848431	1.13483	7.26866	1.58237	0.20842	0.439006	stable	Peptidyl-prolyl cis-trans isomerase A1 OS=Folsomia candida OX=158441 GN=Fcan01_09894 PE=4 SV=1	1
110851044	-0.976528	3.49635	1.57498	0.209485	0.440711	stable	Neural/ectodermal development factor IMP-L2 OS=Folsomia candida OX=158441 GN=Fcan01_12204 PE=4 SV=1	1
110847027	-0.876364	2.50259	1.56426	0.211042	0.443446	stable	Carboxymethylenebutenolidase OS=Folsomia candida OX=158441 GN=Fcan01_08419 PE=4 SV=1	1
110846178	-0.626439	7.12252	1.55846	0.211891	0.443713	stable	Complex I-B15 OS=Folsomia candida OX=158441 GN=Fcan01_07142 PE=3 SV=1	1
110851298	0.488012	8.48259	1.55582	0.212279	0.443713	stable	Larval/pupal cuticle protein H1C OS=Folsomia candida OX=158441 GN=Fcan01_02428 PE=4 SV=1	1
110861031	-0.696093	4.31017	1.55426	0.212507	0.443713	stable	Carboxylic ester hydrolase OS=Folsomia candida OX=158441 GN=Fcan01_25573 PE=3 SV=1	1
110857963	0.476672	9.66873	1.55414	0.212525	0.443713	stable	Aldehyde dehydrogenase (NAD(+)) OS=Folsomia candida OX=158441 GN=Fcan01_21217 PE=3 SV=1	1
110852284	0.61247	6.86101	1.5534	0.212634	0.443713	stable	Peptidylprolyl isomerase OS=Folsomia candida OX=158441 GN=Fcan01_12946 PE=4 SV=1	1
110858294	-1.32496	3.33442	1.55166	0.212891	0.443713	stable	Carboxypeptidase B OS=Folsomia candida OX=158441 GN=Fcan01_01522 PE=3 SV=1	1
110847490	0.772668	3.95263	1.54838	0.213375	0.443713	stable	C-type mannose receptor 2 OS=Folsomia candida OX=158441 GN=Fcan01_07295 PE=4 SV=1	1
110843170	-0.633012	8.60255	1.54794	0.21344	0.443713	stable	Cofilin/actin-depolymerizing factor OS=Folsomia candida OX=158441 GN=Fcan01_04776 PE=3 SV=1	1
110842610	1.1758	1.52866	1.54762	0.213487	0.443713	stable	ATP synthase-coupling factor 6, mitochondrial OS=Folsomia candida OX=158441 GN=Fcan01_06267 PE=3 SV=1	1
110859291	0.733221	8.00554	1.54303	0.214168	0.444591	stable	2-oxoisovalerate dehydrogenase subunit alpha OS=Folsomia candida OX=158441 GN=Fcan01_22634 PE=3 SV=1	1
110844028	0.585705	4.85832	1.5393	0.214722	0.444693	stable	Ubiquitin carboxyl-terminal hydrolase 7 OS=Folsomia candida OX=158441 GN=Fcan01_04449 PE=3 SV=1	1
110844341	0.608477	6.12578	1.53923	0.214733	0.444693	stable	Leucine-rich repeats and immunoglobulin-like domains protein 2 OS=Folsomia candida OX=158441 GN=Fcan01_06292 PE=4 SV=1	1
110857123	-0.66081	4.52236	1.52975	0.21615	0.44709	stable	Retrovirus-related Pol polyprotein from transposon opus OS=Folsomia candida OX=158441 GN=Fcan01_26562 PE=4 SV=1	1
110845133	1.48181	4.79906	1.52447	0.216944	0.448195	stable	Kelch domain-containing protein 3 OS=Folsomia candida OX=158441 GN=Fcan01_06140 PE=4 SV=1	1
110850781	0.816256	8.83497	1.5225	0.217242	0.448273	stable	ADP-sugar pyrophosphatase OS=Folsomia candida OX=158441 GN=Fcan01_12673 PE=4 SV=1	1
110855368	0.705945	6.30393	1.5146	0.218438	0.450202	stable	Sucrase-isomaltase, intestinal OS=Folsomia candida OX=158441 GN=Fcan01_16962 PE=3 SV=1	1
110856939	0.683879	3.48643	1.49538	0.221384	0.455347	stable	Insulin-degrading enzyme OS=Folsomia candida OX=158441 GN=Fcan01_19517 PE=4 SV=1	1
110854035	0.660184	3.37493	1.49487	0.221463	0.455347	stable	RNase III domain-containing protein OS=Folsomia candida OX=158441 GN=Fcan01_15247 PE=3 SV=1	1
110858265	0.487103	7.84711	1.48885	0.222394	0.456717	stable	Plasminogen activator inhibitor 1 RNA-binding protein OS=Folsomia candida OX=158441 GN=Fcan01_21316 PE=4 SV=1	1
110848851	-0.709689	8.06296	1.48489	0.223011	0.457439	stable	DM5 domain-containing protein OS=Folsomia candida OX=158441 GN=Fcan01_09623 PE=4 SV=1	1
110849140	0.518633	8.93938	1.47849	0.224011	0.458942	stable	Protein disulfide-isomerase A3 OS=Folsomia candida OX=158441 GN=Fcan01_02836 PE=3 SV=1	1
110851912	-0.534954	5.09823	1.47119	0.225159	0.460417	stable	T-complex protein 1 subunit delta OS=Folsomia candida OX=158441 GN=Fcan01_13234 PE=3 SV=1	1
110845385	0.934215	3.67173	1.47051	0.225265	0.460417	stable	Ubiquitin carboxyl-terminal hydrolase CYLD OS=Folsomia candida OX=158441 GN=Fcan01_07099 PE=4 SV=1	1
110859044	0.519185	7.84797	1.46618	0.22595	0.460759	stable	Glutamine synthetase OS=Folsomia candida OX=158441 GN=Fcan01_00154 PE=3 SV=1	1
110851751	0.504888	7.45238	1.46607	0.225967	0.460759	stable	Poly [ADP-ribose] polymerase (Fragment) OS=Folsomia candida OX=158441 GN=Fcan01_13019 PE=4 SV=1	1
110849293	0.64302	5.65633	1.46391	0.226309	0.460911	stable	Copia protein OS=Folsomia candida OX=158441 GN=Fcan01_27875 PE=4 SV=1	1
110846636	-0.5856	5.09016	1.45951	0.227009	0.461436	stable	D-erythrulose reductase OS=Folsomia candida OX=158441 GN=Fcan01_07603 PE=3 SV=1	1
110846302	0.548782	8.27051	1.45892	0.227103	0.461436	stable	Dihydropyrimidinase OS=Folsomia candida OX=158441 GN=Fcan01_03945 PE=3 SV=1	1
110848716	-0.895199	3.8691	1.44696	0.229017	0.464419	stable	Protein ERGIC-53 OS=Folsomia candida OX=158441 GN=Fcan01_08875 PE=4 SV=1	1
110853982	0.962032	4.33649	1.44638	0.22911	0.464419	stable	Ubiquitin-fold modifier-conjugating enzyme 1 OS=Folsomia candida OX=158441 GN=Fcan01_15059 PE=2 SV=1	1
110859330	-0.466574	7.37005	1.44411	0.229475	0.464612	stable	Protein kinase C-like 3 OS=Folsomia candida OX=158441 GN=Fcan01_22474 PE=4 SV=1	1
110852875	-0.708625	5.23002	1.43904	0.230295	0.465507	stable	NADH-cytochrome b5 reductase OS=Folsomia candida OX=158441 GN=Fcan01_14224 PE=3 SV=1	1
110848128	-0.535889	8.50236	1.43804	0.230457	0.465507	stable	Farnesyl pyrophosphate synthase OS=Folsomia candida OX=158441 GN=Fcan01_09648 PE=4 SV=1	1
118437320	0.494067	5.66606	1.43142	0.231534	0.466913	stable	DnaJ protein OS=Folsomia candida OX=158441 GN=Fcan01_17925 PE=4 SV=1	1
110862801	0.494429	5.41261	1.42791	0.232106	0.466913	stable	Neuropeptide Y receptor OS=Folsomia candida OX=158441 GN=Fcan01_01271 PE=3 SV=1	1
110845081	0.559339	10.0748	1.42675	0.232296	0.466913	stable	Malate dehydrogenase OS=Folsomia candida OX=158441 GN=Fcan01_06003 PE=3 SV=1	1
110853769	0.761125	5.25703	1.42492	0.232596	0.466913	stable	Ankyrin repeat, SAM and basic leucine zipper domain-containing protein 1 OS=Folsomia candida OX=158441 GN=Fcan01_15279 PE=4 SV=1	1
118437787	-0.96268	6.1863	1.42436	0.232687	0.466913	stable	Mitogen-activated protein kinase 3 OS=Folsomia candida OX=158441 GN=Fcan01_19059 PE=4 SV=1	1
118433503	1.66235	4.86259	1.42253	0.232987	0.466913	stable	Transposable element Tc3 transposase OS=Folsomia candida OX=158441 GN=Fcan01_25872 PE=4 SV=1	1
110850869	0.727092	3.63555	1.42165	0.233132	0.466913	stable	WD repeat-containing protein 46 OS=Folsomia candida OX=158441 GN=Fcan01_12554 PE=4 SV=1	1
110858398	-1.24521	7.13822	1.41984	0.233431	0.466913	stable	Isocitrate lyase OS=Folsomia candida OX=158441 GN=Fcan01_21531 PE=3 SV=1	1
110860148	0.577857	4.68297	1.41885	0.233592	0.466913	stable	Maltase-glucoamylase, intestinal OS=Folsomia candida OX=158441 GN=Fcan01_23879 PE=3 SV=1	1
110851218	0.567981	9.20014	1.41256	0.234632	0.468448	stable	Sushi, nidogen and EGF-like domain-containing protein 1 OS=Folsomia candida OX=158441 GN=Fcan01_12004 PE=4 SV=1	1
110848960	-0.664592	5.87361	1.40657	0.235626	0.469889	stable	Delta(24)-sterol reductase OS=Folsomia candida OX=158441 GN=Fcan01_02297 PE=4 SV=1	1
110843671	0.458043	8.11329	1.40437	0.235993	0.470034	stable	Proline iminopeptidase OS=Folsomia candida OX=158441 GN=Fcan01_05328 PE=3 SV=1	1
110852275	0.763978	3.17413	1.40286	0.236245	0.470034	stable	Eukaryotic translation initiation factor 5A OS=Folsomia candida OX=158441 GN=Fcan01_13627 PE=3 SV=1	1
110842449	0.431801	10.7599	1.39727	0.237182	0.471354	stable	40S ribosomal protein S2 OS=Folsomia candida OX=158441 GN=Fcan01_02818 PE=3 SV=1	1
110863479	-0.536389	4.91618	1.39315	0.237874	0.472118	stable	Asparagine--tRNA ligase OS=Folsomia candida OX=158441 GN=Fcan01_03144 PE=4 SV=1	1
110850441	0.832217	9.26375	1.39172	0.238114	0.472118	stable	Transmembrane protein 68 OS=Folsomia candida OX=158441 GN=Fcan01_03042 PE=4 SV=1	1
110861197	0.780716	0.767576	1.38891	0.23859	0.472518	stable	Mannose-specific lectin OS=Folsomia candida OX=158441 GN=Fcan01_25780 PE=4 SV=1	1
110846065	1.26305	8.15138	1.38361	0.239488	0.473751	stable	Putative gamma-glutamyltransferase YwrD OS=Folsomia candida OX=158441 GN=Fcan01_07127 PE=4 SV=1	1
110850963	0.665276	8.73893	1.38157	0.239834	0.473893	stable	SVWC domain-containing protein OS=Folsomia candida OX=158441 GN=Fcan01_12105 PE=4 SV=1	1
110845440	-0.895629	5.36519	1.37394	0.241136	0.475919	stable	Acetyltransferase component of pyruvate dehydrogenase complex OS=Folsomia candida OX=158441 GN=Fcan01_08372 PE=3 SV=1	1
110844659	0.693092	3.53971	1.36595	0.242508	0.47808	stable	Prefoldin subunit 1 OS=Folsomia candida OX=158441 GN=Fcan01_04317 PE=3 SV=1	1
110842566	-0.628178	3.51322	1.36422	0.242807	0.478122	stable	Dolichyl-diphosphooligosaccharide--protein glycosyltransferase subunit DAD1 OS=Folsomia candida OX=158441 GN=Fcan01_02248 PE=3 SV=1	1
110842643	0.918891	4.24595	1.35741	0.243987	0.479896	stable	Gamma-glutamyltranspeptidase 1 OS=Folsomia candida OX=158441 GN=Fcan01_06286 PE=4 SV=1	1
110847475	0.486562	10.4643	1.3543	0.244527	0.480411	stable	Bacillopeptidase F OS=Folsomia candida OX=158441 GN=Fcan01_07803 PE=4 SV=1	1
110851699	0.61849	6.35152	1.34234	0.246622	0.483975	stable	Phosphoglucomutase-1 OS=Folsomia candida OX=158441 GN=Fcan01_13227 PE=3 SV=1	1
110844609	-0.637243	4.5576	1.33168	0.248507	0.487119	stable	Legumain OS=Folsomia candida OX=158441 GN=Fcan01_05485 PE=3 SV=1	1
110845701	-0.444006	10.1036	1.32794	0.249173	0.487376	stable	40S ribosomal protein S8 OS=Folsomia candida OX=158441 GN=Fcan01_08470 PE=2 SV=1	1
110857269	0.673767	2.12471	1.32776	0.249204	0.487376	stable	Putative ferric-chelate reductase 1 OS=Folsomia candida OX=158441 GN=Fcan01_19934 PE=4 SV=1	1
110863300	-1.11116	7.05232	1.32041	0.250518	0.489391	stable	Bacillopeptidase F OS=Folsomia candida OX=158441 GN=Fcan01_02426 PE=4 SV=1	1
110849518	-0.508915	8.00549	1.3146	0.251564	0.490878	stable	ATP synthase subunit OS=Folsomia candida OX=158441 GN=Fcan01_09235 PE=3 SV=1	1
110842988	0.514326	5.79737	1.30373	0.253533	0.49416	stable	Fatty acid-binding protein, brain OS=Folsomia candida OX=158441 GN=Fcan01_05087 PE=3 SV=1	1
110856808	0.629168	5.31111	1.2999	0.254232	0.494963	stable	Plasma membrane calcium-transporting ATPase 3 OS=Folsomia candida OX=158441 GN=Fcan01_19548 PE=4 SV=1	1
110844714	0.710613	7.43767	1.29641	0.25487	0.495644	stable	Alpha-glucosidase OS=Folsomia candida OX=158441 GN=Fcan01_05354 PE=4 SV=1	1
110851928	0.819173	6.47784	1.29048	0.25596	0.497203	stable	Isoaspartyl peptidase/L-asparaginase OS=Folsomia candida OX=158441 GN=Fcan01_13693 PE=3 SV=1	1
110845728	0.444803	7.71044	1.28815	0.256389	0.497475	stable	Beta-coat protein OS=Folsomia candida OX=158441 GN=Fcan01_08560 PE=4 SV=1	1
110846119	0.5014	7.31931	1.28608	0.256771	0.497657	stable	Lamin Dm0 OS=Folsomia candida OX=158441 GN=Fcan01_07223 PE=3 SV=1	1
118434585	0.960317	4.72287	1.28284	0.257373	0.497794	stable	Pregnancy-specific beta-1-glycoprotein 8 OS=Folsomia candida OX=158441 GN=Fcan01_05289 PE=4 SV=1	1
110858963	1.06923	7.87191	1.28258	0.25742	0.497794	stable	Cyclin-dependent kinase 9-B OS=Folsomia candida OX=158441 GN=Fcan01_22221 PE=4 SV=1	1
110855209	-0.576626	5.13237	1.2761	0.258626	0.499347	stable	Phthiocerol/phenolphthiocerol synthesis polyketide synthase type I PpsD OS=Folsomia candida OX=158441 GN=Fcan01_17262 PE=4 SV=1	1
110851678	1.04901	7.41769	1.27515	0.258803	0.499347	stable	Ras-like GTP-binding protein Rho1 OS=Folsomia candida OX=158441 GN=Fcan01_13662 PE=4 SV=1	1
110846345	-0.857146	6.05574	1.27195	0.259402	0.499944	stable	Signal recognition particle subunit SRP68 OS=Folsomia candida OX=158441 GN=Fcan01_07579 PE=3 SV=1	1
110845108	0.763391	2.2385	1.27015	0.259739	0.500033	stable	Putative chitinase 3 OS=Folsomia candida OX=158441 GN=Fcan01_06066 PE=3 SV=1	1
110856475	-0.694972	4.2865	1.26267	0.261147	0.502184	stable	Acidic mammalian chitinase OS=Folsomia candida OX=158441 GN=Fcan01_00995 PE=3 SV=1	1
110853489	0.542734	5.92113	1.25972	0.261705	0.502695	stable	Alpha-L-fucosidase OS=Folsomia candida OX=158441 GN=Fcan01_14600 PE=3 SV=1	1
110853849	-0.463008	8.98175	1.25699	0.262221	0.502791	stable	Phosphoserine aminotransferase OS=Folsomia candida OX=158441 GN=Fcan01_14865 PE=3 SV=1	1
110846032	0.464118	5.91353	1.25638	0.262338	0.502791	stable	Proteasome subunit beta type OS=Folsomia candida OX=158441 GN=Fcan01_08122 PE=2 SV=1	1
110856692	-1.01955	6.88852	1.24943	0.263662	0.504447	stable	Eukaryotic translation initiation factor 5B OS=Folsomia candida OX=158441 GN=Fcan01_19609 PE=4 SV=1	1
110845162	0.844208	4.88459	1.24877	0.263788	0.504447	stable	Esterase E4 OS=Folsomia candida OX=158441 GN=Fcan01_05339 PE=4 SV=1	1
110852599	0.687761	10.3169	1.24362	0.264775	0.505708	stable	Glutathione S-transferase 1 OS=Folsomia candida OX=158441 GN=Fcan01_13044 PE=4 SV=1	1
110858490	-0.80766	6.28802	1.241	0.265278	0.505708	stable	Mitochondrial import receptor subunit TOM22 homolog OS=Folsomia candida OX=158441 GN=Fcan01_21680 PE=3 SV=1	1
110862529	0.435609	10.8611	1.24074	0.265328	0.505708	stable	Glycine hydroxymethyltransferase OS=Folsomia candida OX=158441 GN=Fcan01_27949 PE=4 SV=1	1
110856851	-0.687013	7.1185	1.23457	0.266521	0.507314	stable	Suppressor of tumorigenicity 7 protein OS=Folsomia candida OX=158441 GN=Fcan01_19570 PE=3 SV=1	1
110861460	1.40371	4.97084	1.23333	0.26676	0.507314	stable	Endothelin-converting enzyme 1 OS=Folsomia candida OX=158441 GN=Fcan01_26339 PE=3 SV=1	1
110861801	1.43508	3.73854	1.22603	0.268181	0.509456	stable	Low molecular weight phosphotyrosine protein phosphatase OS=Folsomia candida OX=158441 GN=Fcan01_26709 PE=3 SV=1	1
110850877	0.885045	5.87589	1.21687	0.269977	0.512302	stable	Ankyrin repeat and MYND domain-containing protein 2 OS=Folsomia candida OX=158441 GN=Fcan01_12771 PE=4 SV=1	1
110848452	1.051	14.5453	1.21034	0.271264	0.514178	stable	Antho-RFamide neuropeptide type 2 OS=Folsomia candida OX=158441 GN=Fcan01_09357 PE=4 SV=1	1
110851881	0.453207	10.0179	1.20675	0.271977	0.514962	stable	60S ribosomal protein L18a OS=Folsomia candida OX=158441 GN=Fcan01_13193 PE=3 SV=1	1
110846669	-0.658807	2.36184	1.20058	0.273206	0.516722	stable	Phospholipase D3 OS=Folsomia candida OX=158441 GN=Fcan01_06428 PE=3 SV=1	1
110856170	-0.461329	11.1885	1.19847	0.273628	0.516861	stable	Mannose-6-phosphate isomerase OS=Folsomia candida OX=158441 GN=Fcan01_18609 PE=3 SV=1	1
110854268	0.831443	4.71807	1.19721	0.273879	0.516861	stable	Long-chain fatty acid transport protein 4 OS=Folsomia candida OX=158441 GN=Fcan01_02975 PE=3 SV=1	1
110851810	-0.47583	5.17081	1.18733	0.275869	0.519879	stable	Microsomal glutathione S-transferase 3 OS=Folsomia candida OX=158441 GN=Fcan01_12895 PE=4 SV=1	1
110851556	-0.498637	5.47574	1.18593	0.276153	0.519879	stable	RNA helicase OS=Folsomia candida OX=158441 GN=Fcan01_11983 PE=3 SV=1	1
110842818	-0.688205	5.84936	1.18479	0.276384	0.519879	stable	D-beta-hydroxybutyrate dehydrogenase OS=Folsomia candida OX=158441 GN=Fcan01_05077 PE=4 SV=1	1
110862319	-0.690949	7.46744	1.18212	0.276925	0.520281	stable	Cuticle protein 7 OS=Folsomia candida OX=158441 GN=Fcan01_27572 PE=4 SV=1	1
110850614	0.493729	9.21169	1.18076	0.277201	0.520281	stable	Beta-galactosidase-1-like protein 3 OS=Folsomia candida OX=158441 GN=Fcan01_01845 PE=3 SV=1	1
110848257	-0.794976	5.33152	1.17879	0.277603	0.520468	stable	Carbonyl reductase [NADPH] 2 OS=Folsomia candida OX=158441 GN=Fcan01_09865 PE=4 SV=1	1
110862783	0.675692	6.7574	1.17432	0.278515	0.52161	stable	SEC14 cytosolic factor OS=Folsomia candida OX=158441 GN=Fcan01_28281 PE=4 SV=1	1
110851255	0.552986	9.81674	1.17255	0.278878	0.521724	stable	Actin-interacting protein 1 OS=Folsomia candida OX=158441 GN=Fcan01_12203 PE=4 SV=1	1
110844484	-0.427913	5.98695	1.17078	0.279241	0.521835	stable	Long-chain-fatty-acid--CoA ligase 4 OS=Folsomia candida OX=158441 GN=Fcan01_04103 PE=4 SV=1	1
110842873	0.554055	3.97861	1.16746	0.279925	0.522546	stable	Cystathionine beta-synthase OS=Folsomia candida OX=158441 GN=Fcan01_05006 PE=3 SV=1	1
118433076	0.465338	8.91889	1.16244	0.28096	0.523346	stable	F-box domain-containing protein OS=Folsomia candida OX=158441 GN=Fcan01_26013 PE=4 SV=1	1
110847694	0.465338	8.91889	1.16244	0.28096	0.523346	stable	Pyridoxal 5'-phosphate synthase OS=Folsomia candida OX=158441 GN=Fcan01_06613 PE=4 SV=1	1
110861511	-0.519372	7.41294	1.15846	0.281786	0.524025	stable	Fatty acid-binding protein, heart OS=Folsomia candida OX=158441 GN=Fcan01_26282 PE=3 SV=1	1
110858047	0.457313	6.82147	1.15563	0.282374	0.524025	stable	Leucine-rich repeat-containing protein 59 OS=Folsomia candida OX=158441 GN=Fcan01_21260 PE=4 SV=1	1
110860641	-0.57724	4.95727	1.1539	0.282734	0.524025	stable	Fatty acid amide hydrolase 1 OS=Folsomia candida OX=158441 GN=Fcan01_24711 PE=3 SV=1	1
110863592	-0.421399	10.0265	1.15028	0.28349	0.524025	stable	Polyubiquitin OS=Folsomia candida OX=158441 GN=Fcan01_02744 PE=4 SV=1	1
110842451	0.521728	5.16315	1.14946	0.283662	0.524025	stable	Protein lingerer OS=Folsomia candida OX=158441 GN=Fcan01_02608 PE=4 SV=1	1
110845516	0.631158	5.9397	1.14909	0.28374	0.524025	stable	Collagen alpha-1(XVIII) chain OS=Folsomia candida OX=158441 GN=Fcan01_06437 PE=4 SV=1	1
110848022	0.815569	2.20615	1.14903	0.283751	0.524025	stable	Putative small nuclear ribonucleoprotein G OS=Folsomia candida OX=158441 GN=Fcan01_07847 PE=4 SV=1	1
110851505	0.649842	7.45961	1.14845	0.283874	0.524025	stable	Translational activator GCN1 OS=Folsomia candida OX=158441 GN=Fcan01_12773 PE=3 SV=1	1
110852442	0.51617	6.02959	1.14755	0.284062	0.524025	stable	Alpha-mannosidase OS=Folsomia candida OX=158441 GN=Fcan01_13240 PE=3 SV=1	1
110863515	-0.592448	8.47121	1.14357	0.2849	0.525008	stable	Guanine nucleotide-binding protein G(O) subunit alpha OS=Folsomia candida OX=158441 GN=Fcan01_03608 PE=4 SV=1	1
110863183	-0.581293	9.02135	1.1397	0.285716	0.525266	stable	Putative chitinase 3 OS=Folsomia candida OX=158441 GN=Fcan01_01579 PE=4 SV=1	1
110843844	-0.458314	7.75582	1.13716	0.286252	0.525266	stable	CCT-beta OS=Folsomia candida OX=158441 GN=Fcan01_06329 PE=3 SV=1	1
110845937	-0.486438	5.44517	1.13715	0.286256	0.525266	stable	Bone morphogenetic protein 7 OS=Folsomia candida OX=158441 GN=Fcan01_08283 PE=3 SV=1	1
110848737	0.834589	5.36256	1.13478	0.286757	0.525266	stable	cAMP-dependent protein kinase catalytic subunit OS=Folsomia candida OX=158441 GN=Fcan01_03800 PE=3 SV=1	1
110844049	0.475667	8.21215	1.13464	0.286788	0.525266	stable	Serine/arginine-rich splicing factor 2 OS=Folsomia candida OX=158441 GN=Fcan01_04531 PE=3 SV=1	1
110849454	1.10498	8.79747	1.13215	0.287317	0.525266	stable	Phosphoribosyl pyrophosphate synthase-associated protein 2 OS=Folsomia candida OX=158441 GN=Fcan01_09715 PE=3 SV=1	1
110854145	0.454358	5.92913	1.13173	0.287407	0.525266	stable	Venom carboxylesterase-6 OS=Folsomia candida OX=158441 GN=Fcan01_15035 PE=4 SV=1	1
110853318	1.04827	2.87608	1.13139	0.287479	0.525266	stable	Putative polygalacturonase OS=Folsomia candida OX=158441 GN=Fcan01_03349 PE=3 SV=1	1
110844010	0.549549	5.85797	1.12903	0.287982	0.525629	stable	Uridine diphosphate glucose pyrophosphatase OS=Folsomia candida OX=158441 GN=Fcan01_05177 PE=4 SV=1	1
110845775	-0.535549	8.07622	1.12712	0.288391	0.525817	stable	Heat shock protein 83 OS=Folsomia candida OX=158441 GN=Fcan01_03859 PE=3 SV=1	1
110846488	0.409471	10.8633	1.12279	0.289319	0.526951	stable	40S ribosomal protein S25 OS=Folsomia candida OX=158441 GN=Fcan01_07070 PE=3 SV=1	1
110843711	0.875484	4.40152	1.1197	0.289983	0.527604	stable	Neutral alpha-glucosidase AB OS=Folsomia candida OX=158441 GN=Fcan01_04148 PE=3 SV=1	1
110859347	-0.576247	5.96641	1.11212	0.291621	0.530024	stable	Non-specific serine/threonine protein kinase OS=Folsomia candida OX=158441 GN=Fcan01_22503 PE=3 SV=1	1
110842461	0.416473	5.88596	1.10723	0.292684	0.530851	stable	DNA topoisomerase I OS=Folsomia candida OX=158441 GN=Fcan01_02267 PE=3 SV=1	1
110846283	0.501914	6.04544	1.1072	0.292692	0.530851	stable	Longitudinals lacking protein-like OS=Folsomia candida OX=158441 GN=Fcan01_02272 PE=4 SV=1	1
110848414	0.892195	-1.06114	1.09881	0.294528	0.533314	stable	Death domain-containing protein OS=Folsomia candida OX=158441 GN=Fcan01_08649 PE=4 SV=1	1
110845842	-0.580042	4.41934	1.09817	0.294669	0.533314	stable	Putative serine incorporator OS=Folsomia candida OX=158441 GN=Fcan01_08463 PE=3 SV=1	1
110847940	0.649808	2.00879	1.09511	0.295343	0.533972	stable	Alpha-1,3-glucosyltransferase OS=Folsomia candida OX=158441 GN=Fcan01_07592 PE=3 SV=1	1
110847067	0.660189	5.41237	1.09004	0.296462	0.535434	stable	Putative inactive purple acid phosphatase 16 OS=Folsomia candida OX=158441 GN=Fcan01_06921 PE=4 SV=1	1
110849243	0.42341	8.60809	1.08307	0.298012	0.53767	stable	26S proteasome regulatory subunit S3 OS=Folsomia candida OX=158441 GN=Fcan01_09964 PE=2 SV=1	1
118433259	0.395496	9.42968	1.07931	0.298853	0.537781	stable	(3S,6E)-nerolidol synthase OS=Folsomia candida OX=158441 GN=Fcan01_26758 PE=4 SV=1	1
110855821	0.534565	8.84185	1.07915	0.298887	0.537781	stable	FACT complex subunit OS=Folsomia candida OX=158441 GN=Fcan01_18469 PE=3 SV=1	1
110861789	-0.481393	5.96089	1.0786	0.29901	0.537781	stable	Vacuolar protein sorting-associated protein 35 OS=Folsomia candida OX=158441 GN=Fcan01_26763 PE=3 SV=1	1
110853283	0.524732	3.94613	1.07272	0.300333	0.539419	stable	Parathion hydrolase-related protein OS=Folsomia candida OX=158441 GN=Fcan01_13909 PE=3 SV=1	1
110848775	-0.605832	5.2222	1.07054	0.300823	0.539419	stable	CRAL-TRIO domain-containing protein (Fragment) OS=Folsomia candida OX=158441 GN=Fcan01_09365 PE=4 SV=1	1
110857650	0.392543	10.8431	1.07038	0.30086	0.539419	stable	Tubulin beta chain OS=Folsomia candida OX=158441 GN=Fcan01_01331 PE=3 SV=1	1
110857375	-0.608112	11.2601	1.06763	0.301481	0.53997	stable	6-hydroxy-D-nicotine oxidase OS=Folsomia candida OX=158441 GN=Fcan01_19810 PE=3 SV=1	1
110859165	0.4632	7.1228	1.06587	0.30188	0.540125	stable	Neurochondrin OS=Folsomia candida OX=158441 GN=Fcan01_22621 PE=3 SV=1	1
110849652	0.857018	11.5055	1.05617	0.30409	0.542564	stable	Aminopeptidase OS=Folsomia candida OX=158441 GN=Fcan01_01869 PE=3 SV=1	1
110862714	0.448875	4.4062	1.05351	0.3047	0.542564	stable	NADH dehydrogenase [ubiquinone] 1 alpha subcomplex subunit 5 OS=Folsomia candida OX=158441 GN=Fcan01_28209 PE=3 SV=1	1
110856649	-0.895574	5.17671	1.05268	0.30489	0.542564	stable	Fucose mutarotase OS=Folsomia candida OX=158441 GN=Fcan01_19625 PE=4 SV=1	1
110847253	0.560538	2.0749	1.05201	0.305044	0.542564	stable	Filamin-A OS=Folsomia candida OX=158441 GN=Fcan01_06808 PE=3 SV=1	1
110850323	-0.466519	11.2838	1.05188	0.305074	0.542564	stable	Erythronolide synthase, modules 3 and 4 OS=Folsomia candida OX=158441 GN=Fcan01_10619 PE=4 SV=1	1
110856513	0.75694	5.7146	1.05163	0.305133	0.542564	stable	Fibropellin-1 OS=Folsomia candida OX=158441 GN=Fcan01_19353 PE=4 SV=1	1
110863154	0.602299	5.34927	1.0493	0.305668	0.542954	stable	ATP-dependent DNA helicase OS=Folsomia candida OX=158441 GN=Fcan01_01358 PE=3 SV=1	1
110851681	-0.815569	4.44509	1.04738	0.306111	0.543181	stable	Glutathione S-transferase Mu 5 OS=Folsomia candida OX=158441 GN=Fcan01_13274 PE=4 SV=1	1
110844274	-1.3076	4.00431	1.0435	0.307009	0.544214	stable	Ribosome biogenesis regulatory protein OS=Folsomia candida OX=158441 GN=Fcan01_04992 PE=3 SV=1	1
110841898	0.568791	3.57079	1.03369	0.309292	0.547174	stable	L-Fucosyltransferase OS=Folsomia candida OX=158441 GN=Fcan01_00653 PE=3 SV=1	1
110850594	-0.66147	12.9403	1.0336	0.309314	0.547174	stable	60S ribosomal protein L7a OS=Folsomia candida OX=158441 GN=Fcan01_02043 PE=3 SV=1	1
110859271	-0.37948	9.71135	1.02962	0.310247	0.547738	stable	40S ribosomal protein S23 OS=Folsomia candida OX=158441 GN=Fcan01_22577 PE=2 SV=1	1
110859325	-0.811357	4.46238	1.02953	0.310269	0.547738	stable	Protein virilizer OS=Folsomia candida OX=158441 GN=Fcan01_03637 PE=3 SV=1	1
110851115	0.400901	9.09679	1.02809	0.310608	0.547776	stable	Neurogenic locus Notch protein OS=Folsomia candida OX=158441 GN=Fcan01_12749 PE=4 SV=1	1
110863442	-0.465628	5.43945	1.02515	0.311299	0.548435	stable	Mannanase OS=Folsomia candida OX=158441 GN=Fcan01_00786 PE=3 SV=1	1
110844414	-0.652879	10.2191	1.01987	0.31255	0.550076	stable	Alpha-actinin, sarcomeric OS=Folsomia candida OX=158441 GN=Fcan01_05887 PE=3 SV=1	1
110847087	-0.453043	5.85872	1.01719	0.313186	0.550632	stable	Glutathione S-transferase Mu 1 OS=Folsomia candida OX=158441 GN=Fcan01_06804 PE=4 SV=1	1
110849423	0.493517	3.3332	1.01182	0.314466	0.551741	stable	Hepatocyte growth factor-regulated tyrosine kinase substrate OS=Folsomia candida OX=158441 GN=Fcan01_09741 PE=4 SV=1	1
110857629	0.443579	4.85319	1.01084	0.314701	0.551741	stable	Glutamate-gated chloride channel OS=Folsomia candida OX=158441 GN=Fcan01_20868 PE=3 SV=1	1
110847270	-0.631895	4.85156	1.01052	0.314777	0.551741	stable	Post-proline cleaving enzyme OS=Folsomia candida OX=158441 GN=Fcan01_07451 PE=3 SV=1	1
110848841	0.38758	11.6769	1.00742	0.315523	0.552485	stable	Actin-3 OS=Folsomia candida OX=158441 GN=Fcan01_09765 PE=3 SV=1	1
na	-0.650678	4.32836	0.997228	0.317982	0.556121	stable	Isopenicillin N synthase OS=Folsomia candida OX=158441 GN=IPNS PE=2 SV=1	1
110846651	-0.521154	7.59688	0.994157	0.318729	0.556121	stable	Membrane metallo-endopeptidase-like 1 OS=Folsomia candida OX=158441 GN=Fcan01_01622 PE=3 SV=1	1
110847142	0.374522	14.1331	0.992921	0.31903	0.556121	stable	Vitellogenin-6 OS=Folsomia candida OX=158441 GN=Fcan01_06376 PE=4 SV=1	1
110856755	0.442612	11.197	0.992736	0.319075	0.556121	stable	Phosphate carrier protein, mitochondrial OS=Folsomia candida OX=158441 GN=Fcan01_19622 PE=3 SV=1	1
110845924	0.439965	6.20509	0.992169	0.319213	0.556121	stable	Villin-1 OS=Folsomia candida OX=158441 GN=Fcan01_02126 PE=3 SV=1	1
110852618	0.609329	2.8035	0.984792	0.321019	0.558702	stable	Phosphofurin acidic cluster sorting protein 2 OS=Folsomia candida OX=158441 GN=Fcan01_13676 PE=3 SV=1	1
110845780	-0.442734	10.9886	0.979194	0.322398	0.560536	stable	Elongation factor 1-alpha OS=Folsomia candida OX=158441 GN=Fcan01_08474 PE=3 SV=1	1
110849348	0.501725	3.75245	0.977041	0.32293	0.560896	stable	C-type lectin domain family 4 member M OS=Folsomia candida OX=158441 GN=Fcan01_09691 PE=4 SV=1	1
110857272	-0.933838	3.3815	0.973984	0.323688	0.561647	stable	Beta-lactamase-like protein 3 OS=Folsomia candida OX=158441 GN=Fcan01_20321 PE=4 SV=1	1
110846421	0.709435	2.76997	0.970219	0.324626	0.562706	stable	Phosphoenolpyruvate mutase OS=Folsomia candida OX=158441 GN=Fcan01_06977 PE=4 SV=1	1
110858929	0.732935	1.26904	0.964745	0.325994	0.56374	stable	E3 ubiquitin-protein ligase pub1 OS=Folsomia candida OX=158441 GN=Fcan01_22091 PE=4 SV=1	1
110852893	-0.530419	3.031	0.964397	0.326082	0.56374	stable	Gamma-interferon-inducible lysosomal thiol reductase OS=Folsomia candida OX=158441 GN=Fcan01_14105 PE=3 SV=1	1
110845042	-0.385429	8.81498	0.962616	0.326529	0.56374	stable	Xanthine dehydrogenase/oxidase OS=Folsomia candida OX=158441 GN=Fcan01_04436 PE=3 SV=1	1
110844361	0.448479	4.338	0.962609	0.326531	0.56374	stable	Exonuclease 1 OS=Folsomia candida OX=158441 GN=Fcan01_09182 PE=3 SV=1	1
110842805	-0.376401	10.3204	0.957527	0.327811	0.565383	stable	Troponin T OS=Folsomia candida OX=158441 GN=Fcan01_05783 PE=3 SV=1	1
110849344	0.391007	9.73395	0.953061	0.328941	0.566766	stable	Ribos_L4_asso_C domain-containing protein OS=Folsomia candida OX=158441 GN=Fcan01_09694 PE=3 SV=1	1
110863534	0.533475	5.20871	0.949724	0.32979	0.567242	stable	Coiled-coil and C2 domain-containing protein 1-like OS=Folsomia candida OX=158441 GN=Fcan01_03338 PE=3 SV=1	1
110850629	0.378528	9.01115	0.949384	0.329876	0.567242	stable	Muscle LIM protein Mlp84B OS=Folsomia candida OX=158441 GN=Fcan01_12692 PE=4 SV=1	1
110847924	0.469841	4.96666	0.943719	0.331323	0.569163	stable	Fez family zinc finger protein 1 OS=Folsomia candida OX=158441 GN=Fcan01_02755 PE=4 SV=1	1
110843168	1.26347	4.77245	0.936764	0.333111	0.570624	stable	DM5 domain-containing protein OS=Folsomia candida OX=158441 GN=Fcan01_04318 PE=4 SV=1	1
110863087	-0.515846	4.84345	0.935643	0.333401	0.570624	stable	Heterogeneous nuclear ribonucleoprotein 27C OS=Folsomia candida OX=158441 GN=Fcan01_02591 PE=4 SV=1	1
110860498	-0.52001	3.86097	0.934271	0.333756	0.570624	stable	Lactase-like protein OS=Folsomia candida OX=158441 GN=Fcan01_24703 PE=3 SV=1	1
110851297	0.446579	5.15802	0.934191	0.333776	0.570624	stable	Plastin-3 OS=Folsomia candida OX=158441 GN=Fcan01_12672 PE=4 SV=1	1
110856738	0.598658	3.77034	0.933984	0.33383	0.570624	stable	Pumilio domain-containing protein 12 OS=Folsomia candida OX=158441 GN=Fcan01_19656 PE=4 SV=1	1
110847983	0.502507	5.25705	0.931334	0.334517	0.571231	stable	L-ascorbate oxidase OS=Folsomia candida OX=158441 GN=Fcan01_03160 PE=3 SV=1	1
110851090	0.581261	13.4516	0.924532	0.336288	0.573576	stable	Acyl-CoA dehydrogenase family member 9, mitochondrial OS=Folsomia candida OX=158441 GN=Fcan01_03561 PE=3 SV=1	1
110848424	0.563893	4.88537	0.922375	0.336852	0.573576	stable	Myosin heavy chain, non-muscle OS=Folsomia candida OX=158441 GN=Fcan01_09892 PE=3 SV=1	1
110853637	0.45201	7.33976	0.921768	0.337011	0.573576	stable	Dihydrolipoyl dehydrogenase OS=Folsomia candida OX=158441 GN=Fcan01_14550 PE=3 SV=1	1
110860658	-0.625608	4.5411	0.920965	0.337222	0.573576	stable	Endo-1,4-beta-xylanase A OS=Folsomia candida OX=158441 GN=Fcan01_24784 PE=4 SV=1	1
110842877	0.389417	6.59867	0.918367	0.337904	0.574108	stable	Calcium/calmodulin-dependent protein kinase OS=Folsomia candida OX=158441 GN=Fcan01_04548 PE=3 SV=1	1
110851671	-0.792506	7.22289	0.915987	0.338531	0.574108	stable	Crooked neck-like protein 1 OS=Folsomia candida OX=158441 GN=Fcan01_12883 PE=4 SV=1	1
110845984	0.61686	9.67589	0.915975	0.338534	0.574108	stable	Carboxylic ester hydrolase OS=Folsomia candida OX=158441 GN=Fcan01_07467 PE=3 SV=1	1
110852339	1.02188	5.64055	0.912398	0.339479	0.575091	stable	Chromatin assembly factor 1 subunit A OS=Folsomia candida OX=158441 GN=Fcan01_13433 PE=4 SV=1	1
110851725	-0.642956	6.98597	0.911257	0.339781	0.575091	stable	Erythronolide synthase, modules 3 and 4 OS=Folsomia candida OX=158441 GN=Fcan01_13572 PE=4 SV=1	1
110861383	0.647548	6.27991	0.905558	0.341296	0.576562	stable	Exportin-1 OS=Folsomia candida OX=158441 GN=Fcan01_26161 PE=3 SV=1	1
110850085	-0.536516	11.3099	0.905469	0.34132	0.576562	stable	Beta-xylosidase/alpha-L-arabinofuranosidase 1 OS=Folsomia candida OX=158441 GN=Fcan01_11769 PE=4 SV=1	1
110850733	-0.411542	7.70323	0.903668	0.3418	0.576809	stable	Formylglycinamide ribonucleotide amidotransferase OS=Folsomia candida OX=158441 GN=Fcan01_12038 PE=3 SV=1	1
110856699	0.457554	5.16127	0.896738	0.343658	0.579376	stable	Arfaptin-2 OS=Folsomia candida OX=158441 GN=Fcan01_19678 PE=4 SV=1	1
110857039	-0.396322	6.68522	0.895204	0.344071	0.57948	stable	Phosphatidylinositol transfer protein alpha isoform OS=Folsomia candida OX=158441 GN=Fcan01_19676 PE=4 SV=1	1
110853289	0.403622	9.46144	0.894014	0.344392	0.57948	stable	M7GpppX diphosphatase OS=Folsomia candida OX=158441 GN=Fcan01_14585 PE=4 SV=1	1
110846022	0.367098	8.15644	0.891534	0.345062	0.579985	stable	Isocitrate dehydrogenase [NADP] OS=Folsomia candida OX=158441 GN=Fcan01_08243 PE=3 SV=1	1
110863408	-0.895536	5.42275	0.890413	0.345365	0.579985	stable	Leukocyte elastase inhibitor OS=Folsomia candida OX=158441 GN=Fcan01_03223 PE=3 SV=1	1
110862530	-0.669417	5.94913	0.888484	0.345889	0.580298	stable	UBX domain-containing protein 4 OS=Folsomia candida OX=158441 GN=Fcan01_27953 PE=4 SV=1	1
110848077	1.14425	3.4461	0.878988	0.348479	0.583888	stable	28 kDa heat-and acid-stable phosphoprotein OS=Folsomia candida OX=158441 GN=Fcan01_09721 PE=4 SV=1	1
110846661	0.406252	10.3849	0.87816	0.348706	0.583888	stable	Lysosomal Pro-X carboxypeptidase OS=Folsomia candida OX=158441 GN=Fcan01_06862 PE=3 SV=1	1
110852249	0.473045	4.91746	0.874541	0.349701	0.584306	stable	Chitooligosaccharide deacetylase OS=Folsomia candida OX=158441 GN=Fcan01_12919 PE=4 SV=1	1
110845481	0.56132	7.94514	0.873675	0.34994	0.584306	stable	Splicing factor 3B subunit 1 OS=Folsomia candida OX=158441 GN=Fcan01_07954 PE=3 SV=1	1
110850752	0.694129	2.81744	0.873555	0.349973	0.584306	stable	Cytoplasmic polyadenylation element-binding protein 1-A OS=Folsomia candida OX=158441 GN=Fcan01_12734 PE=4 SV=1	1
110850802	1.29197	5.58677	0.868789	0.351291	0.585464	stable	Dihydrolipoamide acetyltransferase component of pyruvate dehydrogenase complex OS=Folsomia candida OX=158441 GN=Fcan01_12662 PE=3 SV=1	1
110860207	-0.408141	6.30653	0.868378	0.351405	0.585464	stable	AP-1 complex subunit beta-1 OS=Folsomia candida OX=158441 GN=Fcan01_23987 PE=3 SV=1	1
110850726	-0.501719	1.75523	0.866457	0.351938	0.585464	stable	GATOR complex protein SEC13 OS=Folsomia candida OX=158441 GN=Fcan01_11917 PE=3 SV=1	1
110859906	0.372504	6.7315	0.866089	0.35204	0.585464	stable	Trimeric intracellular cation channel type A OS=Folsomia candida OX=158441 GN=Fcan01_23508 PE=3 SV=1	1
110847129	0.444545	12.8744	0.864248	0.352553	0.585464	stable	Heat shock protein 75 kDa, mitochondrial OS=Folsomia candida OX=158441 GN=Fcan01_07092 PE=3 SV=1	1
110856837	0.539931	13.4574	0.863288	0.35282	0.585464	stable	Collagen alpha-1(IX) chain OS=Folsomia candida OX=158441 GN=Fcan01_01731 PE=4 SV=1	1
110852290	-0.420922	4.6332	0.86248	0.353046	0.585464	stable	Acyl-CoA retinol O-fatty-acyltransferase OS=Folsomia candida OX=158441 GN=Fcan01_13366 PE=3 SV=1	1
110859877	-0.441096	5.05363	0.860911	0.353484	0.585628	stable	Alcohol dehydrogenase [NADP(+)] A OS=Folsomia candida OX=158441 GN=Fcan01_23567 PE=4 SV=1	1
110847213	-0.707365	4.19147	0.850948	0.356284	0.5897	stable	Sterol regulatory element-binding protein 2 OS=Folsomia candida OX=158441 GN=Fcan01_06827 PE=4 SV=1	1
110854560	-0.51056	3.53399	0.845317	0.35788	0.591725	stable	Glutathione S-transferase 1 OS=Folsomia candida OX=158441 GN=Fcan01_15727 PE=4 SV=1	1
110853707	0.426574	12.1147	0.844213	0.358195	0.591725	stable	Superoxide dismutase [Cu-Zn] OS=Folsomia candida OX=158441 GN=Fcan01_14978 PE=3 SV=1	1
110859117	1.02181	3.58868	0.840356	0.359295	0.592974	stable	Gigasin-6 OS=Folsomia candida OX=158441 GN=Fcan01_22314 PE=4 SV=1	1
110849664	-0.614674	8.59418	0.838274	0.359891	0.593389	stable	Bacillopeptidase F OS=Folsomia candida OX=158441 GN=Fcan01_10354 PE=3 SV=1	1
110845964	0.657817	6.62368	0.834882	0.360865	0.594069	stable	Arsenite-resistance protein 2 homolog OS=Folsomia candida OX=158441 GN=Fcan01_08219 PE=3 SV=1	1
110844069	-0.480768	7.14413	0.834437	0.360993	0.594069	stable	H/ACA ribonucleoprotein complex subunit OS=Folsomia candida OX=158441 GN=Fcan01_04223 PE=3 SV=1	1
110844952	0.421692	6.76906	0.83206	0.361677	0.594628	stable	5-oxoprolinase OS=Folsomia candida OX=158441 GN=Fcan01_05657 PE=4 SV=1	1
110851508	0.500031	13.4958	0.827305	0.363053	0.59632	stable	Branched-chain-amino-acid aminotransferase OS=Folsomia candida OX=158441 GN=Fcan01_12530 PE=3 SV=1	1
110855820	-0.452244	6.05418	0.8246	0.363839	0.596799	stable	Dedicator of cytokinesis protein 9 OS=Folsomia candida OX=158441 GN=Fcan01_18464 PE=3 SV=1	1
110842332	0.357686	6.08622	0.823918	0.364037	0.596799	stable	MPN domain-containing protein OS=Folsomia candida OX=158441 GN=Fcan01_03579 PE=3 SV=1	1
110846717	-0.395649	7.27409	0.818447	0.365635	0.598849	stable	Succinate--CoA ligase [ADP-forming] subunit beta, mitochondrial OS=Folsomia candida OX=158441 GN=Fcan01_07714 PE=3 SV=1	1
110858719	0.363315	8.86561	0.814086	0.366915	0.600375	stable	RNA helicase OS=Folsomia candida OX=158441 GN=Fcan01_21863 PE=3 SV=1	1
110843732	0.451284	7.1775	0.81178	0.367594	0.600916	stable	Putative cytochrome c oxidase subunit 7A, mitochondrial OS=Folsomia candida OX=158441 GN=Fcan01_04158 PE=3 SV=1	1
110843163	0.445937	4.25335	0.804554	0.369735	0.60278	stable	Glutathione S-transferase OS=Folsomia candida OX=158441 GN=Fcan01_05771 PE=4 SV=1	1
110847634	-0.369175	5.66884	0.803536	0.370038	0.60278	stable	Glutathione transferase OS=Folsomia candida OX=158441 GN=Fcan01_02765 PE=3 SV=1	1
110852149	-1.06415	7.78778	0.802481	0.370353	0.60278	stable	Casein kinase II subunit alpha OS=Folsomia candida OX=158441 GN=Fcan01_02164 PE=4 SV=1	1
110854522	-0.529239	5.27329	0.801251	0.37072	0.60278	stable	Vascular endothelial growth factor receptor kdr-like OS=Folsomia candida OX=158441 GN=Fcan01_15815 PE=4 SV=1	1
110850567	0.33661	10.9408	0.800447	0.37096	0.60278	stable	Phospholipase B-like OS=Folsomia candida OX=158441 GN=Fcan01_04016 PE=3 SV=1	1
110848147	0.560008	2.62994	0.80031	0.371001	0.60278	stable	Leukocyte elastase inhibitor OS=Folsomia candida OX=158441 GN=Fcan01_09459 PE=3 SV=1	1
110851626	-0.415627	7.34827	0.799697	0.371184	0.60278	stable	Trifunctional enzyme beta subunit OS=Folsomia candida OX=158441 GN=Fcan01_13846 PE=2 SV=1	1
110845006	-0.966909	1.55174	0.789932	0.374121	0.606977	stable	Enoyl-CoA delta isomerase 2, mitochondrial OS=Folsomia candida OX=158441 GN=Fcan01_04391 PE=4 SV=1	1
110851279	0.363212	7.60441	0.784788	0.375681	0.608935	stable	Protein mesh OS=Folsomia candida OX=158441 GN=Fcan01_12677 PE=4 SV=1	1
110854428	-0.513543	7.72314	0.778182	0.377698	0.611629	stable	Nucleolar protein 56 OS=Folsomia candida OX=158441 GN=Fcan01_14891 PE=4 SV=1	1
110853790	0.318885	14.6681	0.774047	0.378968	0.612628	stable	Cuticle protein OS=Folsomia candida OX=158441 GN=Fcan01_15031 PE=4 SV=1	1
110842848	-0.707994	7.59512	0.772742	0.37937	0.612628	stable	Fragile X mental retardation syndrome-related protein 1 OS=Folsomia candida OX=158441 GN=Fcan01_04637 PE=3 SV=1	1
110846134	0.645883	2.1475	0.772706	0.379381	0.612628	stable	Ectonucleotide pyrophosphatase/phosphodiesterase family member 5 OS=Folsomia candida OX=158441 GN=Fcan01_07173 PE=4 SV=1	1
110856168	-0.460224	4.77941	0.770822	0.379963	0.612718	stable	Transposable element Tc1 transposase OS=Folsomia candida OX=158441 GN=Fcan01_18718 PE=4 SV=1	1
118436404	0.367378	6.7642	0.769635	0.38033	0.612718	stable	RING finger protein 17 OS=Folsomia candida OX=158441 GN=Fcan01_14634 PE=4 SV=1	1
110854682	0.543065	5.47589	0.769073	0.380504	0.612718	stable	Bacillopeptidase F OS=Folsomia candida OX=158441 GN=Fcan01_15776 PE=3 SV=1	1
110856680	0.48694	5.96134	0.767094	0.381118	0.612903	stable	3-hydroxy-3-methylglutaryl coenzyme A synthase OS=Folsomia candida OX=158441 GN=Fcan01_19541 PE=3 SV=1	1
110851967	0.350325	8.91688	0.766409	0.38133	0.612903	stable	Lysosome-associated membrane glycoprotein 1 OS=Folsomia candida OX=158441 GN=Fcan01_13783 PE=3 SV=1	1
110852757	-0.388419	5.55479	0.763687	0.382177	0.613692	stable	Dynein light chain 2, cytoplasmic OS=Folsomia candida OX=158441 GN=Fcan01_13148 PE=3 SV=1	1
110848629	1.09961	3.06865	0.758408	0.383827	0.615352	stable	Fasciclin-1 OS=Folsomia candida OX=158441 GN=Fcan01_09440 PE=4 SV=1	1
110843003	0.37962	7.15415	0.757783	0.384023	0.615352	stable	E3 SUMO-protein ligase RanBP2 OS=Folsomia candida OX=158441 GN=Fcan01_04054 PE=4 SV=1	1
110850776	0.404298	7.481	0.756956	0.384283	0.615352	stable	Protein lin-9 OS=Folsomia candida OX=158441 GN=Fcan01_12368 PE=3 SV=1	1
110844478	0.418489	6.08562	0.75339	0.385405	0.616577	stable	E3 ubiquitin-protein ligase NEDD4-like OS=Folsomia candida OX=158441 GN=Fcan01_04859 PE=4 SV=1	1
110847908	0.413611	4.2414	0.750252	0.386396	0.617589	stable	Lipoyltransferase 1, mitochondrial OS=Folsomia candida OX=158441 GN=Fcan01_08409 PE=3 SV=1	1
110857756	-0.444867	4.53788	0.747897	0.387143	0.618209	stable	BTB/POZ domain-containing protein 2 OS=Folsomia candida OX=158441 GN=Fcan01_20697 PE=4 SV=1	1
110845159	0.562234	7.17619	0.746668	0.387533	0.618259	stable	Phosphoinositide phospholipase C OS=Folsomia candida OX=158441 GN=Fcan01_05858 PE=4 SV=1	1
110861169	0.366851	11.7026	0.743389	0.388577	0.619351	stable	G-protein coupled receptor 64 OS=Folsomia candida OX=158441 GN=Fcan01_25708 PE=4 SV=1	1
110846441	0.363611	7.98781	0.742153	0.388972	0.619408	stable	CAP10 domain-containing protein OS=Folsomia candida OX=158441 GN=Fcan01_07396 PE=3 SV=1	1
110851512	-0.518064	4.81476	0.738539	0.390129	0.620677	stable	N(4)-(Beta-N-acetylglucosaminyl)-L-asparaginase OS=Folsomia candida OX=158441 GN=Fcan01_12402 PE=3 SV=1	1
110851271	0.509206	1.71536	0.73705	0.390608	0.620852	stable	Bicaudal D-related protein OS=Folsomia candida OX=158441 GN=Fcan01_12765 PE=4 SV=1	1
110842927	-0.40889	5.21352	0.735953	0.39096	0.620852	stable	rRNA 2'-O-methyltransferase fibrillarin OS=Folsomia candida OX=158441 GN=Fcan01_05380 PE=3 SV=1	1
110851292	0.471328	3.09166	0.731588	0.392369	0.622516	stable	Protein-tyrosine sulfotransferase OS=Folsomia candida OX=158441 GN=Fcan01_12784 PE=3 SV=1	1
110858153	-0.695623	1.00488	0.727323	0.393752	0.623937	stable	Maltose O-acetyltransferase OS=Folsomia candida OX=158441 GN=Fcan01_21101 PE=3 SV=1	1
110842817	0.487901	0.732069	0.726595	0.393989	0.623937	stable	D-beta-hydroxybutyrate dehydrogenase, mitochondrial OS=Folsomia candida OX=158441 GN=Fcan01_05078 PE=4 SV=1	1
110844174	0.528542	3.93672	0.723727	0.394924	0.62437	stable	Carboxymethylenebutenolidase OS=Folsomia candida OX=158441 GN=Fcan01_05468 PE=4 SV=1	1
110854332	0.33676	7.87862	0.723533	0.394987	0.62437	stable	Larval cuticle protein A2B OS=Folsomia candida OX=158441 GN=Fcan01_15119 PE=4 SV=1	1
110842155	-0.606394	5.33312	0.720879	0.395856	0.625169	stable	Elongation factor Tu OS=Folsomia candida OX=158441 GN=Fcan01_03983 PE=3 SV=1	1
110851726	0.347302	8.87784	0.708915	0.399804	0.630827	stable	60S ribosomal protein L26 OS=Folsomia candida OX=158441 GN=Fcan01_13412 PE=2 SV=1	1
110849941	-0.823091	6.46537	0.706948	0.400459	0.631282	stable	Glutathione S-transferase Mu 1 OS=Folsomia candida OX=158441 GN=Fcan01_10857 PE=4 SV=1	1
118434768	0.380172	6.14225	0.704257	0.401357	0.631571	stable	Endo-beta-N-acetylglucosaminidase H OS=Folsomia candida OX=158441 GN=Fcan01_06476 PE=3 SV=1	1
110862761	0.435159	3.23835	0.703036	0.401765	0.631571	stable	Methyl-CpG-binding domain protein 2 OS=Folsomia candida OX=158441 GN=Fcan01_02540 PE=4 SV=1	1
110843609	-0.392819	9.01588	0.702695	0.40188	0.631571	stable	Proteasome subunit alpha type OS=Folsomia candida OX=158441 GN=Fcan01_05691 PE=3 SV=1	1
110846594	0.527143	5.00644	0.701024	0.40244	0.631571	stable	Tr-type G domain-containing protein OS=Folsomia candida OX=158441 GN=Fcan01_07793 PE=3 SV=1	1
110854961	-0.355053	7.43909	0.700919	0.402475	0.631571	stable	Esterase E4 OS=Folsomia candida OX=158441 GN=Fcan01_16749 PE=4 SV=1	1
110859270	0.428092	3.63472	0.696501	0.403962	0.633327	stable	Transmembrane protein 147 OS=Folsomia candida OX=158441 GN=Fcan01_22578 PE=4 SV=1	1
110845257	-0.404991	5.74164	0.693888	0.404845	0.634106	stable	Sodium/calcium exchanger 2 OS=Folsomia candida OX=158441 GN=Fcan01_05345 PE=4 SV=1	1
110863058	-0.473315	4.65881	0.692856	0.405195	0.634106	stable	CAD protein OS=Folsomia candida OX=158441 GN=Fcan01_03724 PE=3 SV=1	1
110852583	0.481482	3.77333	0.69156	0.405634	0.63418	stable	Major facilitator superfamily domain-containing protein 5 OS=Folsomia candida OX=158441 GN=Fcan01_02886 PE=3 SV=1	1
110851303	0.340793	7.337	0.690548	0.405978	0.63418	stable	ATP-binding cassette sub-family E member 1 OS=Folsomia candida OX=158441 GN=Fcan01_12099 PE=4 SV=1	1
110853740	0.4182	5.45406	0.687914	0.406875	0.63463	stable	Cell division protein FtsP OS=Folsomia candida OX=158441 GN=Fcan01_14796 PE=4 SV=1	1
110841885	0.717247	2.60391	0.687539	0.407003	0.63463	stable	AP-1 complex subunit gamma OS=Folsomia candida OX=158441 GN=Fcan01_03438 PE=3 SV=1	1
110854408	-0.348299	7.87966	0.683788	0.408286	0.635605	stable	Nucleolar and coiled-body phosphoprotein 1 OS=Folsomia candida OX=158441 GN=Fcan01_14895 PE=4 SV=1	1
110850871	-0.416018	5.74764	0.682766	0.408636	0.635605	stable	Acetyl-CoA C-myristoyltransferase OS=Folsomia candida OX=158441 GN=Fcan01_12218 PE=3 SV=1	1
110853808	-0.439689	5.08965	0.682477	0.408735	0.635605	stable	Gamma-interferon-inducible-lysosomal thiol reductase OS=Folsomia candida OX=158441 GN=Fcan01_14897 PE=3 SV=1	1
110852070	-0.503994	2.88466	0.679765	0.409668	0.636262	stable	1-aminocyclopropane-1-carboxylate oxidase OS=Folsomia candida OX=158441 GN=Fcan01_13362 PE=3 SV=1	1
110843588	-0.360599	4.23952	0.679103	0.409896	0.636262	stable	Protein ARV OS=Folsomia candida OX=158441 GN=Fcan01_04877 PE=3 SV=1	1
110845798	0.382659	7.17932	0.676528	0.410785	0.637068	stable	Chromodomain-helicase-DNA-binding protein Mi-2 OS=Folsomia candida OX=158441 GN=Fcan01_07916 PE=4 SV=1	1
110842675	-0.417576	5.12772	0.674924	0.41134	0.637187	stable	Hydroxyacylglutathione hydrolase, mitochondrial OS=Folsomia candida OX=158441 GN=Fcan01_05214 PE=3 SV=1	1
110848940	0.635994	5.12199	0.67417	0.411602	0.637187	stable	dTDP-4-oxo-6-deoxy-D-allose reductase OS=Folsomia candida OX=158441 GN=Fcan01_10039 PE=4 SV=1	1
110853033	-0.365124	12.4677	0.662168	0.415796	0.643102	stable	Hemocyanin OS=Folsomia candida OX=158441 GN=Fcan01_14017 PE=3 SV=1	1
110853638	0.503678	6.55905	0.658574	0.417064	0.644485	stable	Hydroxyacyl-coenzyme A dehydrogenase, mitochondrial OS=Folsomia candida OX=158441 GN=Fcan01_01734 PE=3 SV=1	1
110843307	0.449058	4.69681	0.65552	0.418146	0.645579	stable	Cathepsin S OS=Folsomia candida OX=158441 GN=Fcan01_05101 PE=3 SV=1	1
110847723	0.322682	8.24937	0.652019	0.419392	0.646922	stable	ATP-citrate (pro-S-)-lyase OS=Folsomia candida OX=158441 GN=Fcan01_07669 PE=3 SV=1	1
110846310	-0.345998	8.35142	0.64695	0.421205	0.648567	stable	60S ribosomal protein L27a OS=Folsomia candida OX=158441 GN=Fcan01_08514 PE=3 SV=1	1
110858139	0.599191	3.60556	0.646935	0.421211	0.648567	stable	DNA-binding protein HEXBP OS=Folsomia candida OX=158441 GN=Fcan01_21240 PE=4 SV=1	1
110851719	-0.367342	8.44176	0.644514	0.422081	0.648851	stable	AP-2 complex subunit mu OS=Folsomia candida OX=158441 GN=Fcan01_13476 PE=3 SV=1	1
110852788	0.386242	5.64289	0.641851	0.423041	0.648851	stable	PERQ amino acid-rich with GYF domain-containing protein 2 OS=Folsomia candida OX=158441 GN=Fcan01_13449 PE=4 SV=1	1
110842863	-0.362481	9.50641	0.641821	0.423052	0.648851	stable	Reticulon-like protein OS=Folsomia candida OX=158441 GN=Fcan01_06263 PE=4 SV=1	1
110860537	0.637629	10.0246	0.641488	0.423173	0.648851	stable	Endoplasmic reticulum metallopeptidase 1 OS=Folsomia candida OX=158441 GN=Fcan01_24636 PE=4 SV=1	1
110859851	0.441652	4.75148	0.639441	0.423913	0.648851	stable	Synapse-associated protein of 47 kDa OS=Folsomia candida OX=158441 GN=Fcan01_23484 PE=4 SV=1	1
110849628	0.642291	2.78318	0.639274	0.423974	0.648851	stable	Serine/arginine-rich splicing factor 3 OS=Folsomia candida OX=158441 GN=Fcan01_02121 PE=4 SV=1	1
110846375	0.342533	6.14564	0.639031	0.424062	0.648851	stable	Laminin-like protein epi-1 OS=Folsomia candida OX=158441 GN=Fcan01_06635 PE=4 SV=1	1
110843790	-0.498879	6.40486	0.638076	0.424408	0.648851	stable	Larval cuticle protein 8 OS=Folsomia candida OX=158441 GN=Fcan01_04951 PE=4 SV=1	1
118437092	-0.383537	4.53955	0.634506	0.425707	0.650261	stable	Putative disease resistance protein RXW24L OS=Folsomia candida OX=158441 GN=Fcan01_16806 PE=4 SV=1	1
110848609	-0.424863	7.20215	0.631893	0.426662	0.651141	stable	Eukaryotic translation initiation factor 3 subunit D OS=Folsomia candida OX=158441 GN=Fcan01_09280 PE=3 SV=1	1
110852957	0.371886	4.32271	0.628237	0.428003	0.651163	stable	Apolipoprotein D OS=Folsomia candida OX=158441 GN=Fcan01_14421 PE=4 SV=1	1
110843680	0.47691	5.15291	0.625815	0.428894	0.651163	stable	Multidrug resistance-associated protein 1 OS=Folsomia candida OX=158441 GN=Fcan01_04118 PE=3 SV=1	1
110860703	-0.299025	6.56627	0.625256	0.429101	0.651163	stable	Kinetochore-associated protein 1 OS=Folsomia candida OX=158441 GN=Fcan01_24790 PE=4 SV=1	1
110862331	0.410932	4.24916	0.625228	0.429111	0.651163	stable	CCT-theta OS=Folsomia candida OX=158441 GN=Fcan01_27584 PE=3 SV=1	1
110845158	0.395168	3.27942	0.625052	0.429176	0.651163	stable	Non-specific serine/threonine protein kinase OS=Folsomia candida OX=158441 GN=Fcan01_04919 PE=3 SV=1	1
110862864	-0.353624	6.63588	0.624985	0.429201	0.651163	stable	Venom carboxylesterase-6 OS=Folsomia candida OX=158441 GN=Fcan01_28441 PE=4 SV=1	1
110848147	-0.366837	4.02828	0.624657	0.429322	0.651163	stable	Serpin B8 OS=Folsomia candida OX=158441 GN=Fcan01_09460 PE=3 SV=1	1
110848912	-0.335184	6.89622	0.622873	0.429982	0.651591	stable	Carboxylic ester hydrolase OS=Folsomia candida OX=158441 GN=Fcan01_08609 PE=3 SV=1	1
110859269	0.721635	4.67599	0.620763	0.430764	0.652202	stable	Carboxypeptidase A2 OS=Folsomia candida OX=158441 GN=Fcan01_01889 PE=3 SV=1	1
110841822	0.48058	4.99822	0.618513	0.431601	0.652272	stable	DUF4806 domain-containing protein OS=Folsomia candida OX=158441 GN=Fcan01_03049 PE=4 SV=1	1
110847450	-0.494056	5.24842	0.617519	0.431971	0.652272	stable	Protein deadpan OS=Folsomia candida OX=158441 GN=Fcan01_08484 PE=4 SV=1	1
110858736	0.327509	10.1355	0.617272	0.432063	0.652272	stable	Nodal modulator 1 OS=Folsomia candida OX=158441 GN=Fcan01_21823 PE=4 SV=1	1
110858421	0.408884	4.27995	0.616424	0.432379	0.652272	stable	Alpha-aminoadipic semialdehyde synthase, mitochondrial OS=Folsomia candida OX=158441 GN=Fcan01_21677 PE=3 SV=1	1
110856722	-0.472333	6.00684	0.615558	0.432703	0.652272	stable	Trehalase OS=Folsomia candida OX=158441 GN=Fcan01_19643 PE=3 SV=1	1
na	0.422316	2.58973	0.612377	0.433894	0.653497	stable	DNA-directed RNA polymerase subunit beta OS=Folsomia candida OX=158441 GN=RPB2 PE=2 SV=1	1
110855758	0.390255	6.18014	0.610928	0.434438	0.653588	stable	THAP-type domain-containing protein OS=Folsomia candida OX=158441 GN=Fcan01_17797 PE=4 SV=1	1
110848305	0.339224	12.0213	0.610196	0.434714	0.653588	stable	Importin-5 OS=Folsomia candida OX=158441 GN=Fcan01_09877 PE=4 SV=1	1
110850854	0.311664	7.40406	0.607205	0.435842	0.654281	stable	Sidoreflexin OS=Folsomia candida OX=158441 GN=Fcan01_12355 PE=3 SV=1	1
110861719	0.398861	8.43201	0.605472	0.436498	0.654281	stable	Structural maintenance of chromosomes flexible hinge domain-containing protein 1 OS=Folsomia candida OX=158441 GN=Fcan01_26508 PE=4 SV=1	1
110842464	0.708466	3.34501	0.604299	0.436943	0.654281	stable	GTP-binding protein GEM OS=Folsomia candida OX=158441 GN=Fcan01_18491 PE=4 SV=1	1
110844683	0.309952	10.9626	0.604038	0.437042	0.654281	stable	Cofilin/actin-depolymerizing factor OS=Folsomia candida OX=158441 GN=Fcan01_06173 PE=3 SV=1	1
110843293	-0.529009	5.62359	0.603953	0.437074	0.654281	stable	LigB domain-containing protein OS=Folsomia candida OX=158441 GN=Fcan01_05028 PE=4 SV=1	1
110844909	0.407648	6.9406	0.599175	0.438893	0.655974	stable	DM5 domain-containing protein OS=Folsomia candida OX=158441 GN=Fcan01_04290 PE=4 SV=1	1
110849774	0.33536	6.03893	0.598985	0.438966	0.655974	stable	Glycerol-3-phosphate dehydrogenase OS=Folsomia candida OX=158441 GN=Fcan01_03705 PE=3 SV=1	1
110854423	0.354624	4.58078	0.592004	0.441645	0.659406	stable	Failed axon connections OS=Folsomia candida OX=158441 GN=Fcan01_14774 PE=3 SV=1	1
110849846	-0.329029	8.20996	0.586797	0.44366	0.661841	stable	Glutathione S-transferase Mu 1 OS=Folsomia candida OX=158441 GN=Fcan01_10859 PE=4 SV=1	1
118437631	0.341138	8.94693	0.585496	0.444166	0.662023	stable	GTP-binding protein A OS=Folsomia candida OX=158441 GN=Fcan01_18082 PE=4 SV=1	1
110845783	-0.397302	5.80142	0.582973	0.445149	0.662915	stable	Solute carrier family 2, facilitated glucose transporter member 1 OS=Folsomia candida OX=158441 GN=Fcan01_07319 PE=3 SV=1	1
110853558	-0.410009	2.49381	0.577668	0.447228	0.665435	stable	Ferrochelatase OS=Folsomia candida OX=158441 GN=Fcan01_03987 PE=3 SV=1	1
110842537	0.702353	9.13151	0.574488	0.448481	0.665814	stable	Electron transfer flavoprotein subunit alpha OS=Folsomia candida OX=158441 GN=Fcan01_02892 PE=3 SV=1	1
110856198	-0.359928	5.6898	0.574403	0.448515	0.665814	stable	Signal peptidase complex subunit 2 OS=Folsomia candida OX=158441 GN=Fcan01_18703 PE=3 SV=1	1
110851895	-0.447702	3.60021	0.573723	0.448783	0.665814	stable	Protein msta, isoform A OS=Folsomia candida OX=158441 GN=Fcan01_13745 PE=4 SV=1	1
110855773	0.426037	5.21923	0.573103	0.449028	0.665814	stable	Acidic mammalian chitinase OS=Folsomia candida OX=158441 GN=Fcan01_00986 PE=3 SV=1	1
110844396	-0.338722	4.31163	0.571802	0.449544	0.666005	stable	Glucan endo-1,3-beta-glucosidase OS=Folsomia candida OX=158441 GN=Fcan01_05521 PE=4 SV=1	1
110852787	0.367615	8.03936	0.566053	0.451831	0.668819	stable	Retinol dehydrogenase 13 OS=Folsomia candida OX=158441 GN=Fcan01_13125 PE=3 SV=1	1
110853031	-0.45655	4.21122	0.561667	0.45359	0.670845	stable	Hemicentin-2 OS=Folsomia candida OX=158441 GN=Fcan01_02985 PE=4 SV=1	1
110859513	-0.663041	5.13597	0.56047	0.454071	0.670928	stable	Myosin-4 OS=Folsomia candida OX=158441 GN=Fcan01_22779 PE=4 SV=1	1
110851635	0.283006	9.67302	0.55899	0.454667	0.670928	stable	E3 ubiquitin-protein ligase UBR4 OS=Folsomia candida OX=158441 GN=Fcan01_13856 PE=4 SV=1	1
110850675	-0.468641	5.56755	0.558627	0.454814	0.670928	stable	Fumarylacetoacetate hydrolase domain-containing protein 2 OS=Folsomia candida OX=158441 GN=Fcan01_11926 PE=3 SV=1	1
110863580	0.462744	4.30252	0.55673	0.455581	0.671484	stable	Arginine--tRNA ligase OS=Folsomia candida OX=158441 GN=Fcan01_00486 PE=4 SV=1	1
110843927	-0.307123	6.43988	0.555181	0.456208	0.671484	stable	Electron transfer flavoprotein subunit beta OS=Folsomia candida OX=158441 GN=Fcan01_05375 PE=3 SV=1	1
110863677	0.290552	9.62079	0.554809	0.456359	0.671484	stable	Bacillopeptidase F OS=Folsomia candida OX=158441 GN=Fcan01_01175 PE=3 SV=1	1
110851329	0.359648	5.09204	0.550772	0.458002	0.673226	stable	Cytidine deaminase OS=Folsomia candida OX=158441 GN=Fcan01_11911 PE=3 SV=1	1
110844096	-0.706505	6.68085	0.549982	0.458325	0.673226	stable	Glucose dehydrogenase [FAD, quinone] OS=Folsomia candida OX=158441 GN=Fcan01_06036 PE=3 SV=1	1
110860138	-0.424745	4.76665	0.537192	0.463599	0.680083	stable	DUF3421 domain-containing protein OS=Folsomia candida OX=158441 GN=Fcan01_23641 PE=4 SV=1	1
110846723	0.33561	6.31586	0.536543	0.463869	0.680083	stable	MutS protein 4 OS=Folsomia candida OX=158441 GN=Fcan01_07193 PE=4 SV=1	1
110843629	-0.281941	10.5504	0.535803	0.464177	0.680083	stable	Malate dehydrogenase OS=Folsomia candida OX=158441 GN=Fcan01_05026 PE=3 SV=1	1
110842019	0.375258	14.7245	0.534135	0.464873	0.680483	stable	Vitellogenin OS=Folsomia candida OX=158441 GN=Fcan01_03835 PE=4 SV=1	1
118437838	0.381972	4.15565	0.533258	0.46524	0.680483	stable	Mitogen-activated protein kinase 15 OS=Folsomia candida OX=158441 GN=Fcan01_18947 PE=4 SV=1	1
110857958	-0.433021	3.01278	0.530407	0.466436	0.681653	stable	Repetitive proline-rich cell wall protein OS=Folsomia candida OX=158441 GN=Fcan01_21158 PE=4 SV=1	1
110853991	-0.595306	5.07076	0.525811	0.468373	0.683433	stable	TWiK family of potassium channels protein 18 OS=Folsomia candida OX=158441 GN=Fcan01_15221 PE=3 SV=1	1
110853056	-0.342715	6.50104	0.525636	0.468447	0.683433	stable	Calpain-A OS=Folsomia candida OX=158441 GN=Fcan01_14519 PE=3 SV=1	1
110859674	0.299874	6.80294	0.523467	0.469366	0.683546	stable	Mite group 2 allergen Lep d 2 OS=Folsomia candida OX=158441 GN=Fcan01_23336 PE=4 SV=1	1
110852792	-0.267529	11.3308	0.522497	0.469778	0.683546	stable	Calexcitin-2 OS=Folsomia candida OX=158441 GN=Fcan01_13897 PE=4 SV=1	1
110857961	-0.400565	6.68034	0.521471	0.470215	0.683546	stable	Signal sequence receptor subunit alpha OS=Folsomia candida OX=158441 GN=Fcan01_03764 PE=3 SV=1	1
110852749	-0.442432	4.47162	0.520997	0.470417	0.683546	stable	Endoglucanase OS=Folsomia candida OX=158441 GN=Fcan01_13750 PE=3 SV=1	1
110851081	0.472056	8.48565	0.520782	0.470508	0.683546	stable	Protein SZT2 OS=Folsomia candida OX=158441 GN=Fcan01_12643 PE=4 SV=1	1
110842824	-0.488457	4.5073	0.510067	0.47511	0.689193	stable	60S ribosomal protein L12 OS=Folsomia candida OX=158441 GN=Fcan01_06027 PE=3 SV=1	1
110852416	0.274448	11.7663	0.50987	0.475195	0.689193	stable	Actin-5C OS=Folsomia candida OX=158441 GN=Fcan01_13511 PE=3 SV=1	1
110863429	0.489111	7.16366	0.508669	0.475716	0.689368	stable	Oxidoreductase AflY OS=Folsomia candida OX=158441 GN=Fcan01_03363 PE=4 SV=1	1
110853755	0.303886	6.70549	0.504624	0.477475	0.691336	stable	Lipase OS=Folsomia candida OX=158441 GN=Fcan01_15264 PE=3 SV=1	1
110845728	0.405291	5.89216	0.499561	0.479693	0.693663	stable	Beta-glucanase OS=Folsomia candida OX=158441 GN=Fcan01_06828 PE=4 SV=1	1
110852060	-0.859534	1.35376	0.499119	0.479887	0.693663	stable	Transient receptor potential channel pyrexia OS=Folsomia candida OX=158441 GN=Fcan01_13085 PE=4 SV=1	1
110857894	0.567067	4.00267	0.496213	0.481169	0.694932	stable	ATP-binding cassette sub-family B member 6, mitochondrial OS=Folsomia candida OX=158441 GN=Fcan01_20811 PE=4 SV=1	1
110858364	-0.323519	4.21204	0.494682	0.481846	0.695328	stable	Farnesoate epoxidase OS=Folsomia candida OX=158441 GN=Fcan01_21605 PE=3 SV=1	1
110855021	0.426828	2.27886	0.492606	0.482767	0.696073	stable	Lipid droplet-associated hydrolase OS=Folsomia candida OX=158441 GN=Fcan01_01841 PE=3 SV=1	1
110846704	-0.339865	5.33372	0.489726	0.48405	0.696703	stable	Soluble lamin-associated protein of 75 kDa OS=Folsomia candida OX=158441 GN=Fcan01_02585 PE=4 SV=1	1
110856367	0.478537	6.38671	0.488984	0.484381	0.696703	stable	Intraflagellar transport protein 81 OS=Folsomia candida OX=158441 GN=Fcan01_18746 PE=4 SV=1	1
110851876	0.290348	9.77255	0.488904	0.484416	0.696703	stable	60S ribosomal protein L27 OS=Folsomia candida OX=158441 GN=Fcan01_13473 PE=3 SV=1	1
110859213	0.35111	6.13521	0.487799	0.484911	0.696832	stable	Cathepsin B OS=Folsomia candida OX=158441 GN=Fcan01_00821 PE=3 SV=1	1
110854261	0.326164	4.59307	0.482507	0.487289	0.698936	stable	MMS19 nucleotide excision repair protein OS=Folsomia candida OX=158441 GN=Fcan01_15212 PE=3 SV=1	1
110861472	-0.399093	8.03805	0.479837	0.488496	0.698936	stable	E3 UFM1-protein ligase 1 homolog OS=Folsomia candida OX=158441 GN=Fcan01_26299 PE=3 SV=1	1
110851183	-0.294211	7.33958	0.479719	0.48855	0.698936	stable	High mobility group protein DSP1 OS=Folsomia candida OX=158441 GN=Fcan01_12093 PE=3 SV=1	1
110860937	-0.428384	4.43684	0.479188	0.488791	0.698936	stable	Reverse transcriptase domain-containing protein OS=Folsomia candida OX=158441 GN=Fcan01_17352 PE=4 SV=1	1
110851461	-0.279012	7.8147	0.479169	0.488799	0.698936	stable	Transketolase OS=Folsomia candida OX=158441 GN=Fcan01_12308 PE=4 SV=1	1
110852062	-0.410509	2.19798	0.479147	0.488809	0.698936	stable	Pseudouridine kinase OS=Folsomia candida OX=158441 GN=Fcan01_13106 PE=4 SV=1	1
110853499	-0.299712	6.5951	0.474947	0.49072	0.701087	stable	Dynein heavy chain, cytoplasmic OS=Folsomia candida OX=158441 GN=Fcan01_13986 PE=3 SV=1	1
110850890	-0.287382	8.88354	0.47217	0.49199	0.701869	stable	Transaldolase OS=Folsomia candida OX=158441 GN=Fcan01_12445 PE=3 SV=1	1
110857999	-0.297519	7.03695	0.47197	0.492082	0.701869	stable	Tryptophan 2,3-dioxygenase OS=Folsomia candida OX=158441 GN=Fcan01_21186 PE=3 SV=1	1
110844116	0.447979	10.2373	0.471013	0.492521	0.701914	stable	DNA replication licensing factor MCM5 OS=Folsomia candida OX=158441 GN=Fcan01_05674 PE=3 SV=1	1
110845702	0.27113	5.96607	0.470089	0.492946	0.701939	stable	Pre-mRNA-splicing factor SYF1 OS=Folsomia candida OX=158441 GN=Fcan01_07552 PE=4 SV=1	1
110862262	0.509373	9.47243	0.46826	0.493789	0.702373	stable	Chloroplast protein-transporting ATPase OS=Folsomia candida OX=158441 GN=Fcan01_27393 PE=4 SV=1	1
110852940	-0.444192	4.74882	0.467659	0.494066	0.702373	stable	Cuticle protein 21 OS=Folsomia candida OX=158441 GN=Fcan01_14093 PE=4 SV=1	1
110846393	-0.305044	5.47112	0.463358	0.496059	0.704401	stable	Protein HGH1 OS=Folsomia candida OX=158441 GN=Fcan01_03894 PE=3 SV=1	1
110861186	-0.283534	4.87439	0.462818	0.49631	0.704401	stable	Neuronal calcium sensor 2 OS=Folsomia candida OX=158441 GN=Fcan01_01799 PE=4 SV=1	1
110851558	0.299854	4.56387	0.461367	0.496986	0.704779	stable	Protein TFG OS=Folsomia candida OX=158441 GN=Fcan01_12435 PE=4 SV=1	1
110854101	0.828624	3.97216	0.459634	0.497795	0.705346	stable	D-2-hydroxyglutarate dehydrogenase, mitochondrial OS=Folsomia candida OX=158441 GN=Fcan01_14898 PE=3 SV=1	1
110847743	0.298725	4.46777	0.456116	0.499445	0.707102	stable	Microsomal signal peptidase 12 kDa subunit OS=Folsomia candida OX=158441 GN=Fcan01_07995 PE=3 SV=1	1
110855356	-0.435976	3.97015	0.45428	0.50031	0.707669	stable	Sphingomyelin phosphodiesterase OS=Folsomia candida OX=158441 GN=Fcan01_17454 PE=3 SV=1	1
110847449	0.694689	11.2013	0.453523	0.500667	0.707669	stable	Cytochrome c peroxidase, mitochondrial OS=Folsomia candida OX=158441 GN=Fcan01_07010 PE=3 SV=1	1
110847246	-0.568828	8.48442	0.451003	0.501859	0.708458	stable	Putative RNA polymerase II transcriptional coactivator OS=Folsomia candida OX=158441 GN=Fcan01_02487 PE=3 SV=1	1
110853015	0.338002	5.45905	0.450606	0.502047	0.708458	stable	Cuticle protein 6 OS=Folsomia candida OX=158441 GN=Fcan01_14151 PE=4 SV=1	1
110862020	0.426629	3.8164	0.447358	0.503592	0.709057	stable	Acylpyruvase FAHD1, mitochondrial OS=Folsomia candida OX=158441 GN=Fcan01_27119 PE=3 SV=1	1
110851398	0.299685	9.53539	0.447122	0.503705	0.709057	stable	Twitchin OS=Folsomia candida OX=158441 GN=Fcan01_12406 PE=4 SV=1	1
110852751	-0.315252	6.45218	0.44712	0.503706	0.709057	stable	Endoglucanase OS=Folsomia candida OX=158441 GN=Fcan01_13751 PE=3 SV=1	1
110860210	-0.382679	5.11617	0.445565	0.504448	0.709522	stable	Methyl farnesoate epoxidase OS=Folsomia candida OX=158441 GN=Fcan01_24034 PE=3 SV=1	1
110842103	0.595807	8.13786	0.438988	0.507611	0.713388	stable	Contactin-associated protein-like 5 OS=Folsomia candida OX=158441 GN=Fcan01_01850 PE=4 SV=1	1
110843695	0.331145	8.0569	0.437567	0.508299	0.713773	stable	Nascent polypeptide-associated complex subunit alpha OS=Folsomia candida OX=158441 GN=Fcan01_04120 PE=4 SV=1	1
110859226	0.281033	5.52816	0.434121	0.509974	0.715541	stable	Small nuclear ribonucleoprotein Sm D2 OS=Folsomia candida OX=158441 GN=Fcan01_22636 PE=3 SV=1	1
110858299	-0.317179	9.71392	0.432142	0.51094	0.716313	stable	Enoyl-CoA hydratase, mitochondrial OS=Folsomia candida OX=158441 GN=Fcan01_21535 PE=4 SV=1	1
110859654	0.60545	2.37746	0.430253	0.511865	0.717027	stable	Tumor necrosis factor-inducible gene 6 protein OS=Folsomia candida OX=158441 GN=Fcan01_23187 PE=4 SV=1	1
110844215	0.253813	6.28971	0.427355	0.51329	0.718397	stable	Transferrin OS=Folsomia candida OX=158441 GN=Fcan01_04269 PE=4 SV=1	1
110847058	0.270915	6.2692	0.426569	0.513677	0.718397	stable	Serine/arginine-rich splicing factor 1 OS=Folsomia candida OX=158441 GN=Fcan01_07598 PE=4 SV=1	1
110861519	0.515926	2.88337	0.42512	0.514393	0.718525	stable	Protein Skeletor, isoforms D/E OS=Folsomia candida OX=158441 GN=Fcan01_26257 PE=4 SV=1	1
110855971	-0.266412	6.17645	0.424014	0.514941	0.718525	stable	Phosphatidylserine decarboxylase proenzyme 2 OS=Folsomia candida OX=158441 GN=Fcan01_18194 PE=4 SV=1	1
110858813	0.286315	9.39234	0.423856	0.515019	0.718525	stable	Cathepsin L OS=Folsomia candida OX=158441 GN=Fcan01_21866 PE=3 SV=1	1
110859208	-0.283625	8.05038	0.416955	0.51846	0.721997	stable	Gelsolin, cytoplasmic OS=Folsomia candida OX=158441 GN=Fcan01_22471 PE=4 SV=1	1
110858434	-0.762546	8.98124	0.416584	0.518647	0.721997	stable	Cytochrome P450 4C1 OS=Folsomia candida OX=158441 GN=Fcan01_21431 PE=3 SV=1 : Cytochrome P450 4c3 OS=Folsomia candida OX=158441 GN=Fcan01_21432 PE=3 SV=1	1
110861894	-0.357234	5.76198	0.416347	0.518765	0.721997	stable	UDP-glucuronosyltransferase 2B4 OS=Folsomia candida OX=158441 GN=Fcan01_26988 PE=3 SV=1	1
110860697	0.263619	8.62013	0.410948	0.521489	0.724644	stable	Putative glutathione S-transferase 5 OS=Folsomia candida OX=158441 GN=Fcan01_24638 PE=4 SV=1	1
110862317	-0.270249	7.56605	0.41091	0.521508	0.724644	stable	Cuticle protein 7 OS=Folsomia candida OX=158441 GN=Fcan01_27567 PE=4 SV=1	1
110859303	0.331154	3.56713	0.407313	0.523337	0.726347	stable	Mucin-like protein OS=Folsomia candida OX=158441 GN=Fcan01_22632 PE=4 SV=1	1
110858405	0.617751	2.7938	0.406842	0.523577	0.726347	stable	Mite allergen Der p 3 OS=Folsomia candida OX=158441 GN=Fcan01_21472 PE=4 SV=1	1
110859206	-0.322162	3.86931	0.404883	0.524578	0.726808	stable	Oxoglutarate dehydrogenase (succinyl-transferring) OS=Folsomia candida OX=158441 GN=Fcan01_22563 PE=3 SV=1	1
110845027	0.396445	11.4088	0.404373	0.52484	0.726808	stable	Tubulin alpha chain OS=Folsomia candida OX=158441 GN=Fcan01_04406 PE=3 SV=1	1
110858379	-0.502872	7.70925	0.403138	0.525473	0.726808	stable	Protein krasavietz OS=Folsomia candida OX=158441 GN=Fcan01_21556 PE=3 SV=1	1
110862010	0.407495	3.6351	0.402898	0.525596	0.726808	stable	Serine protease 44 OS=Folsomia candida OX=158441 GN=Fcan01_27079 PE=4 SV=1	1
110863236	0.24763	10.2886	0.396342	0.528985	0.730907	stable	Zonadhesin OS=Folsomia candida OX=158441 GN=Fcan01_00431 PE=4 SV=1	1
110860717	0.388256	7.59036	0.393041	0.530705	0.732348	stable	Vesicle-fusing ATPase OS=Folsomia candida OX=158441 GN=Fcan01_24716 PE=3 SV=1	1
110847578	0.440561	4.03214	0.392711	0.530878	0.732348	stable	Zinc finger protein GLIS3 (Fragment) OS=Folsomia candida OX=158441 GN=Fcan01_07134 PE=4 SV=1	1
110856190	0.446692	5.60634	0.389427	0.532601	0.734137	stable	Endoplasmic reticulum transmembrane protein OS=Folsomia candida OX=158441 GN=Fcan01_18566 PE=2 SV=1	1
110842810	0.452563	4.9634	0.386577	0.534104	0.735621	stable	4a-hydroxytetrahydrobiopterin dehydratase OS=Folsomia candida OX=158441 GN=Fcan01_05901 PE=3 SV=1	1
110842788	-0.252576	6.73576	0.383734	0.535611	0.736807	stable	Peroxisomal multifunctional enzyme type 2 OS=Folsomia candida OX=158441 GN=Fcan01_06314 PE=4 SV=1	1
110841827	0.318521	3.11442	0.383187	0.535902	0.736807	stable	Proteasome subunit alpha type OS=Folsomia candida OX=158441 GN=Fcan01_01957 PE=3 SV=1	1
110850827	0.392199	3.91036	0.382369	0.536338	0.736807	stable	Calnexin OS=Folsomia candida OX=158441 GN=Fcan01_12513 PE=3 SV=1	1
110846662	-0.362692	7.2595	0.381735	0.536676	0.736807	stable	Glucan 1,3-beta-glucosidase OS=Folsomia candida OX=158441 GN=Fcan01_06863 PE=3 SV=1	1
110853998	0.427904	4.5849	0.380664	0.537248	0.737005	stable	2,4-dienoyl-CoA reductase, mitochondrial OS=Folsomia candida OX=158441 GN=Fcan01_15213 PE=4 SV=1	1
110847841	0.249008	7.59223	0.379547	0.537846	0.737238	stable	Surfeit locus protein 4 OS=Folsomia candida OX=158441 GN=Fcan01_08104 PE=3 SV=1	1
110853875	0.448756	9.03916	0.378325	0.538501	0.737352	stable	Pyridoxal kinase OS=Folsomia candida OX=158441 GN=Fcan01_15025 PE=3 SV=1	1
110846525	0.26994	9.15062	0.377796	0.538785	0.737352	stable	Amine oxidase OS=Folsomia candida OX=158441 GN=Fcan01_06719 PE=3 SV=1	1
110848777	-0.292376	7.46363	0.371996	0.541918	0.741052	stable	Pyruvate kinase OS=Folsomia candida OX=158441 GN=Fcan01_08922 PE=3 SV=1	1
110848256	-0.340664	3.2597	0.369893	0.543063	0.742028	stable	Facilitated trehalose transporter Tret1-2 OS=Folsomia candida OX=158441 GN=Fcan01_09870 PE=4 SV=1	1
110851868	-0.292087	7.32581	0.367108	0.544585	0.743518	stable	Lysosome membrane protein 2 OS=Folsomia candida OX=158441 GN=Fcan01_13614 PE=3 SV=1	1
110848717	0.679662	3.32412	0.365624	0.545399	0.743687	stable	NADH dehydrogenase [ubiquinone] 1 beta subcomplex subunit 7 OS=Folsomia candida OX=158441 GN=Fcan01_09576 PE=3 SV=1	1
110856813	-0.285692	7.40823	0.365005	0.54574	0.743687	stable	Dihydropyrimidine dehydrogenase [NADP(+)] OS=Folsomia candida OX=158441 GN=Fcan01_19723 PE=3 SV=1	1
110845545	-0.365666	8.80956	0.363963	0.546313	0.743687	stable	Succinate-semialdehyde dehydrogenase, mitochondrial OS=Folsomia candida OX=158441 GN=Fcan01_07232 PE=3 SV=1	1
110848798	-0.37546	9.23608	0.363742	0.546435	0.743687	stable	Pancreatic lipase-related protein 2 OS=Folsomia candida OX=158441 GN=Fcan01_03802 PE=3 SV=1	1
110847496	-0.374981	11.1357	0.360861	0.548028	0.744396	stable	Y+L amino acid transporter 2 OS=Folsomia candida OX=158441 GN=Fcan01_02099 PE=4 SV=1	1
110845252	-0.320374	8.13526	0.360552	0.5482	0.744396	stable	Adenosylhomocysteinase OS=Folsomia candida OX=158441 GN=Fcan01_06046 PE=2 SV=1	1
110849649	0.422808	10.6682	0.360457	0.548252	0.744396	stable	tRNA(Glu)-specific nuclease WapA OS=Folsomia candida OX=158441 GN=Fcan01_10976 PE=4 SV=1	1
110843871	0.386703	7.9783	0.358879	0.549129	0.745	stable	DM5 domain-containing protein OS=Folsomia candida OX=158441 GN=Fcan01_04283 PE=4 SV=1	1
110852372	-0.36583	5.12802	0.357016	0.550168	0.745822	stable	DM5 domain-containing protein OS=Folsomia candida OX=158441 GN=Fcan01_13605 PE=4 SV=1	1
110842054	0.409324	4.60086	0.355811	0.550842	0.746148	stable	CCDC50_N domain-containing protein OS=Folsomia candida OX=158441 GN=Fcan01_02424 PE=3 SV=1	1
110851737	0.241083	8.31295	0.353807	0.551966	0.747083	stable	60S ribosomal protein L28 OS=Folsomia candida OX=158441 GN=Fcan01_13443 PE=3 SV=1	1
110842846	-0.35812	4.74899	0.351408	0.553317	0.748325	stable	Heterogeneous nuclear ribonucleoprotein F OS=Folsomia candida OX=158441 GN=Fcan01_05961 PE=4 SV=1	1
110843772	-0.350417	6.06654	0.350366	0.553906	0.748376	stable	26S proteasome non-ATPase regulatory subunit 13 OS=Folsomia candida OX=158441 GN=Fcan01_05660 PE=3 SV=1	1
110842191	0.241719	10.5333	0.349805	0.554224	0.748376	stable	Polyol dehydrogenase OS=Folsomia candida OX=158441 GN=Fcan01_02469 PE=3 SV=1	1
118437692	0.31888	5.68731	0.346679	0.555999	0.750185	stable	Leucine-rich repeats and immunoglobulin-like domains protein 3 OS=Folsomia candida OX=158441 GN=Fcan01_18690 PE=4 SV=1	1
110842637	0.299522	12.8422	0.34486	0.557038	0.750448	stable	Sodium/potassium-transporting ATPase subunit alpha OS=Folsomia candida OX=158441 GN=Fcan01_05126 PE=3 SV=1	1
110852351	-0.244751	10.3403	0.344812	0.557065	0.750448	stable	Microsomal triglyceride transfer protein large subunit OS=Folsomia candida OX=158441 GN=Fcan01_13891 PE=4 SV=1	1
110851954	0.290109	6.14083	0.343393	0.557877	0.750618	stable	Gluconolactonase OS=Folsomia candida OX=158441 GN=Fcan01_13530 PE=3 SV=1	1
110861177	-0.319504	8.53325	0.343071	0.558062	0.750618	stable	Chloroplast protein-transporting ATPase OS=Folsomia candida OX=158441 GN=Fcan01_25614 PE=4 SV=1	1
110861486	0.271869	4.25238	0.341273	0.559095	0.751421	stable	Collagen alpha-2(I) chain (S) OS=Folsomia candida OX=158441 GN=Fcan01_26351 PE=4 SV=1	1
110846151	0.236695	6.98236	0.339378	0.560188	0.751875	stable	V-type proton ATPase subunit E OS=Folsomia candida OX=158441 GN=Fcan01_02332 PE=3 SV=1	1
110856973	0.461305	10.8256	0.339174	0.560306	0.751875	stable	GRIP1-associated protein 1 OS=Folsomia candida OX=158441 GN=Fcan01_19724 PE=4 SV=1	1
110858350	0.275764	8.41685	0.334403	0.563078	0.755006	stable	Programmed cell death 6-interacting protein OS=Folsomia candida OX=158441 GN=Fcan01_21577 PE=4 SV=1	1
110846685	0.259012	5.66124	0.333409	0.563659	0.755198	stable	Sorting nexin-12 OS=Folsomia candida OX=158441 GN=Fcan01_07512 PE=4 SV=1	1
110862428	0.245037	5.44315	0.329438	0.56599	0.757695	stable	Glutathione S-transferase 1 OS=Folsomia candida OX=158441 GN=Fcan01_27810 PE=4 SV=1	1
110854386	0.269033	5.68641	0.328739	0.566402	0.757695	stable	Heterogeneous nuclear ribonucleoprotein Q OS=Folsomia candida OX=158441 GN=Fcan01_15122 PE=4 SV=1	1
110848799	0.244995	6.29048	0.327522	0.567122	0.758069	stable	ERF-3 OS=Folsomia candida OX=158441 GN=Fcan01_09312 PE=3 SV=1	1
110862641	-0.271748	3.62659	0.32503	0.5686	0.759456	stable	Glutamate-gated chloride channel OS=Folsomia candida OX=158441 GN=Fcan01_28053 PE=3 SV=1	1
110852935	0.413759	1.91796	0.323391	0.569577	0.760171	stable	DnaJ subfamily C member 9 OS=Folsomia candida OX=158441 GN=Fcan01_14028 PE=4 SV=1	1
110842789	0.277573	4.25386	0.321395	0.570771	0.76085	stable	Translocon-associated protein subunit beta OS=Folsomia candida OX=158441 GN=Fcan01_06315 PE=3 SV=1	1
110844590	-0.444938	5.25306	0.321065	0.570968	0.76085	stable	UBX domain-containing protein 1 OS=Folsomia candida OX=158441 GN=Fcan01_04328 PE=4 SV=1	1
110856864	-0.288761	7.62955	0.319883	0.571678	0.761206	stable	N-alpha-acetyltransferase 16, NatA auxiliary subunit OS=Folsomia candida OX=158441 GN=Fcan01_19598 PE=4 SV=1	1
110847090	-0.295424	2.74687	0.317977	0.572826	0.762146	stable	Annexin OS=Folsomia candida OX=158441 GN=Fcan01_07026 PE=3 SV=1	1
110855904	-0.258986	8.77599	0.31519	0.574513	0.763294	stable	Histone H1 OS=Folsomia candida OX=158441 GN=Fcan01_18527 PE=3 SV=1	1
110843734	-0.444155	2.11796	0.313856	0.575324	0.763294	stable	Cellulase OS=Folsomia candida OX=158441 GN=Fcan01_05192 PE=3 SV=1	1
110856129	-0.228905	6.15226	0.313757	0.575384	0.763294	stable	S-(hydroxymethyl)glutathione dehydrogenase OS=Folsomia candida OX=158441 GN=Fcan01_18708 PE=3 SV=1	1
110862163	0.376552	4.66949	0.31363	0.575461	0.763294	stable	Beta-L-arabinobiosidase OS=Folsomia candida OX=158441 GN=Fcan01_27230 PE=4 SV=1	1
110844275	0.334415	4.26847	0.312449	0.576182	0.763662	stable	Lysozyme OS=Folsomia candida OX=158441 GN=Fcan01_04760 PE=3 SV=1	1
110856125	0.236246	8.40147	0.311134	0.576985	0.763706	stable	Ribosomal_L23eN domain-containing protein OS=Folsomia candida OX=158441 GN=Fcan01_18620 PE=3 SV=1	1
110850606	0.282752	5.89019	0.310944	0.577101	0.763706	stable	Saccharopine dehydrogenase-like oxidoreductase OS=Folsomia candida OX=158441 GN=Fcan01_02042 PE=4 SV=1	1
110843460	-0.487159	5.74063	0.305998	0.580147	0.767147	stable	PIPK domain-containing protein OS=Folsomia candida OX=158441 GN=Fcan01_01926 PE=4 SV=1	1
110849889	0.326589	2.90875	0.304425	0.581122	0.767847	stable	Magnesium-chelatase 67 kDa subunit OS=Folsomia candida OX=158441 GN=Fcan01_10216 PE=4 SV=1	1
110853936	-0.215802	9.22616	0.302377	0.582396	0.767974	stable	Endocuticle structural glycoprotein SgAbd-2 OS=Folsomia candida OX=158441 GN=Fcan01_15125 PE=4 SV=1	1
110857310	0.344673	2.6438	0.302254	0.582473	0.767974	stable	Carboxypeptidase A4 OS=Folsomia candida OX=158441 GN=Fcan01_02481 PE=3 SV=1	1
110846679	0.275467	4.37244	0.302122	0.582555	0.767974	stable	Putative aminotransferase ACS12 OS=Folsomia candida OX=158441 GN=Fcan01_07935 PE=4 SV=1	1
110851462	0.372925	3.81536	0.296779	0.585909	0.771224	stable	Adenosylhomocysteinase OS=Folsomia candida OX=158441 GN=Fcan01_12310 PE=3 SV=1	1
118437679	-0.256497	4.90355	0.296609	0.586016	0.771224	stable	Transposable element P transposase OS=Folsomia candida OX=158441 GN=Fcan01_27830 PE=4 SV=1	1
110849973	-0.380357	1.71718	0.295177	0.586922	0.771224	stable	Glutathione S-transferase 2 OS=Folsomia candida OX=158441 GN=Fcan01_10858 PE=4 SV=1	1
110863134	-0.202202	13.4023	0.295031	0.587014	0.771224	stable	Histone H4 OS=Folsomia candida OX=158441 GN=Fcan01_03854 PE=3 SV=1 : Histone H4 OS=Folsomia candida OX=158441 GN=Fcan01_04163 PE=3 SV=1 : Histone H4 OS=Folsomia candida OX=158441 GN=Fcan01_13882 PE=3 SV=1	1
110863666	-0.67618	7.99711	0.294646	0.587259	0.771224	stable	Sphingomyelin phosphodiesterase OS=Folsomia candida OX=158441 GN=Fcan01_00374 PE=3 SV=1	1
110859476	-0.348927	4.42685	0.291748	0.589102	0.772334	stable	Interferon-induced, double-stranded RNA-activated protein kinase (Fragment) OS=Folsomia candida OX=158441 GN=Fcan01_22775 PE=3 SV=1	1
110848594	0.565019	3.93837	0.290974	0.589597	0.772334	stable	Nuclear pore complex protein Nup85 OS=Folsomia candida OX=158441 GN=Fcan01_08778 PE=3 SV=1	1
110855915	0.456971	3.63048	0.290789	0.589715	0.772334	stable	Syncollin OS=Folsomia candida OX=158441 GN=Fcan01_18255 PE=4 SV=1	1
110851410	0.38806	2.51839	0.29029	0.590035	0.772334	stable	Protein quiver OS=Folsomia candida OX=158441 GN=Fcan01_12516 PE=3 SV=1 : Protein quiver OS=Folsomia candida OX=158441 GN=Fcan01_28524 PE=3 SV=1	1
110845813	0.231327	6.97769	0.289806	0.590345	0.772334	stable	Eukaryotic Translation initiation factor 4E OS=Folsomia candida OX=158441 GN=Fcan01_07370 PE=2 SV=1	1
110848266	0.613789	5.67511	0.287004	0.592147	0.774104	stable	Fatty acid desaturase 2 OS=Folsomia candida OX=158441 GN=Fcan01_09999 PE=4 SV=1	1
110844102	0.427364	7.71984	0.282627	0.594984	0.777224	stable	Glutathione S-transferase omega-like 2 OS=Folsomia candida OX=158441 GN=Fcan01_06048 PE=4 SV=1	1
110844128	0.220698	8.6375	0.281873	0.595476	0.777277	stable	Pupal cuticle protein Edg-84A OS=Folsomia candida OX=158441 GN=Fcan01_05124 PE=4 SV=1	1
110862037	-0.227655	5.78152	0.280147	0.596605	0.778161	stable	Tricarboxylate transport protein, mitochondrial OS=Folsomia candida OX=158441 GN=Fcan01_27091 PE=3 SV=1	1
110845625	-0.236157	5.26191	0.27687	0.59876	0.780381	stable	Glycylpeptide N-tetradecanoyltransferase OS=Folsomia candida OX=158441 GN=Fcan01_07976 PE=3 SV=1	1
110842980	-0.263011	2.89266	0.276181	0.599215	0.780384	stable	COP9 signalosome complex subunit 6 OS=Folsomia candida OX=158441 GN=Fcan01_05557 PE=3 SV=1	1
110862208	0.23857	4.52758	0.274748	0.600164	0.780934	stable	Xylulose kinase OS=Folsomia candida OX=158441 GN=Fcan01_27296 PE=3 SV=1	1
110847093	-0.275575	6.35237	0.274048	0.600629	0.780934	stable	Formimidoyltransferase-cyclodeaminase OS=Folsomia candida OX=158441 GN=Fcan01_28713 PE=4 SV=1	1
110842871	-0.319046	5.84112	0.272891	0.601399	0.780934	stable	O-phosphoserine phosphohydrolase OS=Folsomia candida OX=158441 GN=Fcan01_06291 PE=3 SV=1	1
110846419	0.214382	10.1034	0.272244	0.601831	0.780934	stable	Larval cuticle protein A3A OS=Folsomia candida OX=158441 GN=Fcan01_07682 PE=4 SV=1	1
110847994	-0.241246	6.44057	0.270677	0.602878	0.780934	stable	15-oxoprostaglandin 13-reductase OS=Folsomia candida OX=158441 GN=Fcan01_07061 PE=3 SV=1	1
110846040	-0.249668	7.13153	0.270363	0.603088	0.780934	stable	Peritrophin-1 OS=Folsomia candida OX=158441 GN=Fcan01_06848 PE=4 SV=1	1
110851570	0.210922	6.40977	0.270302	0.603129	0.780934	stable	Vacuolar protein sorting-associated protein 29 OS=Folsomia candida OX=158441 GN=Fcan01_12813 PE=3 SV=1	1
110842947	-0.37699	4.14261	0.270101	0.603264	0.780934	stable	Ubiquitin carboxyl-terminal hydrolase OS=Folsomia candida OX=158441 GN=Fcan01_04474 PE=3 SV=1	1
110856626	-0.290958	8.7056	0.2689	0.604071	0.781392	stable	Retinal-binding protein OS=Folsomia candida OX=158441 GN=Fcan01_01394 PE=4 SV=1	1
110853018	0.224514	5.69064	0.26762	0.604932	0.781919	stable	Protein zntA OS=Folsomia candida OX=158441 GN=Fcan01_14039 PE=4 SV=1	1
110852842	0.254197	7.75211	0.266312	0.605816	0.782475	stable	Dynein heavy chain 6, axonemal OS=Folsomia candida OX=158441 GN=Fcan01_13964 PE=4 SV=1	1
118435143	-0.336104	4.23173	0.265305	0.606499	0.782655	stable	Ovochymase-2 OS=Folsomia candida OX=158441 GN=Fcan01_06798 PE=4 SV=1	1
110848140	-0.325936	2.42746	0.264186	0.607259	0.782655	stable	VIP36-like protein OS=Folsomia candida OX=158441 GN=Fcan01_09496 PE=4 SV=1	1
110852377	0.284143	4.10023	0.264098	0.607318	0.782655	stable	General odorant-binding protein 67 OS=Folsomia candida OX=158441 GN=Fcan01_13130 PE=4 SV=1	1
110842432	-0.248246	4.6922	0.262315	0.608534	0.783319	stable	Microtubule-associated protein RP/EB family member 3 OS=Folsomia candida OX=158441 GN=Fcan01_01966 PE=3 SV=1	1
110847440	0.287843	6.82719	0.260955	0.609465	0.783319	stable	Phosphoenolpyruvate carboxykinase (GTP) OS=Folsomia candida OX=158441 GN=Fcan01_02294 PE=3 SV=1	1
110844774	0.197661	7.7315	0.260767	0.609594	0.783319	stable	Maltase-glucoamylase, intestinal OS=Folsomia candida OX=158441 GN=Fcan01_04952 PE=3 SV=1	1
110857720	0.350193	6.98676	0.260563	0.609734	0.783319	stable	Beta-lactamase OS=Folsomia candida OX=158441 GN=Fcan01_20659 PE=4 SV=1	1
110856419	-0.221534	4.66134	0.260019	0.610107	0.783319	stable	Diacylglycerol O-acyltransferase OS=Folsomia candida OX=158441 GN=Fcan01_00885 PE=4 SV=1	1
110859300	-0.238041	5.07378	0.258362	0.611248	0.783746	stable	Peroxiredoxin-5 OS=Folsomia candida OX=158441 GN=Fcan01_22529 PE=3 SV=1	1
110850077	0.213178	5.88934	0.258215	0.611349	0.783746	stable	DBH-like monooxygenase protein 2 (Fragment) OS=Folsomia candida OX=158441 GN=Fcan01_10888 PE=4 SV=1	1
110851516	-0.225804	6.83794	0.256913	0.612249	0.78403	stable	Clathrin heavy chain OS=Folsomia candida OX=158441 GN=Fcan01_12758 PE=3 SV=1	1
110841824	0.278198	4.53376	0.256578	0.612481	0.78403	stable	Mitochondrial inner membrane protein OXA1L OS=Folsomia candida OX=158441 GN=Fcan01_01955 PE=3 SV=1	1
110844672	0.226256	3.88046	0.252113	0.615591	0.7872	stable	Glutathione S-transferase 1 OS=Folsomia candida OX=158441 GN=Fcan01_04730 PE=4 SV=1	1
110841731	-0.37802	10.0655	0.251714	0.615871	0.7872	stable	Protein RRP5 OS=Folsomia candida OX=158441 GN=Fcan01_03080 PE=4 SV=1	1
110841586	0.21365	7.10612	0.251017	0.61636	0.787241	stable	Natterin-2 OS=Folsomia candida OX=158441 GN=Fcan01_03713 PE=4 SV=1	1
110848934	0.241542	4.80233	0.250041	0.617046	0.787534	stable	Regucalcin OS=Folsomia candida OX=158441 GN=Fcan01_10069 PE=3 SV=1	1
110847632	-0.489039	1.47926	0.246555	0.619511	0.790094	stable	RNA helicase OS=Folsomia candida OX=158441 GN=Fcan01_07769 PE=4 SV=1	1
110861224	-0.225843	4.70418	0.242047	0.622731	0.793125	stable	Glycerol-3-phosphate acyltransferase 4 OS=Folsomia candida OX=158441 GN=Fcan01_03010 PE=3 SV=1	1
110850425	0.253693	10.3122	0.241497	0.623127	0.793125	stable	Cytosolic purine 5'-nucleotidase OS=Folsomia candida OX=158441 GN=Fcan01_03846 PE=3 SV=1	1
110856808	-0.265368	4.89343	0.241301	0.623268	0.793125	stable	Plasma membrane calcium-transporting ATPase 3 OS=Folsomia candida OX=158441 GN=Fcan01_19546 PE=4 SV=1	1
110851682	0.189533	13.9207	0.238516	0.62528	0.795098	stable	Cuticle protein OS=Folsomia candida OX=158441 GN=Fcan01_12866 PE=4 SV=1	1
110847243	0.482895	1.35839	0.237394	0.626094	0.795102	stable	Catechol 1,2-dioxygenase OS=Folsomia candida OX=158441 GN=Fcan01_07409 PE=3 SV=1	1
110850819	-0.206812	8.90225	0.23724	0.626207	0.795102	stable	60S ribosomal protein L9 OS=Folsomia candida OX=158441 GN=Fcan01_11975 PE=3 SV=1	1
110862713	-0.28628	7.48738	0.235234	0.62767	0.796373	stable	Complex I-B17 OS=Folsomia candida OX=158441 GN=Fcan01_28210 PE=3 SV=1	1
110861547	0.19609	6.32867	0.233096	0.629238	0.797654	stable	Lamin Dm0 OS=Folsomia candida OX=158441 GN=Fcan01_02711 PE=3 SV=1	1
110854992	0.305002	8.90827	0.232597	0.629605	0.797654	stable	Dipeptidyl peptidase 4 OS=Folsomia candida OX=158441 GN=Fcan01_16673 PE=4 SV=1	1
110858759	0.306524	6.73299	0.229248	0.632082	0.800204	stable	Cyclin-dependent kinase-like 1 OS=Folsomia candida OX=158441 GN=Fcan01_21821 PE=4 SV=1	1
110858088	0.39389	11.8635	0.22852	0.632624	0.800301	stable	4-hydroxyphenylpyruvate dioxygenase OS=Folsomia candida OX=158441 GN=Fcan01_21034 PE=3 SV=1	1
110853255	-0.309838	9.35954	0.227815	0.633149	0.800378	stable	Oxygen-dependent choline dehydrogenase OS=Folsomia candida OX=158441 GN=Fcan01_14385 PE=3 SV=1	1
110848258	-0.370407	3.49046	0.225962	0.634534	0.801201	stable	Probable methylthioribulose-1-phosphate dehydratase OS=Folsomia candida OX=158441 GN=Fcan01_09864 PE=3 SV=1	1
110847878	-0.215273	5.39088	0.225668	0.634754	0.801201	stable	Small ubiquitin-related modifier OS=Folsomia candida OX=158441 GN=Fcan01_07649 PE=4 SV=1	1
110848424	0.271706	4.08442	0.225082	0.635195	0.801201	stable	Myosin-10 OS=Folsomia candida OX=158441 GN=Fcan01_09890 PE=3 SV=1	1
110844598	-0.456428	8.68801	0.223495	0.636389	0.801628	stable	Elongator complex protein 1 OS=Folsomia candida OX=158441 GN=Fcan01_04692 PE=3 SV=1	1
110848690	-0.209085	5.34369	0.223397	0.636464	0.801628	stable	Tetraspanin OS=Folsomia candida OX=158441 GN=Fcan01_03236 PE=3 SV=1	1
110847153	-0.215437	5.41842	0.219218	0.639637	0.804799	stable	Failed axon connections OS=Folsomia candida OX=158441 GN=Fcan01_08036 PE=3 SV=1	1
110845769	0.221359	4.26644	0.218853	0.639916	0.804799	stable	Adenylyl cyclase-associated protein 2 OS=Folsomia candida OX=158441 GN=Fcan01_08220 PE=3 SV=1	1
110852349	-0.256332	5.84683	0.216185	0.641962	0.806337	stable	Conidial yellow pigment biosynthesis polyketide synthase OS=Folsomia candida OX=158441 GN=Fcan01_13295 PE=4 SV=1	1
110851923	0.21234	4.17962	0.216039	0.642075	0.806337	stable	Brachyurin OS=Folsomia candida OX=158441 GN=Fcan01_12885 PE=4 SV=1	1
110846930	-0.340936	3.3906	0.214538	0.643233	0.806732	stable	Junctophilin-2 OS=Folsomia candida OX=158441 GN=Fcan01_02060 PE=3 SV=1	1
110853976	0.287455	4.7044	0.214419	0.643325	0.806732	stable	NADH dehydrogenase [ubiquinone] iron-sulfur protein 3, mitochondrial OS=Folsomia candida OX=158441 GN=Fcan01_03458 PE=3 SV=1	1
110850865	-0.24437	7.20509	0.212755	0.644616	0.807237	stable	Pyrazinamidase/nicotinamidase OS=Folsomia candida OX=158441 GN=Fcan01_12117 PE=3 SV=1	1
110860790	-0.528171	5.66209	0.212693	0.644665	0.807237	stable	Nuclease OS=Folsomia candida OX=158441 GN=Fcan01_24978 PE=3 SV=1	1
110859790	-0.356252	2.68819	0.211804	0.645357	0.807517	stable	Peptidyl-tRNA hydrolase ICT1, mitochondrial (Fragment) OS=Folsomia candida OX=158441 GN=Fcan01_23547 PE=4 SV=1	1
110847168	0.319344	4.41809	0.210598	0.646299	0.807823	stable	Bacillopeptidase F OS=Folsomia candida OX=158441 GN=Fcan01_06549 PE=4 SV=1	1
110853645	0.211563	4.58196	0.210291	0.64654	0.807823	stable	Phospholipase A-2-activating protein OS=Folsomia candida OX=158441 GN=Fcan01_14558 PE=3 SV=1	1
110856456	0.204158	6.33651	0.209254	0.647353	0.808253	stable	Carboxypeptidase B OS=Folsomia candida OX=158441 GN=Fcan01_00284 PE=3 SV=1	1
110848760	-0.168795	9.96971	0.204068	0.651457	0.812788	stable	Larval cuticle protein LCP-22 OS=Folsomia candida OX=158441 GN=Fcan01_09943 PE=4 SV=1	1
110846223	-0.357694	6.40597	0.198285	0.656108	0.816894	stable	Structural maintenance of chromosomes protein OS=Folsomia candida OX=158441 GN=Fcan01_07228 PE=3 SV=1	1
110856924	-0.23414	4.77808	0.197973	0.656362	0.816894	stable	Long-chain fatty acid transport protein 4 OS=Folsomia candida OX=158441 GN=Fcan01_03348 PE=3 SV=1	1
110851668	0.338718	4.27242	0.197714	0.656573	0.816894	stable	Long-chain-fatty-acid--CoA ligase 1 OS=Folsomia candida OX=158441 GN=Fcan01_13884 PE=4 SV=1	1
110849674	-0.252427	3.53589	0.197495	0.656751	0.816894	stable	Bacillopeptidase F OS=Folsomia candida OX=158441 GN=Fcan01_10851 PE=4 SV=1	1
110848631	0.185874	13.598	0.197043	0.657119	0.816894	stable	Cuticle protein OS=Folsomia candida OX=158441 GN=Fcan01_09302 PE=4 SV=1	1
110856652	-0.169831	11.6409	0.195092	0.658712	0.818285	stable	ADP/ATP translocase OS=Folsomia candida OX=158441 GN=Fcan01_19745 PE=3 SV=1	1
110856025	0.177649	10.7194	0.193494	0.660024	0.818879	stable	ATP synthase subunit alpha OS=Folsomia candida OX=158441 GN=Fcan01_18245 PE=3 SV=1	1
110846583	-0.214404	7.23516	0.193284	0.660197	0.818879	stable	Epoxide hydrolase 4 OS=Folsomia candida OX=158441 GN=Fcan01_06860 PE=4 SV=1	1
110846152	0.29419	5.67955	0.192776	0.660616	0.818879	stable	Mitochondrial import inner membrane translocase subunit Tim23 OS=Folsomia candida OX=158441 GN=Fcan01_07607 PE=2 SV=1	1
110862378	0.19083	5.97855	0.191537	0.661641	0.819559	stable	Platelet-activating factor acetylhydrolase IB subunit beta OS=Folsomia candida OX=158441 GN=Fcan01_27615 PE=4 SV=1	1
110862886	0.197217	6.92393	0.190346	0.662629	0.820193	stable	Mite group 2 allergen Lep d 2 OS=Folsomia candida OX=158441 GN=Fcan01_28487 PE=4 SV=1	1
110850748	-0.212024	7.87472	0.189158	0.663618	0.820829	stable	Carnitine O-palmitoyltransferase OS=Folsomia candida OX=158441 GN=Fcan01_12482 PE=3 SV=1	1
110852923	-0.244044	5.28884	0.187955	0.664624	0.821479	stable	FACT complex subunit SSRP1 OS=Folsomia candida OX=158441 GN=Fcan01_14296 PE=3 SV=1	1
110853295	-0.18802	5.13153	0.186528	0.665822	0.821479	stable	CHK domain-containing protein OS=Folsomia candida OX=158441 GN=Fcan01_14444 PE=4 SV=1	1
110858359	0.235568	3.14881	0.186435	0.6659	0.821479	stable	Serine proteinase stubble OS=Folsomia candida OX=158441 GN=Fcan01_21595 PE=4 SV=1	1
110850757	-0.374062	5.59769	0.186256	0.666051	0.821479	stable	ATP-dependent 6-phosphofructokinase OS=Folsomia candida OX=158441 GN=Fcan01_02718 PE=3 SV=1	1
110851451	0.208208	6.63462	0.185492	0.666695	0.821685	stable	Eukaryotic translation initiation factor 4 gamma 2 OS=Folsomia candida OX=158441 GN=Fcan01_12613 PE=3 SV=1	1
110860794	-0.177655	11.5716	0.184597	0.667452	0.821768	stable	Sushi, nidogen and EGF-like domain-containing protein 1 OS=Folsomia candida OX=158441 GN=Fcan01_25002 PE=4 SV=1	1
110842565	-0.240533	6.94449	0.184285	0.667716	0.821768	stable	Eukaryotic translation initiation factor 2 subunit 1 OS=Folsomia candida OX=158441 GN=Fcan01_02247 PE=3 SV=1	1
110842723	-0.202524	8.2583	0.181864	0.669776	0.823715	stable	Elongation factor 1-gamma OS=Folsomia candida OX=158441 GN=Fcan01_06077 PE=4 SV=1	1
110845704	0.293674	4.88575	0.181234	0.670315	0.823789	stable	Valine--tRNA ligase OS=Folsomia candida OX=158441 GN=Fcan01_08098 PE=3 SV=1	1
110844725	0.237846	7.78702	0.180015	0.67136	0.823988	stable	DM5 domain-containing protein OS=Folsomia candida OX=158441 GN=Fcan01_04285 PE=4 SV=1	1
110842819	-0.294673	5.04383	0.179931	0.671433	0.823988	stable	Aminopeptidase OS=Folsomia candida OX=158441 GN=Fcan01_04624 PE=3 SV=1	1
110851420	-0.182072	8.63283	0.178962	0.672267	0.824424	stable	Protein LSM14 B OS=Folsomia candida OX=158441 GN=Fcan01_11987 PE=3 SV=1	1
110854956	0.472175	3.01201	0.178203	0.672922	0.824641	stable	Methyl farnesoate epoxidase OS=Folsomia candida OX=158441 GN=Fcan01_16809 PE=3 SV=1	1
110862014	-0.266961	1.78453	0.174163	0.676438	0.827912	stable	Sodium/glucose cotransporter 1 OS=Folsomia candida OX=158441 GN=Fcan01_27112 PE=3 SV=1	1
110853925	0.242296	5.84594	0.174032	0.676553	0.827912	stable	Mite group 2 allergen Pso o 2 OS=Folsomia candida OX=158441 GN=Fcan01_15033 PE=4 SV=1	1
110852929	-0.313117	6.01439	0.172909	0.677539	0.828312	stable	Magnesium transporter protein 1 OS=Folsomia candida OX=158441 GN=Fcan01_14081 PE=3 SV=1	1
110846638	0.172863	5.73775	0.172404	0.677984	0.828312	stable	Plastin-3 OS=Folsomia candida OX=158441 GN=Fcan01_07636 PE=4 SV=1	1
110856704	-0.184565	6.3059	0.171915	0.678416	0.828312	stable	Uroporphyrinogen decarboxylase OS=Folsomia candida OX=158441 GN=Fcan01_03851 PE=3 SV=1	1
110854192	0.240033	7.02616	0.171477	0.678802	0.828312	stable	Calcium-activated chloride channel regulator 1 OS=Folsomia candida OX=158441 GN=Fcan01_14703 PE=3 SV=1	1
110842722	0.245184	3.7354	0.168981	0.681019	0.830013	stable	Ectonucleoside triphosphate diphosphohydrolase 5 OS=Folsomia candida OX=158441 GN=Fcan01_06075 PE=3 SV=1	1
110853797	-0.18579	6.46409	0.168823	0.68116	0.830013	stable	Citrate hydro-lyase OS=Folsomia candida OX=158441 GN=Fcan01_14786 PE=3 SV=1	1
110856472	0.179378	7.00375	0.168279	0.681646	0.830018	stable	Glutamate--tRNA ligase OS=Folsomia candida OX=158441 GN=Fcan01_11586 PE=4 SV=1	1
110857282	-0.268318	6.50551	0.167356	0.682472	0.830437	stable	Alpha-L-fucosidase OS=Folsomia candida OX=158441 GN=Fcan01_20278 PE=3 SV=1	1
110851244	0.172143	9.74293	0.166282	0.683438	0.830613	stable	Phenylalanine--tRNA ligase alpha subunit B OS=Folsomia candida OX=158441 GN=Fcan01_12576 PE=3 SV=1	1
110851586	-0.19205	7.50591	0.165167	0.684443	0.830613	stable	Sarcalumenin OS=Folsomia candida OX=158441 GN=Fcan01_12899 PE=4 SV=1	1
110862330	-0.167343	6.34945	0.164839	0.68474	0.830613	stable	DnaJ subfamily C member 3 OS=Folsomia candida OX=158441 GN=Fcan01_27574 PE=4 SV=1	1
110846138	0.194631	6.21859	0.164697	0.684869	0.830613	stable	Endonuclea_NS_2 domain-containing protein OS=Folsomia candida OX=158441 GN=Fcan01_07311 PE=4 SV=1	1
110842616	0.234632	7.03748	0.164425	0.685115	0.830613	stable	26S proteasome regulatory subunit 7 OS=Folsomia candida OX=158441 GN=Fcan01_05097 PE=3 SV=1	1
110844186	0.203904	1.92687	0.163991	0.685509	0.830613	stable	Fatty acid amide hydrolase 1 OS=Folsomia candida OX=158441 GN=Fcan01_04834 PE=3 SV=1	1
110842642	-0.29518	6.93367	0.162893	0.686507	0.831238	stable	Gamma-glutamyltranspeptidase 1 OS=Folsomia candida OX=158441 GN=Fcan01_06284 PE=4 SV=1	1
110842172	-0.19933	4.74888	0.161425	0.687848	0.832276	stable	Glutathione peroxidase OS=Folsomia candida OX=158441 GN=Fcan01_02014 PE=3 SV=1	1
110847197	0.190814	5.46072	0.159011	0.690069	0.834375	stable	Signal transducing adapter molecule 1 OS=Folsomia candida OX=158441 GN=Fcan01_08197 PE=3 SV=1	1
110861911	-0.165363	12.1098	0.15849	0.690551	0.834375	stable	Sushi, nidogen and EGF-like domain-containing protein 1 OS=Folsomia candida OX=158441 GN=Fcan01_26986 PE=4 SV=1	1
110842346	0.194235	8.271	0.157869	0.691126	0.834485	stable	Leucine-rich PPR motif-containing protein, mitochondrial OS=Folsomia candida OX=158441 GN=Fcan01_03633 PE=4 SV=1	1
110856184	-0.220801	3.6143	0.156948	0.691982	0.834586	stable	Transmembrane 9 superfamily member OS=Folsomia candida OX=158441 GN=Fcan01_18756 PE=3 SV=1	1
110853930	-0.234119	9.44916	0.156365	0.692525	0.834586	stable	Cuticle protein 6 OS=Folsomia candida OX=158441 GN=Fcan01_14757 PE=4 SV=1	1
110850299	-0.213962	4.94936	0.155748	0.693102	0.834586	stable	ABC transporter G family member 20 OS=Folsomia candida OX=158441 GN=Fcan01_10506 PE=4 SV=1	1
110844031	-0.211708	7.49436	0.155699	0.693148	0.834586	stable	Peptidyl-prolyl cis-trans isomerase OS=Folsomia candida OX=158441 GN=Fcan01_04448 PE=3 SV=1	1
110859381	0.189006	10.786	0.153918	0.694819	0.836002	stable	Nesprin-1 OS=Folsomia candida OX=158441 GN=Fcan01_22554 PE=3 SV=1	1
110852985	0.202381	6.68913	0.153415	0.695293	0.836002	stable	Transcription factor BTF3 OS=Folsomia candida OX=158441 GN=Fcan01_02041 PE=3 SV=1	1
110857559	-0.221366	3.23624	0.151203	0.697389	0.837936	stable	Platelet-activating factor acetylhydrolase IB subunit gamma OS=Folsomia candida OX=158441 GN=Fcan01_20627 PE=4 SV=1	1
110860496	-0.158497	6.47297	0.150119	0.698422	0.838593	stable	Lysosome membrane protein 2 OS=Folsomia candida OX=158441 GN=Fcan01_24699 PE=3 SV=1	1
110844923	-0.219854	6.85419	0.148687	0.699793	0.839195	stable	Iron-utilization periplasmic protein OS=Folsomia candida OX=158441 GN=Fcan01_04931 PE=4 SV=1	1
110842826	0.213373	8.50596	0.147732	0.700712	0.839195	stable	Macrophage receptor MARCO OS=Folsomia candida OX=158441 GN=Fcan01_04678 PE=4 SV=1	1
110847257	-0.216667	3.05622	0.147446	0.700988	0.839195	stable	Glycoamylase-like domain-containing protein OS=Folsomia candida OX=158441 GN=Fcan01_06876 PE=4 SV=1 : Glycoamylase-like domain-containing protein OS=Folsomia candida OX=158441 GN=Fcan01_19922 PE=4 SV=1	1
110845186	0.171538	4.21182	0.147216	0.70121	0.839195	stable	Sphingosine-1-phosphate lyase OS=Folsomia candida OX=158441 GN=Fcan01_04508 PE=3 SV=1	1
110847904	-0.192818	4.17354	0.147062	0.701359	0.839195	stable	Cytochrome P450 4C1 OS=Folsomia candida OX=158441 GN=Fcan01_06758 PE=3 SV=1	1
110842605	-0.183972	8.9689	0.145112	0.703251	0.840875	stable	Oxoglutarate dehydrogenase (succinyl-transferring) OS=Folsomia candida OX=158441 GN=Fcan01_06238 PE=3 SV=1	1
110861914	-0.152693	11.7966	0.141267	0.707025	0.844565	stable	Sushi, nidogen and EGF-like domain-containing protein 1 OS=Folsomia candida OX=158441 GN=Fcan01_26984 PE=4 SV=1	1
110844427	0.378605	5.65607	0.140971	0.707317	0.844565	stable	Putative chitinase 3 OS=Folsomia candida OX=158441 GN=Fcan01_04788 PE=4 SV=1	1
110859164	0.154691	5.59734	0.140122	0.70816	0.844986	stable	Dipeptidyl peptidase 3 OS=Folsomia candida OX=158441 GN=Fcan01_22623 PE=4 SV=1	1
110858162	-0.185793	5.57352	0.13883	0.709447	0.845936	stable	Vesicle-associated membrane protein 7 OS=Folsomia candida OX=158441 GN=Fcan01_21143 PE=3 SV=1	1
110850392	-0.146138	7.98196	0.137186	0.711094	0.847246	stable	Glutamate receptor ionotropic, kainate 3 OS=Folsomia candida OX=158441 GN=Fcan01_23979 PE=3 SV=1	1
110855524	0.203066	5.71015	0.136754	0.71153	0.847246	stable	Paramyosin, short form OS=Folsomia candida OX=158441 GN=Fcan01_01813 PE=4 SV=1	1
110846215	0.147973	9.88917	0.135553	0.712742	0.848104	stable	6-phosphogluconate dehydrogenase, decarboxylating OS=Folsomia candida OX=158441 GN=Fcan01_07762 PE=3 SV=1	1
110857173	-0.1369	13.7186	0.134612	0.713697	0.848408	stable	Myosin heavy chain, muscle OS=Folsomia candida OX=158441 GN=Fcan01_20029 PE=3 SV=1	1
110856841	0.231443	3.59234	0.134332	0.713982	0.848408	stable	RWD domain-containing protein 4 OS=Folsomia candida OX=158441 GN=Fcan01_19651 PE=4 SV=1	1
110855917	0.189635	9.37378	0.132588	0.715764	0.849939	stable	Fatty acid-binding protein, adipocyte OS=Folsomia candida OX=158441 GN=Fcan01_18236 PE=3 SV=1	1
110843112	0.179259	5.17561	0.131757	0.716618	0.85016	stable	Mitochondrial carrier 2 OS=Folsomia candida OX=158441 GN=Fcan01_05617 PE=3 SV=1	1
110853736	0.196448	7.53314	0.131236	0.717154	0.85016	stable	Malic enzyme OS=Folsomia candida OX=158441 GN=Fcan01_14962 PE=3 SV=1	1
110842832	-0.204621	8.3817	0.130968	0.71743	0.85016	stable	Papilin OS=Folsomia candida OX=158441 GN=Fcan01_04235 PE=4 SV=1	1
110862663	0.192805	1.9951	0.128621	0.719866	0.85246	stable	Ankyrin-1 OS=Folsomia candida OX=158441 GN=Fcan01_28108 PE=4 SV=1	1
110853302	0.132991	13.1658	0.126729	0.721848	0.852892	stable	Troponin T OS=Folsomia candida OX=158441 GN=Fcan01_02757 PE=3 SV=1	1
110842724	0.128811	12.5739	0.126466	0.722125	0.852892	stable	40S ribosomal protein S4 OS=Folsomia candida OX=158441 GN=Fcan01_06079 PE=3 SV=1	1
110848039	-0.305651	5.04477	0.126053	0.72256	0.852892	stable	Golgi-specific brefeldin A-resistance guanine nucleotide exchange factor 1 OS=Folsomia candida OX=158441 GN=Fcan01_09607 PE=4 SV=1	1
110848050	-0.1911	6.9437	0.125814	0.722813	0.852892	stable	Promethin OS=Folsomia candida OX=158441 GN=Fcan01_09551 PE=4 SV=1	1
110842795	-0.200858	7.28739	0.125545	0.723096	0.852892	stable	Superoxide dismutase [Cu-Zn] OS=Folsomia candida OX=158441 GN=Fcan01_05099 PE=3 SV=1	1
110856243	-0.178142	4.80998	0.125446	0.723201	0.852892	stable	Thioredoxin reductase 1, cytoplasmic OS=Folsomia candida OX=158441 GN=Fcan01_18775 PE=3 SV=1	1
110843153	0.147004	5.67237	0.124311	0.724405	0.853728	stable	Thioredoxin-related transmembrane protein 1 OS=Folsomia candida OX=158441 GN=Fcan01_05303 PE=4 SV=1	1
110842976	0.238697	10.4127	0.123801	0.724948	0.853783	stable	Phospholipid scramblase OS=Folsomia candida OX=158441 GN=Fcan01_04368 PE=3 SV=1	1
110859115	-0.21556	2.98186	0.121903	0.726979	0.855311	stable	Golgi-associated plant pathogenesis-related protein 1 (Fragment) OS=Folsomia candida OX=158441 GN=Fcan01_22328 PE=4 SV=1	1
110842884	-0.166687	4.43296	0.121404	0.727517	0.855311	stable	Clustered mitochondria protein homolog OS=Folsomia candida OX=158441 GN=Fcan01_06295 PE=3 SV=1	1
118435455	-0.16587	4.24677	0.121202	0.727734	0.855311	stable	WS_DGAT_C domain-containing protein OS=Folsomia candida OX=158441 GN=Fcan01_09793 PE=4 SV=1	1
110846172	-0.166948	5.6134	0.120742	0.728231	0.855312	stable	Glycine dehydrogenase (aminomethyl-transferring) OS=Folsomia candida OX=158441 GN=Fcan01_07611 PE=4 SV=1	1
110854919	-0.316741	4.87883	0.119648	0.729416	0.855957	stable	Histidine ammonia-lyase OS=Folsomia candida OX=158441 GN=Fcan01_16521 PE=3 SV=1	1
110855978	0.157809	7.61943	0.118525	0.73064	0.855957	stable	Fatty acid-binding protein, brain OS=Folsomia candida OX=158441 GN=Fcan01_18227 PE=3 SV=1	1
110851940	-0.19638	0.644193	0.118428	0.730746	0.855957	stable	Glucan endo-1,3-beta-glucosidase OS=Folsomia candida OX=158441 GN=Fcan01_13300 PE=4 SV=1	1
110856257	0.385544	7.44691	0.118408	0.730767	0.855957	stable	Putative ferric transport system permease protein FbpB 1 OS=Folsomia candida OX=158441 GN=Fcan01_18841 PE=4 SV=1	1
110851814	-0.268914	6.77543	0.117796	0.731438	0.85616	stable	Translocating chain-associated membrane protein 1-like 1 OS=Folsomia candida OX=158441 GN=Fcan01_13112 PE=3 SV=1	1
110843038	0.164918	4.0349	0.11623	0.73316	0.856305	stable	Acidic amino acid decarboxylase GADL1 OS=Folsomia candida OX=158441 GN=Fcan01_06240 PE=3 SV=1	1
110842344	0.158694	6.99832	0.116194	0.7332	0.856305	stable	Golgi apparatus protein 1 OS=Folsomia candida OX=158441 GN=Fcan01_03632 PE=4 SV=1	1
110852136	0.275298	3.0069	0.116136	0.733264	0.856305	stable	Protein deglycase DJ-1 OS=Folsomia candida OX=158441 GN=Fcan01_13415 PE=4 SV=1	1
110844569	0.16451	8.56149	0.115857	0.733572	0.856305	stable	Isoleucyl-tRNA synthetase OS=Folsomia candida OX=158441 GN=Fcan01_06165 PE=3 SV=1	1
110858054	-0.367126	7.41123	0.115429	0.734046	0.856305	stable	Cysteine-rich with EGF-like domain protein 1 OS=Folsomia candida OX=158441 GN=Fcan01_21271 PE=3 SV=1	1
110847239	-0.145093	6.22646	0.113776	0.735885	0.857869	stable	Protein disulfide-isomerase OS=Folsomia candida OX=158441 GN=Fcan01_08042 PE=3 SV=1	1
110862780	0.217392	5.59165	0.111312	0.738655	0.859917	stable	Zinc finger protein 93 OS=Folsomia candida OX=158441 GN=Fcan01_28316 PE=4 SV=1	1
110844778	-0.154966	4.00651	0.111135	0.738856	0.859917	stable	Lactase-phlorizin hydrolase OS=Folsomia candida OX=158441 GN=Fcan01_05427 PE=3 SV=1	1
110853742	-0.374343	2.91336	0.110885	0.739139	0.859917	stable	Venom carboxylesterase-6 OS=Folsomia candida OX=158441 GN=Fcan01_15064 PE=4 SV=1	1
110858493	-0.234261	6.64153	0.110166	0.739955	0.860285	stable	Polypeptide N-acetylgalactosaminyltransferase OS=Folsomia candida OX=158441 GN=Fcan01_21391 PE=3 SV=1	1
118439072	0.194439	7.92274	0.108298	0.74209	0.861629	stable	MPAB_Lcp_cat domain-containing protein (Fragment) OS=Folsomia candida OX=158441 GN=Fcan01_20974 PE=4 SV=1	1
110854353	0.169672	3.95553	0.10828	0.742111	0.861629	stable	Nuclear migration protein nudC OS=Folsomia candida OX=158441 GN=Fcan01_14925 PE=4 SV=1	1
110849470	0.12976	8.8307	0.10704	0.743539	0.862492	stable	Guanine nucleotide-binding protein-like 1 OS=Folsomia candida OX=158441 GN=Fcan01_03278 PE=4 SV=1	1
110858039	-0.137074	8.57426	0.106022	0.744719	0.862492	stable	HECT-type E3 ubiquitin transferase OS=Folsomia candida OX=158441 GN=Fcan01_21066 PE=4 SV=1	1
110859258	-0.178914	6.52891	0.105753	0.745032	0.862492	stable	Fatty acid amide hydrolase 1 OS=Folsomia candida OX=158441 GN=Fcan01_00944 PE=3 SV=1	1
110843839	0.175661	6.41451	0.10564	0.745163	0.862492	stable	Proton-coupled folate transporter OS=Folsomia candida OX=158441 GN=Fcan01_04079 PE=4 SV=1	1
110863152	-0.146679	6.0309	0.105474	0.745357	0.862492	stable	Isonitrile hydratase OS=Folsomia candida OX=158441 GN=Fcan01_02805 PE=4 SV=1	1
110845926	-0.169971	4.77706	0.103721	0.747409	0.864285	stable	DNA replication licensing factor MCM3 OS=Folsomia candida OX=158441 GN=Fcan01_08214 PE=3 SV=1	1
110848300	0.125057	6.83126	0.101505	0.750031	0.866275	stable	Beta-hexosaminidase OS=Folsomia candida OX=158441 GN=Fcan01_09536 PE=3 SV=1	1
110846817	-0.14656	5.71739	0.101056	0.750566	0.866275	stable	NIF3-like protein 1 OS=Folsomia candida OX=158441 GN=Fcan01_02851 PE=3 SV=1	1
110850720	0.187648	6.03034	0.100996	0.750637	0.866275	stable	Peptidylprolyl isomerase OS=Folsomia candida OX=158441 GN=Fcan01_12049 PE=4 SV=1	1
110846445	-0.163646	4.38271	0.0998654	0.751991	0.866782	stable	Mitochondrial amidoxime-reducing component 1 OS=Folsomia candida OX=158441 GN=Fcan01_07434 PE=4 SV=1	1
110842438	0.153403	5.58483	0.0996458	0.752255	0.866782	stable	Cytochrome b-c1 complex subunit Rieske, mitochondrial OS=Folsomia candida OX=158441 GN=Fcan01_03129 PE=3 SV=1	1
110845726	-0.150883	8.23951	0.0993708	0.752586	0.866782	stable	Facilitated trehalose transporter Tret1 OS=Folsomia candida OX=158441 GN=Fcan01_06826 PE=4 SV=1	1
118434574	0.23579	5.73494	0.0982785	0.753905	0.867356	stable	Zinc finger protein ZFP69 OS=Folsomia candida OX=158441 GN=Fcan01_04275 PE=4 SV=1	1
110861549	-0.291133	8.98075	0.0981251	0.754091	0.867356	stable	Sodium/nucleoside cotransporter 2 OS=Folsomia candida OX=158441 GN=Fcan01_26283 PE=3 SV=1	1
110849857	0.164391	4.84498	0.0968171	0.755683	0.868175	stable	Glutathione S-transferase Mu 1 OS=Folsomia candida OX=158441 GN=Fcan01_10295 PE=4 SV=1	1
110844060	0.120303	9.47458	0.0967126	0.755811	0.868175	stable	60S ribosomal protein L14 OS=Folsomia candida OX=158441 GN=Fcan01_06143 PE=3 SV=1	1
110855617	-0.150633	7.11868	0.0949496	0.757977	0.870082	stable	Putative leucine aminopeptidase 1 OS=Folsomia candida OX=158441 GN=Fcan01_17790 PE=4 SV=1	1
110854753	-0.196084	3.45383	0.0937804	0.759425	0.870925	stable	Fibroblast growth factor receptor 3 OS=Folsomia candida OX=158441 GN=Fcan01_15343 PE=4 SV=1	1
110844189	-0.114976	12.1202	0.0935418	0.759722	0.870925	stable	Glutamate dehydrogenase OS=Folsomia candida OX=158441 GN=Fcan01_05012 PE=3 SV=1	1
110860130	-0.146001	4.4539	0.0929706	0.760434	0.870993	stable	Glutathione S-transferase 1 OS=Folsomia candida OX=158441 GN=Fcan01_23692 PE=4 SV=1	1
110844767	0.269068	7.69414	0.0922634	0.761319	0.870993	stable	Polypeptide N-acetylgalactosaminyltransferase OS=Folsomia candida OX=158441 GN=Fcan01_05531 PE=3 SV=1	1
110858424	-0.172759	3.73221	0.0919919	0.76166	0.870993	stable	Peptidyl-prolyl cis-trans isomerase OS=Folsomia candida OX=158441 GN=Fcan01_01932 PE=3 SV=1	1
110860549	0.227836	9.29538	0.0918784	0.761803	0.870993	stable	Aspartate aminotransferase, cytoplasmic OS=Folsomia candida OX=158441 GN=Fcan01_24780 PE=4 SV=1	1
118436926	-0.160669	5.93831	0.0914649	0.762323	0.87101	stable	NACHT domain-containing protein OS=Folsomia candida OX=158441 GN=Fcan01_16779 PE=4 SV=1	1
110853696	0.170307	1.48561	0.0900526	0.76411	0.872473	stable	Interferon-related developmental regulator 1 OS=Folsomia candida OX=158441 GN=Fcan01_14261 PE=3 SV=1	1
110858919	-0.153796	6.72015	0.0891259	0.765291	0.872789	stable	Alkaline phosphatase OS=Folsomia candida OX=158441 GN=Fcan01_22155 PE=3 SV=1	1
110859021	-0.148516	3.44653	0.089041	0.7654	0.872789	stable	eIF-2B GDP-GTP exchange factor subunit epsilon OS=Folsomia candida OX=158441 GN=Fcan01_01901 PE=3 SV=1	1
110854031	0.141712	4.8721	0.0885681	0.766005	0.872902	stable	Metaxin-2 OS=Folsomia candida OX=158441 GN=Fcan01_15026 PE=3 SV=1	1
110854295	-0.214076	3.61425	0.0874114	0.767494	0.873599	stable	Ricin B-type lectin domain-containing protein OS=Folsomia candida OX=158441 GN=Fcan01_14836 PE=4 SV=1	1
110848970	0.114422	8.75446	0.0873055	0.767631	0.873599	stable	Muscle M-line assembly protein unc-89 OS=Folsomia candida OX=158441 GN=Fcan01_02296 PE=3 SV=1	1
110862126	0.14712	3.13981	0.0857004	0.769716	0.874603	stable	Chloroplast stem-loop binding protein of 41 kDa b, chloroplastic OS=Folsomia candida OX=158441 GN=Fcan01_27241 PE=4 SV=1	1
110852252	-0.119591	8.37811	0.0855755	0.769879	0.874603	stable	40S ribosomal protein SA OS=Folsomia candida OX=158441 GN=Fcan01_12918 PE=3 SV=1	1
110847118	-0.214833	4.27443	0.0852905	0.770252	0.874603	stable	Microsomal glutathione S-transferase 3 OS=Folsomia candida OX=158441 GN=Fcan01_06792 PE=4 SV=1	1
110857603	0.131314	6.97588	0.0850676	0.770544	0.874603	stable	Myosin light chain alkali OS=Folsomia candida OX=158441 GN=Fcan01_21026 PE=4 SV=1	1
110846103	0.113961	8.33705	0.0844239	0.771389	0.874863	stable	Calponin OS=Folsomia candida OX=158441 GN=Fcan01_07842 PE=3 SV=1	1
110858161	-0.149189	5.01148	0.0841208	0.771789	0.874863	stable	DUF4758 domain-containing protein OS=Folsomia candida OX=158441 GN=Fcan01_21193 PE=4 SV=1	1
110858774	-0.125508	8.53723	0.0830656	0.773185	0.875862	stable	26S proteasome non-ATPase regulatory subunit 1 OS=Folsomia candida OX=158441 GN=Fcan01_21818 PE=3 SV=1	1
110856785	0.126657	7.43662	0.0824448	0.774011	0.875862	stable	Thioredoxin reductase 3 (Fragment) OS=Folsomia candida OX=158441 GN=Fcan01_19784 PE=3 SV=1	1
110855695	-0.12453	11.2878	0.0823072	0.774195	0.875862	stable	Geranylgeranyl pyrophosphate synthase OS=Folsomia candida OX=158441 GN=Fcan01_17706 PE=4 SV=1	1
110855899	-0.140897	4.43171	0.0805767	0.776517	0.877389	stable	Uridine 5'-monophosphate synthase OS=Folsomia candida OX=158441 GN=Fcan01_18321 PE=3 SV=1	1
110855383	-0.137732	4.31829	0.0803035	0.776887	0.877389	stable	Paternally-expressed gene 3 protein OS=Folsomia candida OX=158441 GN=Fcan01_17089 PE=4 SV=1	1
110842546	0.121207	10.1798	0.0797731	0.777605	0.877389	stable	60S ribosomal protein L13 OS=Folsomia candida OX=158441 GN=Fcan01_03501 PE=2 SV=1	1
110856160	-0.120937	5.24256	0.0795701	0.777881	0.877389	stable	Bystin OS=Folsomia candida OX=158441 GN=Fcan01_02856 PE=3 SV=1	1
110856672	0.161143	8.71335	0.0790357	0.778608	0.877389	stable	Eukaryotic translation initiation factor 3 subunit A OS=Folsomia candida OX=158441 GN=Fcan01_19590 PE=3 SV=1	1
110844907	-0.160095	5.08335	0.0789141	0.778774	0.877389	stable	DM5 domain-containing protein OS=Folsomia candida OX=158441 GN=Fcan01_04292 PE=4 SV=1	1
110844053	0.14171	6.78313	0.078669	0.779109	0.877389	stable	MD-2-related lipid-recognition protein OS=Folsomia candida OX=158441 GN=Fcan01_06017 PE=3 SV=1	1
110847495	-0.117649	8.7001	0.0745769	0.784786	0.882576	stable	Glyceraldehyde-3-phosphate dehydrogenase OS=Folsomia candida OX=158441 GN=Fcan01_07702 PE=3 SV=1	1
110847280	-0.120789	6.76551	0.074359	0.785093	0.882576	stable	HEAT repeat-containing protein 1 OS=Folsomia candida OX=158441 GN=Fcan01_01867 PE=3 SV=1	1
110858366	0.213003	5.05416	0.0740557	0.785521	0.882576	stable	Methyl farnesoate epoxidase OS=Folsomia candida OX=158441 GN=Fcan01_21604 PE=3 SV=1	1
110858741	-0.24398	2.15078	0.0738838	0.785764	0.882576	stable	Filamin-A OS=Folsomia candida OX=158441 GN=Fcan01_21822 PE=3 SV=1	1
110852520	-0.135298	4.97124	0.0734501	0.786378	0.88269	stable	Methyltransferase-like protein OS=Folsomia candida OX=158441 GN=Fcan01_13327 PE=3 SV=1	1
110848661	-0.273742	8.99394	0.0721502	0.788231	0.884194	stable	Mitochondrial amidoxime-reducing component 1 OS=Folsomia candida OX=158441 GN=Fcan01_09114 PE=4 SV=1	1
110845093	0.118216	4.53934	0.0712597	0.789511	0.8843	stable	Actin-related protein 2 OS=Folsomia candida OX=158441 GN=Fcan01_06134 PE=3 SV=1	1
110862806	-0.128192	7.14672	0.0699818	0.791363	0.8843	stable	Cytochrome P450 9e2 OS=Folsomia candida OX=158441 GN=Fcan01_28358 PE=3 SV=1	1
110848827	0.103935	7.70313	0.069949	0.791411	0.8843	stable	Talin-1 OS=Folsomia candida OX=158441 GN=Fcan01_09996 PE=4 SV=1	1
110851187	0.165369	8.4154	0.0699433	0.791419	0.8843	stable	Myosin-IB OS=Folsomia candida OX=158441 GN=Fcan01_12279 PE=3 SV=1	1
110863010	-0.173818	4.80615	0.0698394	0.791571	0.8843	stable	Serine/threonine-protein kinase 19 OS=Folsomia candida OX=158441 GN=Fcan01_02681 PE=4 SV=1	1
110855591	0.173396	6.68611	0.0696887	0.791791	0.8843	stable	Phosphoglycerate mutase OS=Folsomia candida OX=158441 GN=Fcan01_17947 PE=3 SV=1	1
110846487	-0.157161	4.70928	0.0696016	0.791918	0.8843	stable	Piwi-like protein 1 OS=Folsomia candida OX=158441 GN=Fcan01_08261 PE=3 SV=1	1
110848369	-0.151436	4.59294	0.0685981	0.793389	0.885369	stable	Endo-1,3(4)-beta-glucanase OS=Folsomia candida OX=158441 GN=Fcan01_09307 PE=3 SV=1	1
110841825	-0.109097	4.73811	0.0674186	0.795133	0.886741	stable	26S proteasome non-ATPase regulatory subunit 6 OS=Folsomia candida OX=158441 GN=Fcan01_01958 PE=2 SV=1	1
110863454	-0.16958	5.42956	0.0657579	0.797617	0.888935	stable	Putative ribosome biogenesis protein RLP24 OS=Folsomia candida OX=158441 GN=Fcan01_02363 PE=3 SV=1	1
110854243	-0.183062	7.29954	0.0645922	0.79938	0.890324	stable	AAA domain-containing protein OS=Folsomia candida OX=158441 GN=Fcan01_15252 PE=3 SV=1	1
110857640	0.10792	6.54013	0.0642264	0.799936	0.890369	stable	L-fuconate dehydratase OS=Folsomia candida OX=158441 GN=Fcan01_20807 PE=4 SV=1	1
110851858	-0.175111	10.9816	0.0636016	0.800892	0.890597	stable	CCR4-NOT transcription complex subunit 1 OS=Folsomia candida OX=158441 GN=Fcan01_13498 PE=3 SV=1	1
110850332	0.271666	-1.50772	0.0634163	0.801176	0.890597	stable	Poly(3-hydroxyalkanoate) depolymerase C OS=Folsomia candida OX=158441 GN=Fcan01_10652 PE=4 SV=1	1
110843817	-0.110265	7.36509	0.0630476	0.801742	0.890653	stable	EGF-like domain-containing protein OS=Folsomia candida OX=158441 GN=Fcan01_05420 PE=4 SV=1	1
110857370	-0.11701	7.2042	0.060977	0.804958	0.893649	stable	Gluconolactonase OS=Folsomia candida OX=158441 GN=Fcan01_01706 PE=3 SV=1	1
110859420	-0.10283	8.63597	0.0587654	0.808458	0.896424	stable	Tryptophanyl-tRNA synthetase OS=Folsomia candida OX=158441 GN=Fcan01_22561 PE=3 SV=1	1
110863472	-0.146531	3.67264	0.0587399	0.808499	0.896424	stable	Nidogen-1 OS=Folsomia candida OX=158441 GN=Fcan01_01739 PE=4 SV=1	1
110847999	0.114471	7.33211	0.0576526	0.810245	0.897783	stable	Aromatic-L-amino-acid decarboxylase OS=Folsomia candida OX=158441 GN=Fcan01_08128 PE=3 SV=1	1
118433225	0.102309	7.64874	0.0544662	0.815466	0.902987	stable	PHD finger protein ING2 OS=Folsomia candida OX=158441 GN=Fcan01_26652 PE=3 SV=1	1
110844594	0.0942668	8.40915	0.0539524	0.816323	0.903356	stable	Protein quiver OS=Folsomia candida OX=158441 GN=Fcan01_04094 PE=3 SV=1	1
110848457	-0.0939061	5.68257	0.0504145	0.822344	0.909434	stable	Pyridoxal 5'-phosphate synthase OS=Folsomia candida OX=158441 GN=Fcan01_09140 PE=3 SV=1	1
110854380	-0.0912443	10.5707	0.0497013	0.823584	0.910221	stable	Four and a half LIM domains protein 2 OS=Folsomia candida OX=158441 GN=Fcan01_15045 PE=4 SV=1	1
110849820	0.107005	2.83949	0.0488433	0.825088	0.9113	stable	Aminoglycoside N(6')-acetyltransferase type 1 OS=Folsomia candida OX=158441 GN=Fcan01_10415 PE=4 SV=1	1
110858609	-0.0946503	7.46034	0.0482989	0.82605	0.911526	stable	Aminopeptidase N OS=Folsomia candida OX=158441 GN=Fcan01_21552 PE=4 SV=1	1
110851241	0.158974	7.89556	0.0481291	0.826351	0.911526	stable	Adenylosuccinate lyase OS=Folsomia candida OX=158441 GN=Fcan01_02439 PE=3 SV=1	1
110846425	0.0866045	11.8494	0.0475762	0.827336	0.912028	stable	Actin, muscle OS=Folsomia candida OX=158441 GN=Fcan01_07704 PE=3 SV=1	1
110858686	0.117235	4.05241	0.045927	0.830309	0.914362	stable	Complex I-49kD OS=Folsomia candida OX=158441 GN=Fcan01_21864 PE=3 SV=1	1
110846911	-0.0944431	8.94445	0.0457525	0.830626	0.914362	stable	ATP-binding cassette sub-family A member 3 OS=Folsomia candida OX=158441 GN=Fcan01_07656 PE=4 SV=1	1
110862626	-0.100464	6.86128	0.0455228	0.831046	0.914362	stable	Prion-like-(Q/N-rich) domain-bearing protein 25 OS=Folsomia candida OX=158441 GN=Fcan01_28039 PE=4 SV=1	1
110858400	0.165326	1.88824	0.0452207	0.831599	0.914387	stable	Long-chain fatty acid transport protein 1 OS=Folsomia candida OX=158441 GN=Fcan01_21629 PE=4 SV=1	1
110858682	-0.185671	11.7044	0.0438027	0.834221	0.916686	stable	Ankyrin-2 OS=Folsomia candida OX=158441 GN=Fcan01_21891 PE=4 SV=1	1
110858879	0.114402	1.62825	0.0434585	0.834864	0.916808	stable	Cytochrome P450 3A2 OS=Folsomia candida OX=158441 GN=Fcan01_21961 PE=3 SV=1	1
110852604	-0.21907	2.29229	0.0420436	0.837537	0.919157	stable	Translocation protein SEC62 OS=Folsomia candida OX=158441 GN=Fcan01_13251 PE=3 SV=1	1
na	-0.145701	8.12108	0.0407677	0.839987	0.920948	stable	Innexin OS=Folsomia candida OX=158441 GN=inx PE=3 SV=1	1
110848909	-0.0882891	6.56787	0.0405752	0.84036	0.920948	stable	NADH dehydrogenase [ubiquinone] 1 beta subcomplex subunit 10 OS=Folsomia candida OX=158441 GN=Fcan01_09094 PE=2 SV=1	1
110842874	0.0861076	5.44792	0.0401402	0.841207	0.920948	stable	Carboxylic ester hydrolase OS=Folsomia candida OX=158441 GN=Fcan01_04838 PE=3 SV=1	1
110861123	-0.0888752	6.56902	0.0400731	0.841338	0.920948	stable	Anionic trypsin-1 OS=Folsomia candida OX=158441 GN=Fcan01_25735 PE=4 SV=1	1
110862850	0.18927	1.30133	0.0398154	0.841842	0.920948	stable	U3 small nucleolar RNA-interacting protein 2 OS=Folsomia candida OX=158441 GN=Fcan01_28452 PE=4 SV=1	1
110851249	0.0967708	11.1142	0.0364314	0.848627	0.927782	stable	Calcium-transporting ATPase OS=Folsomia candida OX=158441 GN=Fcan01_12769 PE=3 SV=1	1
110847439	-0.157823	4.88592	0.0356433	0.850254	0.928844	stable	Tetraspanin OS=Folsomia candida OX=158441 GN=Fcan01_07320 PE=3 SV=1	1
110845431	-0.0902333	7.52479	0.0352598	0.851052	0.928844	stable	Stress-induced-phosphoprotein 1 OS=Folsomia candida OX=158441 GN=Fcan01_06490 PE=4 SV=1	1
110848510	-0.0798258	8.13354	0.0351816	0.851216	0.928844	stable	Cytochrome b-c1 complex subunit 2, mitochondrial OS=Folsomia candida OX=158441 GN=Fcan01_09505 PE=4 SV=1	1
110859314	-0.0879024	4.89816	0.0346791	0.85227	0.929405	stable	DUF4789 domain-containing protein OS=Folsomia candida OX=158441 GN=Fcan01_22583 PE=4 SV=1	1
110846741	-0.149348	5.04495	0.0343885	0.852883	0.929486	stable	Neuferricin OS=Folsomia candida OX=158441 GN=Fcan01_03908 PE=4 SV=1	1
110860037	-0.0888895	6.40024	0.0339078	0.853903	0.929655	stable	ERC protein 2 OS=Folsomia candida OX=158441 GN=Fcan01_23505 PE=4 SV=1	1
110860566	0.0831314	13.2823	0.0338073	0.854117	0.929655	stable	Apolipophorins OS=Folsomia candida OX=158441 GN=Fcan01_24713 PE=4 SV=1	1
110846203	0.0909059	3.99338	0.0335512	0.854665	0.929664	stable	Adaptin ear-binding coat-associated protein 1 OS=Folsomia candida OX=158441 GN=Fcan01_07942 PE=3 SV=1	1
110851328	-0.117145	3.84046	0.033073	0.855693	0.930195	stable	U3 small nucleolar RNA-associated protein 11 OS=Folsomia candida OX=158441 GN=Fcan01_12044 PE=3 SV=1	1
110856657	0.113316	8.34688	0.0323296	0.857306	0.931307	stable	Collagen alpha-2(I) chain OS=Folsomia candida OX=158441 GN=Fcan01_19644 PE=4 SV=1	1
110852299	-0.131503	5.54348	0.0321053	0.857797	0.931307	stable	Basement membrane proteoglycan OS=Folsomia candida OX=158441 GN=Fcan01_13543 PE=4 SV=1	1
110842983	-0.119555	7.07414	0.0317108	0.858664	0.931661	stable	Cystathionine beta-synthase OS=Folsomia candida OX=158441 GN=Fcan01_05009 PE=3 SV=1	1
110845478	0.115701	7.14776	0.0307448	0.860811	0.933403	stable	Succinate dehydrogenase [ubiquinone] flavoprotein subunit, mitochondrial OS=Folsomia candida OX=158441 GN=Fcan01_08381 PE=4 SV=1	1
110843087	-0.111348	6.31754	0.029412	0.863831	0.934995	stable	Spaetzle domain-containing protein OS=Folsomia candida OX=158441 GN=Fcan01_04225 PE=4 SV=1	1
110847796	-0.0924056	9.20419	0.029169	0.864389	0.934995	stable	Basement membrane-specific heparan sulfate proteoglycan core protein OS=Folsomia candida OX=158441 GN=Fcan01_07963 PE=4 SV=1	1
110843862	-0.0788686	7.05366	0.0289742	0.864839	0.934995	stable	Putative leucine aminopeptidase 1 OS=Folsomia candida OX=158441 GN=Fcan01_04617 PE=4 SV=1	1
110846453	-0.0986892	5.85331	0.0289425	0.864912	0.934995	stable	ATP receptor OS=Folsomia candida OX=158441 GN=Fcan01_08344 PE=3 SV=1	1
110848403	0.0681734	7.6764	0.0288017	0.865238	0.934995	stable	Acid trehalase-like protein 1 OS=Folsomia candida OX=158441 GN=Fcan01_09804 PE=4 SV=1	1
110863079	0.0778152	6.48787	0.0285192	0.865894	0.934995	stable	Heterogeneous nuclear ribonucleoprotein U OS=Folsomia candida OX=158441 GN=Fcan01_02933 PE=4 SV=1	1
110844757	0.101403	7.36172	0.0282391	0.866548	0.934995	stable	Lipid storage droplets surface-binding protein 1 OS=Folsomia candida OX=158441 GN=Fcan01_04064 PE=4 SV=1	1
110854271	0.0675612	7.21089	0.0282083	0.86662	0.934995	stable	Moesin/ezrin/radixin homolog 1 OS=Folsomia candida OX=158441 GN=Fcan01_14987 PE=4 SV=1	1
110851587	0.0738678	8.20222	0.0279506	0.867225	0.935062	stable	Hsc70-interacting protein OS=Folsomia candida OX=158441 GN=Fcan01_12901 PE=3 SV=1	1
110845883	0.0637519	9.31537	0.0268146	0.869927	0.936839	stable	Larval cuticle protein A2B OS=Folsomia candida OX=158441 GN=Fcan01_07031 PE=4 SV=1	1
110851859	0.097362	4.26189	0.0268005	0.869961	0.936839	stable	Delta-1-pyrroline-5-carboxylate dehydrogenase, mitochondrial OS=Folsomia candida OX=158441 GN=Fcan01_13495 PE=4 SV=1	1
110847285	-0.0907868	5.72179	0.0261312	0.87158	0.937997	stable	Sodium/potassium-transporting ATPase subunit alpha OS=Folsomia candida OX=158441 GN=Fcan01_08163 PE=3 SV=1	1
110862420	-0.0857782	6.70305	0.0253151	0.873585	0.939295	stable	Alkaline phosphatase OS=Folsomia candida OX=158441 GN=Fcan01_27734 PE=3 SV=1	1
110849766	-0.113538	1.25523	0.0251972	0.873877	0.939295	stable	Layilin OS=Folsomia candida OX=158441 GN=Fcan01_10530 PE=4 SV=1	1
110841664	0.0898775	4.50492	0.0248636	0.874707	0.939602	stable	Cytochrome P450 4c3 OS=Folsomia candida OX=158441 GN=Fcan01_01061 PE=3 SV=1	1
110856835	-0.120217	2.01504	0.023866	0.877226	0.941663	stable	Lysosomal acid phosphatase OS=Folsomia candida OX=158441 GN=Fcan01_19531 PE=4 SV=1	1
110847526	0.0664357	4.62001	0.0236732	0.877719	0.941663	stable	Proton-translocating NAD(P)(+) transhydrogenase OS=Folsomia candida OX=158441 GN=Fcan01_08242 PE=3 SV=1	1
110847006	0.102326	5.42595	0.0233589	0.878527	0.941793	stable	FMN-dependent NADPH-azoreductase OS=Folsomia candida OX=158441 GN=Fcan01_02061 PE=4 SV=1	1
110846703	-0.112999	2.80292	0.0232018	0.878934	0.941793	stable	Transmembrane GTPase Marf OS=Folsomia candida OX=158441 GN=Fcan01_07934 PE=4 SV=1	1
110853656	-0.143955	3.24345	0.0227037	0.88023	0.942596	stable	Cytochrome P450 9e2 OS=Folsomia candida OX=158441 GN=Fcan01_14572 PE=3 SV=1	1
110845217	0.0545014	10.2246	0.0212066	0.884218	0.946278	stable	60S ribosomal protein L34 OS=Folsomia candida OX=158441 GN=Fcan01_04380 PE=3 SV=1	1
110848084	-0.07111	9.29613	0.0207873	0.88536	0.946912	stable	Protein disulfide-isomerase OS=Folsomia candida OX=158441 GN=Fcan01_09730 PE=3 SV=1	1
110854365	0.0590993	14.2491	0.0199773	0.887601	0.947475	stable	Vitellogenin-2 OS=Folsomia candida OX=158441 GN=Fcan01_14814 PE=4 SV=1	1
110845660	-0.0575481	10.6933	0.019903	0.887808	0.947475	stable	V-type proton ATPase subunit H OS=Folsomia candida OX=158441 GN=Fcan01_08228 PE=3 SV=1	1
110862556	0.0641364	4.33482	0.0196733	0.888453	0.947475	stable	Vacuolar protein sorting-associated protein 26B OS=Folsomia candida OX=158441 GN=Fcan01_27991 PE=3 SV=1	1
110844817	-0.0939994	2.39619	0.0196606	0.888489	0.947475	stable	Bacillopeptidase F OS=Folsomia candida OX=158441 GN=Fcan01_06028 PE=4 SV=1	1
110843065	0.0902758	7.3822	0.0196086	0.888636	0.947475	stable	Protein transport protein Sec31A OS=Folsomia candida OX=158441 GN=Fcan01_04392 PE=3 SV=1	1
110842653	0.0592274	6.25626	0.0185355	0.891706	0.948093	stable	RNA-binding protein Rsf1 OS=Folsomia candida OX=158441 GN=Fcan01_05238 PE=4 SV=1	1
110849350	-0.0658053	5.89	0.0182969	0.892401	0.948093	stable	L-selectin OS=Folsomia candida OX=158441 GN=Fcan01_09697 PE=4 SV=1	1
110842246	0.0662014	2.56678	0.0182592	0.892512	0.948093	stable	Pyruvate dehydrogenase E1 component OS=Folsomia candida OX=158441 GN=Fcan01_16381 PE=4 SV=1	1
110845508	0.0716239	6.59608	0.0180186	0.893218	0.948093	stable	Long-chain fatty acid transport protein 4 OS=Folsomia candida OX=158441 GN=Fcan01_07759 PE=4 SV=1	1
110855819	-0.0900189	6.70672	0.0180088	0.893247	0.948093	stable	Beta-1,3-glucan-binding protein OS=Folsomia candida OX=158441 GN=Fcan01_18343 PE=4 SV=1	1
110843444	0.0640542	7.44331	0.0179567	0.893401	0.948093	stable	Venom carboxylesterase-6 OS=Folsomia candida OX=158441 GN=Fcan01_05704 PE=3 SV=1	1
110844429	-0.063382	7.69243	0.0175521	0.894601	0.948093	stable	DM5 domain-containing protein OS=Folsomia candida OX=158441 GN=Fcan01_04282 PE=4 SV=1	1
110844725	-0.063382	7.69243	0.0175521	0.894601	0.948093	stable	DM5 domain-containing protein OS=Folsomia candida OX=158441 GN=Fcan01_04286 PE=4 SV=1	1
110860553	-0.184147	10.768	0.0175431	0.894628	0.948093	stable	F-box/SPRY domain-containing protein 1 OS=Folsomia candida OX=158441 GN=Fcan01_24653 PE=4 SV=1	1
110860895	-0.0657279	2.87553	0.0175131	0.894718	0.948093	stable	Dehydrogenase/reductase SDR family protein 7-like OS=Folsomia candida OX=158441 GN=Fcan01_25146 PE=3 SV=1	1
110862790	-0.0552435	5.45986	0.0172618	0.895471	0.948308	stable	Transporter OS=Folsomia candida OX=158441 GN=Fcan01_03804 PE=3 SV=1	1
118433146	-0.055886	4.84532	0.0162601	0.898533	0.950117	stable	DUF4806 domain-containing protein OS=Folsomia candida OX=158441 GN=Fcan01_26477 PE=4 SV=1	1
110851592	0.0720772	3.66649	0.016216	0.89867	0.950117	stable	Zinc finger protein 64 OS=Folsomia candida OX=158441 GN=Fcan01_03581 PE=4 SV=1	1
110842157	0.0564468	7.37022	0.0161631	0.898834	0.950117	stable	GTP-binding nuclear protein OS=Folsomia candida OX=158441 GN=Fcan01_03984 PE=3 SV=1	1
110856271	-0.0477598	8.64512	0.0158128	0.899931	0.950234	stable	Sodium/potassium-transporting ATPase subunit beta OS=Folsomia candida OX=158441 GN=Fcan01_18739 PE=3 SV=1	1
110862824	-0.0554212	6.48709	0.0157219	0.900217	0.950234	stable	Glucosamine-6-phosphate isomerase OS=Folsomia candida OX=158441 GN=Fcan01_28381 PE=3 SV=1	1
110862613	-0.101326	7.40364	0.0155503	0.90076	0.950234	stable	Non-specific serine/threonine protein kinase OS=Folsomia candida OX=158441 GN=Fcan01_28049 PE=4 SV=1	1
110842950	-0.0942256	5.08824	0.0150591	0.902332	0.950234	stable	Alpha-mannosidase OS=Folsomia candida OX=158441 GN=Fcan01_05547 PE=3 SV=1	1
110862193	0.0548448	6.54712	0.0149905	0.902554	0.950234	stable	Gamma-cystathionase OS=Folsomia candida OX=158441 GN=Fcan01_01883 PE=3 SV=1	1
110858385	0.0665166	4.33996	0.0149466	0.902696	0.950234	stable	Mitochondrial amidoxime reducing component 2 OS=Folsomia candida OX=158441 GN=Fcan01_21519 PE=4 SV=1	1
110846012	0.058293	7.04596	0.0146901	0.903531	0.950234	stable	Hydroxyacyl-coenzyme A dehydrogenase, mitochondrial OS=Folsomia candida OX=158441 GN=Fcan01_07582 PE=3 SV=1	1
110850735	-0.0969932	2.18733	0.0146691	0.903599	0.950234	stable	Lissencephaly-1 homolog OS=Folsomia candida OX=158441 GN=Fcan01_12497 PE=3 SV=1	1
110844220	0.0480788	8.9555	0.0145123	0.904113	0.950234	stable	Allantoate amidinohydrolase OS=Folsomia candida OX=158441 GN=Fcan01_06179 PE=3 SV=1	1
110853076	-0.0716577	5.35405	0.0144072	0.904459	0.950234	stable	Threonine synthase-like 2 OS=Folsomia candida OX=158441 GN=Fcan01_02113 PE=3 SV=1	1
110849800	0.0708272	2.31514	0.0141781	0.905219	0.950452	stable	Oxidoreductase HTATIP2 OS=Folsomia candida OX=158441 GN=Fcan01_11390 PE=4 SV=1	1
110851788	0.0474256	14.3124	0.0138835	0.906204	0.950907	stable	Larval cuticle protein A2B OS=Folsomia candida OX=158441 GN=Fcan01_12851 PE=4 SV=1	1
110844801	0.0457391	8.78617	0.0135207	0.907432	0.951328	stable	Microtubule-actin cross-linking factor 1 OS=Folsomia candida OX=158441 GN=Fcan01_03407 PE=4 SV=1	1
110853132	0.0644756	8.57411	0.0134395	0.907709	0.951328	stable	Transforming growth factor-beta-induced protein ig-h3 OS=Folsomia candida OX=158441 GN=Fcan01_14292 PE=4 SV=1	1
110858258	0.0473457	10.0478	0.0125095	0.910946	0.954139	stable	Selenium-binding protein 1-A OS=Folsomia candida OX=158441 GN=Fcan01_21139 PE=3 SV=1	1
110844780	0.0584898	10.843	0.0122085	0.912019	0.954447	stable	Proline-rich protein 1 OS=Folsomia candida OX=158441 GN=Fcan01_04205 PE=4 SV=1	1
110848696	-0.0523562	4.26764	0.0121173	0.912347	0.954447	stable	1,5-anhydro-D-fructose reductase OS=Folsomia candida OX=158441 GN=Fcan01_09675 PE=4 SV=1	1
110863353	0.0578674	6.19042	0.0108236	0.91714	0.958812	stable	Tubulin polymerization-promoting protein family member 3 OS=Folsomia candida OX=158441 GN=Fcan01_03121 PE=3 SV=1	1
110845123	0.0435445	8.6822	0.0102565	0.919333	0.958812	stable	Xanthine dehydrogenase/oxidase OS=Folsomia candida OX=158441 GN=Fcan01_05640 PE=4 SV=1	1
110858839	0.0790925	5.38746	0.0101535	0.919737	0.958812	stable	Putative NADP-dependent mannitol dehydrogenase OS=Folsomia candida OX=158441 GN=Fcan01_01910 PE=4 SV=1	1
110849637	0.0426879	14.144	0.0101054	0.919927	0.958812	stable	Cuticle protein OS=Folsomia candida OX=158441 GN=Fcan01_11063 PE=4 SV=1	1
110863324	-0.0536381	5.97212	0.0101004	0.919947	0.958812	stable	Glutamate receptor 3 OS=Folsomia candida OX=158441 GN=Fcan01_02420 PE=3 SV=1	1
110858917	0.0918259	6.55147	0.0100681	0.920074	0.958812	stable	RNA-directed DNA polymerase OS=Folsomia candida OX=158441 GN=Fcan01_22148 PE=4 SV=1	1
110848184	-0.0626491	9.12823	0.00998096	0.92042	0.958812	stable	Aspartate--tRNA ligase, cytoplasmic OS=Folsomia candida OX=158441 GN=Fcan01_09971 PE=3 SV=1	1
110843143	-0.0402333	7.50478	0.00975712	0.921314	0.958812	stable	Bacillopeptidase F OS=Folsomia candida OX=158441 GN=Fcan01_05008 PE=4 SV=1	1
110849775	0.0901473	0.791154	0.00970405	0.921528	0.958812	stable	Malate dehydrogenase OS=Folsomia candida OX=158441 GN=Fcan01_10306 PE=3 SV=1	1
110854329	-0.0424461	11.5844	0.00946057	0.922516	0.959211	stable	Larval cuticle protein A2B OS=Folsomia candida OX=158441 GN=Fcan01_15113 PE=4 SV=1	1
110859358	0.0485037	5.39847	0.00922099	0.9235	0.959211	stable	RCC1 and BTB domain-containing protein 2 OS=Folsomia candida OX=158441 GN=Fcan01_22411 PE=4 SV=1	1
110849025	0.12324	4.14537	0.00920135	0.923581	0.959211	stable	Zinc finger protein DZIP1L OS=Folsomia candida OX=158441 GN=Fcan01_09267 PE=3 SV=1	1
110852579	0.0655287	3.6923	0.00893117	0.924708	0.959802	stable	Putative chitinase 3 OS=Folsomia candida OX=158441 GN=Fcan01_12971 PE=4 SV=1	1
110846166	0.0505081	5.4902	0.00863089	0.925981	0.960339	stable	Lysozyme OS=Folsomia candida OX=158441 GN=Fcan01_08002 PE=3 SV=1	1
110858721	-0.0434674	6.83887	0.00854727	0.926339	0.960339	stable	Fumarate hydratase OS=Folsomia candida OX=158441 GN=Fcan01_21846 PE=3 SV=1	1
110851871	0.0656081	6.51016	0.00825251	0.927617	0.961085	stable	L-sorbosone dehydrogenase OS=Folsomia candida OX=158441 GN=Fcan01_13591 PE=4 SV=1	1
110854780	-0.0714917	2.38703	0.00724146	0.932184	0.964213	stable	Alpha-galactosidase OS=Folsomia candida OX=158441 GN=Fcan01_15601 PE=3 SV=1 : Alpha-galactosidase OS=Folsomia candida OX=158441 GN=Fcan01_16719 PE=3 SV=1	1
110842646	0.0391929	12.6524	0.00718012	0.932472	0.964213	stable	Proline-rich protein 1 OS=Folsomia candida OX=158441 GN=Fcan01_04386 PE=4 SV=1	1
110856777	-0.0415604	3.13577	0.00713416	0.932688	0.964213	stable	Charged multivesicular body protein 4b OS=Folsomia candida OX=158441 GN=Fcan01_19491 PE=3 SV=1	1
110858636	-0.0370789	6.663	0.00709445	0.932875	0.964213	stable	40S ribosomal protein S27 OS=Folsomia candida OX=158441 GN=Fcan01_21650 PE=3 SV=1	1
110847809	0.042389	8.26651	0.00664173	0.935047	0.965414	stable	Long-chain-fatty-acid--CoA ligase ACSBG2 OS=Folsomia candida OX=158441 GN=Fcan01_02532 PE=4 SV=1	1
110863339	0.0416549	2.95149	0.00661909	0.935157	0.965414	stable	Aldehyde dehydrogenase OS=Folsomia candida OX=158441 GN=Fcan01_02774 PE=3 SV=1	1
110853951	0.0437977	4.28158	0.00615835	0.93745	0.967202	stable	Gamma-cystathionase OS=Folsomia candida OX=158441 GN=Fcan01_14686 PE=3 SV=1	1
110860527	-0.0334959	7.39056	0.00557133	0.9405	0.969768	stable	60S ribosomal protein L23 OS=Folsomia candida OX=158441 GN=Fcan01_24807 PE=3 SV=1	1
110859427	-0.0457765	6.34657	0.00531392	0.941888	0.970618	stable	Serine/threonine protein phosphatase 2A regulatory subunit OS=Folsomia candida OX=158441 GN=Fcan01_22644 PE=3 SV=1	1
110843027	-0.0316706	4.59777	0.00506376	0.94327	0.971104	stable	CD63 antigen OS=Folsomia candida OX=158441 GN=Fcan01_05554 PE=4 SV=1	1
110846228	-0.0461106	5.80886	0.00502514	0.943487	0.971104	stable	Protein NPC2 OS=Folsomia candida OX=158441 GN=Fcan01_08399 PE=3 SV=1	1
110851744	0.0274346	9.31431	0.00488424	0.944283	0.971343	stable	Eukaryotic translation initiation factor 3 subunit B OS=Folsomia candida OX=158441 GN=Fcan01_13609 PE=3 SV=1	1
110856721	-0.03002	8.14016	0.00437117	0.947286	0.973851	stable	Laminin subunit beta-1 OS=Folsomia candida OX=158441 GN=Fcan01_19574 PE=4 SV=1	1
110853407	-0.034669	3.68669	0.00399092	0.949628	0.975237	stable	General odorant-binding protein 2 OS=Folsomia candida OX=158441 GN=Fcan01_14196 PE=4 SV=1	1
110849106	0.0250106	7.41376	0.00396906	0.949766	0.975237	stable	Phosphatidylinositide phosphatase SAC1-A OS=Folsomia candida OX=158441 GN=Fcan01_02069 PE=4 SV=1	1
110847145	0.0242867	8.19456	0.00368018	0.951626	0.976565	stable	Long-chain fatty acid transport protein 4 OS=Folsomia candida OX=158441 GN=Fcan01_07758 PE=3 SV=1	1
110853727	0.0320296	7.626	0.00352954	0.952626	0.976967	stable	Dolichyl-diphosphooligosaccharide--protein glycosyltransferase subunit 2 OS=Folsomia candida OX=158441 GN=Fcan01_14793 PE=3 SV=1	1
110843410	0.0236624	9.54151	0.00345146	0.953152	0.976967	stable	Spectrin beta chain, non-erythrocytic 1 OS=Folsomia candida OX=158441 GN=Fcan01_05579 PE=3 SV=1	1
110844324	-0.0469512	5.84205	0.00303599	0.956059	0.979364	stable	GDP-4-keto-6-deoxy-D-mannose-3,5-epimerase-4-reductase OS=Folsomia candida OX=158441 GN=Fcan01_04996 PE=3 SV=1	1
110849077	-0.044692	2.22471	0.00269194	0.958621	0.981405	stable	Lactase-phlorizin hydrolase OS=Folsomia candida OX=158441 GN=Fcan01_09474 PE=3 SV=1	1
110853134	-0.0700475	4.26647	0.00248412	0.960249	0.981718	stable	Cuticle protein 19 OS=Folsomia candida OX=158441 GN=Fcan01_14291 PE=4 SV=1	1
110842144	0.0294134	4.55314	0.00244655	0.960551	0.981718	stable	Superoxide dismutase [Cu-Zn] OS=Folsomia candida OX=158441 GN=Fcan01_02753 PE=3 SV=1	1
110862347	-0.0276136	8.45821	0.00243594	0.960636	0.981718	stable	Retinal dehydrogenase 1 OS=Folsomia candida OX=158441 GN=Fcan01_27583 PE=3 SV=1	1
110851196	-0.0198946	6.04598	0.00200161	0.964315	0.984893	stable	Helicase domino OS=Folsomia candida OX=158441 GN=Fcan01_12173 PE=4 SV=1	1
110842641	0.0204783	9.20219	0.00188903	0.965332	0.985022	stable	Phosphoglycerate kinase OS=Folsomia candida OX=158441 GN=Fcan01_05090 PE=2 SV=1	1
110856748	-0.0300141	8.40843	0.00186161	0.965585	0.985022	stable	Amino acid transporter OS=Folsomia candida OX=158441 GN=Fcan01_19774 PE=3 SV=1	1
110846145	-0.0218487	4.43307	0.00170878	0.967027	0.98591	stable	Endocuticle structural glycoprotein SgAbd-2 OS=Folsomia candida OX=158441 GN=Fcan01_06654 PE=4 SV=1	1
110856345	0.0209504	5.74461	0.00151563	0.968945	0.986729	stable	Erythronolide synthase, modules 3 and 4 OS=Folsomia candida OX=158441 GN=Fcan01_18647 PE=4 SV=1	1
110844829	-0.0220067	5.46759	0.00151266	0.968976	0.986729	stable	Peroxisome assembly factor 2 OS=Folsomia candida OX=158441 GN=Fcan01_05300 PE=4 SV=1	1
110848707	-0.0192166	7.2338	0.00142192	0.96992	0.987107	stable	Fatty acid-binding protein, brain OS=Folsomia candida OX=158441 GN=Fcan01_09049 PE=3 SV=1	1
110853778	0.0194582	5.42744	0.00133567	0.970846	0.98736	stable	ATP-binding cassette sub-family B member 7, mitochondrial OS=Folsomia candida OX=158441 GN=Fcan01_14871 PE=4 SV=1	1
110856295	-0.0138367	8.55196	0.00129304	0.971315	0.98736	stable	Aconitate hydratase, mitochondrial OS=Folsomia candida OX=158441 GN=Fcan01_18751 PE=3 SV=1	1
110846031	-0.0249826	6.30158	0.00118598	0.972528	0.98801	stable	Uricase OS=Folsomia candida OX=158441 GN=Fcan01_07112 PE=3 SV=1	1
110855619	0.015537	6.45762	0.00106889	0.973919	0.988086	stable	Clavesin-1 OS=Folsomia candida OX=158441 GN=Fcan01_18045 PE=4 SV=1	1
110842554	0.0263341	6.90236	0.00104104	0.974261	0.988086	stable	Importin-9 OS=Folsomia candida OX=158441 GN=Fcan01_02503 PE=4 SV=1	1
110858444	0.0154064	4.58685	0.00101993	0.974523	0.988086	stable	Endoplasmic reticulum resident protein 44 OS=Folsomia candida OX=158441 GN=Fcan01_21369 PE=4 SV=1	1
118435270	-0.0158825	9.01008	0.000990269	0.974896	0.988086	stable	Zinc finger MYM-type protein 5 OS=Folsomia candida OX=158441 GN=Fcan01_11180 PE=4 SV=1	1
110856513	0.0217264	5.68595	0.000776462	0.97777	0.990097	stable	Signal peptide, CUB and EGF-like domain-containing protein 2 OS=Folsomia candida OX=158441 GN=Fcan01_19351 PE=4 SV=1	1
110862826	-0.0123772	9.09559	0.00071908	0.978607	0.990097	stable	Transcription factor Ovo-like 2 OS=Folsomia candida OX=158441 GN=Fcan01_12465 PE=4 SV=1	1
110845182	0.0156173	6.35022	0.000686048	0.979104	0.990097	stable	S-adenosylmethionine synthase OS=Folsomia candida OX=158441 GN=Fcan01_04541 PE=3 SV=1	1
110847572	0.0106168	8.33951	0.00068112	0.979179	0.990097	stable	40S ribosomal protein S6 OS=Folsomia candida OX=158441 GN=Fcan01_02583 PE=3 SV=1	1
118437446	-0.0178789	4.67157	0.000628385	0.980001	0.990347	stable	Arrestin domain-containing protein 5 OS=Folsomia candida OX=158441 GN=Fcan01_17806 PE=4 SV=1	1
110853792	-0.0109398	7.38575	0.000528818	0.981653	0.990583	stable	Thymus-specific serine protease OS=Folsomia candida OX=158441 GN=Fcan01_14708 PE=3 SV=1	1
110845904	0.0101881	5.51629	0.000522039	0.981771	0.990583	stable	Arylsulfatase B OS=Folsomia candida OX=158441 GN=Fcan01_06870 PE=3 SV=1	1
110858814	0.0117586	2.69705	0.000511353	0.981959	0.990583	stable	Putative ubiquitin carboxyl-terminal hydrolase FAF-X OS=Folsomia candida OX=158441 GN=Fcan01_21799 PE=4 SV=1	1
110842297	0.00723276	10.3579	0.000339397	0.985302	0.993373	stable	Elongation factor 2 OS=Folsomia candida OX=158441 GN=Fcan01_02770 PE=3 SV=1	1
110858471	-0.00700919	5.70547	0.000260554	0.987121	0.994626	stable	Malate synthase OS=Folsomia candida OX=158441 GN=Fcan01_21530 PE=3 SV=1	1
110860953	-0.00687614	5.07521	0.00020657	0.988533	0.99504	stable	Mite group 2 allergen Lep d 2 OS=Folsomia candida OX=158441 GN=Fcan01_25236 PE=4 SV=1	1
110843132	0.00489447	10.819	0.000169397	0.989616	0.99504	stable	Ribosomal protein L19 OS=Folsomia candida OX=158441 GN=Fcan01_05237 PE=3 SV=1	1
110851824	-0.00644393	7.1014	0.000167439	0.989676	0.99504	stable	NADH dehydrogenase [ubiquinone] flavoprotein 2, mitochondrial OS=Folsomia candida OX=158441 GN=Fcan01_03483 PE=3 SV=1	1
110842997	-0.00647667	2.73312	0.000162076	0.989842	0.99504	stable	Teneurin-3 OS=Folsomia candida OX=158441 GN=Fcan01_05666 PE=4 SV=1	1
110842468	0.00410276	3.56482	6.94642e-05	0.99335	0.997928	stable	Zinc finger CCCH domain-containing protein 15 OS=Folsomia candida OX=158441 GN=Fcan01_02269 PE=3 SV=1	1
110846446	-0.00376647	5.19644	5.89531e-05	0.993874	0.997928	stable	Mitochondrial amidoxime-reducing component 1 OS=Folsomia candida OX=158441 GN=Fcan01_07435 PE=4 SV=1	1
110856506	0.00283752	7.87152	3.86852e-05	0.995037	0.998311	stable	Fibrinogen C domain-containing protein 1 OS=Folsomia candida OX=158441 GN=Fcan01_19363 PE=4 SV=1	1
110842186	-0.00247964	6.41525	3.30336e-05	0.995414	0.998311	stable	T-complex protein 1 subunit eta OS=Folsomia candida OX=158441 GN=Fcan01_03966 PE=2 SV=1	1
110858075	-0.00210195	3.17648	1.88859e-05	0.996533	0.998851	stable	Ubiquitin-conjugating enzyme E2 N OS=Folsomia candida OX=158441 GN=Fcan01_21207 PE=3 SV=1	1
110845955	-0.00132009	6.94574	1.09076e-05	0.997365	0.999104	stable	Cytochrome c OS=Folsomia candida OX=158441 GN=Fcan01_07970 PE=3 SV=1	1
110862559	-0.00111435	5.53512	2.24529e-06	0.998804	0.999583	stable	Vinculin OS=Folsomia candida OX=158441 GN=Fcan01_27990 PE=3 SV=1	1
110846197	-0.000501408	6.75098	1.56072e-06	0.999003	0.999583	stable	Putative manganese-transporting ATPase PDR2 OS=Folsomia candida OX=158441 GN=Fcan01_07115 PE=3 SV=1	1
110841606	-0.000327853	4.26782	9.24227e-08	0.999757	0.999757	stable	D-aspartate oxidase OS=Folsomia candida OX=158441 GN=Fcan01_02094 PE=3 SV=1	1
110855819	4.04441	6.57305	110.885	6.26965e-26	1.0834e-22	up	Beta-1,3-glucan-binding protein OS=Folsomia candida OX=158441 GN=Fcan01_18343 PE=4 SV=1	2
110845361	-2.46194	6.96038	53.2918	2.87503e-13	2.48402e-10	down	Low-density lipoprotein receptor relative with 11 ligand-binding repeats OS=Folsomia candida OX=158441 GN=Fcan01_05382 PE=3 SV=1	2
110852025	2.30816	6.46126	46.673	8.38782e-12	4.83138e-09	up	Peptidylprolyl isomerase OS=Folsomia candida OX=158441 GN=Fcan01_02038 PE=4 SV=1	2
110845220	5.95331	2.49898	43.9863	3.30677e-11	1.42852e-08	up	SPARC OS=Folsomia candida OX=158441 GN=Fcan01_04382 PE=3 SV=1	2
110843842	-2.97034	8.13143	41.3457	1.27553e-10	4.40823e-08	down	Glucose-6-phosphate 1-dehydrogenase OS=Folsomia candida OX=158441 GN=Fcan01_03817 PE=3 SV=1	2
110854560	-3.2801	3.62348	40.4347	2.03293e-10	5.85485e-08	down	Glutathione S-transferase 1 OS=Folsomia candida OX=158441 GN=Fcan01_15727 PE=4 SV=1	2
110844357	-3.02966	2.35076	34.6093	4.02968e-09	9.94756e-07	down	Copine-7 OS=Folsomia candida OX=158441 GN=Fcan01_05153 PE=4 SV=1	2
110849714	3.13991	9.54042	33.5181	7.06025e-09	1.52501e-06	up	Glutathione S-transferase Mu 1 OS=Folsomia candida OX=158441 GN=Fcan01_10844 PE=4 SV=1	2
110851500	3.53803	11.2225	32.7891	1.02718e-08	1.97218e-06	up	Bifunctional nitrilase/nitrile hydratase NIT4 OS=Folsomia candida OX=158441 GN=Fcan01_03297 PE=3 SV=1	2
110848039	-4.09097	6.38402	32.3134	1.31202e-08	2.26718e-06	down	Golgi-specific brefeldin A-resistance guanine nucleotide exchange factor 1 OS=Folsomia candida OX=158441 GN=Fcan01_09607 PE=4 SV=1	2
110855878	1.72135	12.3281	31.8892	1.63225e-08	2.56411e-06	up	Glutamate-gated chloride channel OS=Folsomia candida OX=158441 GN=Fcan01_18331 PE=4 SV=1	2
110842883	4.43462	3.54804	31.3961	2.104e-08	3.02975e-06	up	Leukotriene A(4) hydrolase OS=Folsomia candida OX=158441 GN=Fcan01_05870 PE=3 SV=1	2
110859848	-3.86324	5.58117	28.0309	1.19396e-07	1.58705e-05	down	CRAL-TRIO domain-containing protein OS=Folsomia candida OX=158441 GN=Fcan01_01665 PE=4 SV=1	2
110856190	-2.65495	6.51111	26.4755	2.66899e-07	3.29429e-05	down	Endoplasmic reticulum transmembrane protein OS=Folsomia candida OX=158441 GN=Fcan01_18566 PE=2 SV=1	2
110842605	2.60115	9.65231	26.0157	3.38652e-07	3.70749e-05	up	Oxoglutarate dehydrogenase (succinyl-transferring) OS=Folsomia candida OX=158441 GN=Fcan01_06238 PE=3 SV=1	2
110848737	-3.13172	6.43527	25.9839	3.4428e-07	3.70749e-05	down	cAMP-dependent protein kinase catalytic subunit OS=Folsomia candida OX=158441 GN=Fcan01_03800 PE=3 SV=1	2
110861801	-2.87244	3.05941	25.8724	3.64742e-07	3.70749e-05	down	Low molecular weight phosphotyrosine protein phosphatase OS=Folsomia candida OX=158441 GN=Fcan01_26709 PE=3 SV=1	2
110850613	2.18854	5.95888	25.5727	4.26018e-07	4.08978e-05	up	Protein O-GlcNAc transferase OS=Folsomia candida OX=158441 GN=Fcan01_12388 PE=3 SV=1	2
110860774	1.81105	6.93164	25.4172	4.61774e-07	4.19971e-05	up	Glucose dehydrogenase [FAD, quinone] OS=Folsomia candida OX=158441 GN=Fcan01_24865 PE=3 SV=1	2
110843221	-2.04722	3.37057	25.3146	4.87001e-07	4.20769e-05	down	LINE-1 reverse transcriptase OS=Folsomia candida OX=158441 GN=Fcan01_21001 PE=4 SV=1	2
110858153	3.91802	2.22283	25.2077	5.14765e-07	4.23578e-05	up	Maltose O-acetyltransferase OS=Folsomia candida OX=158441 GN=Fcan01_21101 PE=3 SV=1	2
110842887	2.80484	3.43421	23.7388	1.10334e-06	8.66621e-05	up	6-phosphogluconolactonase OS=Folsomia candida OX=158441 GN=Fcan01_04354 PE=3 SV=1	2
110852010	-1.98424	5.76456	23.4558	1.27816e-06	9.60284e-05	down	Lysosomal aspartic protease OS=Folsomia candida OX=158441 GN=Fcan01_13307 PE=3 SV=1	2
110844776	2.05044	7.11914	23.296	1.38888e-06	9.99994e-05	up	Sodium/potassium-transporting ATPase subunit alpha OS=Folsomia candida OX=158441 GN=Fcan01_05112 PE=3 SV=1	2
110853648	1.91015	5.45382	23.1292	1.51476e-06	0.0001047	up	Acidic mammalian chitinase OS=Folsomia candida OX=158441 GN=Fcan01_14560 PE=3 SV=1	2
110853279	-2.17123	9.57636	22.6328	1.96105e-06	0.000130334	down	RNA helicase OS=Folsomia candida OX=158441 GN=Fcan01_14507 PE=3 SV=1	2
110850685	1.56074	11.1478	22.5224	2.07706e-06	0.000132932	up	40S ribosomal protein S3a OS=Folsomia candida OX=158441 GN=Fcan01_12724 PE=2 SV=1	2
110853925	-2.24279	7.49155	22.3196	2.30839e-06	0.00014246	down	Mite group 2 allergen Pso o 2 OS=Folsomia candida OX=158441 GN=Fcan01_15033 PE=4 SV=1	2
110844220	2.25191	9.6624	22.1618	2.50613e-06	0.00014566	up	Allantoate amidinohydrolase OS=Folsomia candida OX=158441 GN=Fcan01_06179 PE=3 SV=1	2
110848572	-1.9949	4.45202	22.1445	2.52881e-06	0.00014566	down	Inosine phosphorylase OS=Folsomia candida OX=158441 GN=Fcan01_03125 PE=3 SV=1	2
110849129	-3.48543	4.4648	21.4148	3.69909e-06	0.000206194	down	Complex I-B12 OS=Folsomia candida OX=158441 GN=Fcan01_02070 PE=3 SV=1	2
110849057	2.19671	11.873	21.3361	3.85397e-06	0.000208115	up	40S ribosomal protein S12 OS=Folsomia candida OX=158441 GN=Fcan01_02278 PE=3 SV=1	2
110846911	1.66835	9.38173	21.0087	4.57197e-06	0.000239405	up	ATP-binding cassette sub-family A member 3 OS=Folsomia candida OX=158441 GN=Fcan01_07656 PE=4 SV=1	2
110846440	-1.97112	5.94414	20.8978	4.84446e-06	0.000246213	down	Mediator complex subunit 23 OS=Folsomia candida OX=158441 GN=Fcan01_07397 PE=3 SV=1	2
110842678	-1.55997	9.50092	20.5825	5.71159e-06	0.00028199	down	Titin OS=Folsomia candida OX=158441 GN=Fcan01_02283 PE=4 SV=1	2
110848712	-2.07347	5.08928	20.4718	6.05179e-06	0.000290486	down	NADH dehydrogenase [ubiquinone] 1 alpha subcomplex subunit 13 OS=Folsomia candida OX=158441 GN=Fcan01_09187 PE=3 SV=1	2
110848022	3.30422	2.13427	20.3421	6.47607e-06	0.00029679	up	Putative small nuclear ribonucleoprotein G OS=Folsomia candida OX=158441 GN=Fcan01_07847 PE=4 SV=1	2
110847197	2.66395	6.01323	20.3272	6.52663e-06	0.00029679	up	Signal transducing adapter molecule 1 OS=Folsomia candida OX=158441 GN=Fcan01_08197 PE=3 SV=1	2
110856178	-1.64918	6.34228	20.0113	7.69844e-06	0.0003411	down	Elongation factor G, mitochondrial OS=Folsomia candida OX=158441 GN=Fcan01_18589 PE=3 SV=1	2
110862322	1.87163	6.8386	19.6562	9.27041e-06	0.000400482	up	S phase cyclin A-associated protein in the endoplasmic reticulum OS=Folsomia candida OX=158441 GN=Fcan01_27588 PE=4 SV=1	2
110862331	1.63591	4.43113	19.4466	1.03452e-05	0.000436012	up	CCT-theta OS=Folsomia candida OX=158441 GN=Fcan01_27584 PE=3 SV=1	2
110857183	-1.72187	7.75757	19.2653	1.13757e-05	0.00046803	down	Myosin-6 OS=Folsomia candida OX=158441 GN=Fcan01_20052 PE=4 SV=1	2
110842983	-2.70862	7.75301	18.966	1.33071e-05	0.000528764	down	Cystathionine beta-synthase OS=Folsomia candida OX=158441 GN=Fcan01_05009 PE=3 SV=1	2
110855822	-1.88371	3.97579	18.9436	1.34639e-05	0.000528764	down	CHK domain-containing protein OS=Folsomia candida OX=158441 GN=Fcan01_01719 PE=4 SV=1	2
110852764	1.6865	9.52305	18.7383	1.49942e-05	0.000575777	up	Beta-galactosidase OS=Folsomia candida OX=158441 GN=Fcan01_03347 PE=3 SV=1	2
118433959	1.87824	5.99158	18.687	1.54031e-05	0.000575846	up	Cyclin-dependent kinase 1 OS=Folsomia candida OX=158441 GN=Fcan01_17123 PE=4 SV=1	2
110844817	1.91397	3.09455	18.6551	1.56625e-05	0.000575846	up	Bacillopeptidase F OS=Folsomia candida OX=158441 GN=Fcan01_06028 PE=4 SV=1	2
110847388	1.69967	6.31271	18.4773	1.71942e-05	0.000618993	up	Alpha-mannosidase OS=Folsomia candida OX=158441 GN=Fcan01_06677 PE=3 SV=1	2
110852874	-1.90538	4.98053	18.1203	2.07382e-05	0.000730405	down	Alpha-crystallin A chain OS=Folsomia candida OX=158441 GN=Fcan01_14514 PE=3 SV=1	2
110859674	-1.68792	6.56315	18.0842	2.11344e-05	0.000730405	down	Mite group 2 allergen Lep d 2 OS=Folsomia candida OX=158441 GN=Fcan01_23336 PE=4 SV=1	2
110853518	1.96505	6.59124	17.9782	2.23445e-05	0.000757083	up	Glycogen debranching enzyme OS=Folsomia candida OX=158441 GN=Fcan01_14209 PE=4 SV=1	2
110843639	-1.66655	6.4629	17.8272	2.41898e-05	0.000799723	down	Ryanodine receptor 44F OS=Folsomia candida OX=158441 GN=Fcan01_06170 PE=4 SV=1	2
110848414	3.20277	0.163869	17.8008	2.45285e-05	0.000799723	up	Death domain-containing protein OS=Folsomia candida OX=158441 GN=Fcan01_08649 PE=4 SV=1	2
110842670	2.01761	15.3079	17.7266	2.55037e-05	0.000816118	up	78 kDa glucose-regulated protein OS=Folsomia candida OX=158441 GN=Fcan01_05565 PE=3 SV=1	2
110863666	-3.72978	6.82685	17.5482	2.80111e-05	0.000880058	down	Sphingomyelin phosphodiesterase OS=Folsomia candida OX=158441 GN=Fcan01_00374 PE=3 SV=1	2
110851668	-2.62978	4.20746	17.5126	2.85408e-05	0.000880689	down	Long-chain-fatty-acid--CoA ligase 1 OS=Folsomia candida OX=158441 GN=Fcan01_13884 PE=4 SV=1	2
110858682	-2.04452	4.30715	17.1481	3.45746e-05	0.00104816	down	Ankyrin-2 OS=Folsomia candida OX=158441 GN=Fcan01_21892 PE=4 SV=1	2
110856508	1.77515	4.34365	17.0747	3.59377e-05	0.0010707	up	Protein 5NUC OS=Folsomia candida OX=158441 GN=Fcan01_19387 PE=3 SV=1	2
110859648	1.47227	5.32242	16.9843	3.76901e-05	0.00108214	up	Glucose dehydrogenase [FAD, quinone] (Fragment) OS=Folsomia candida OX=158441 GN=Fcan01_23128 PE=3 SV=1	2
110845717	1.96859	4.66903	16.9689	3.7997e-05	0.00108214	up	Parahox neighbor OS=Folsomia candida OX=158441 GN=Fcan01_08528 PE=3 SV=1	2
118437838	1.78436	4.85504	16.9588	3.82006e-05	0.00108214	up	Mitogen-activated protein kinase 15 OS=Folsomia candida OX=158441 GN=Fcan01_18947 PE=4 SV=1	2
110845914	1.71405	3.70896	16.7501	4.26395e-05	0.00117962	up	Peptidyl-glycine alpha-amidating monooxygenase B OS=Folsomia candida OX=158441 GN=Fcan01_02125 PE=3 SV=1	2
110848452	1.98241	15.2552	16.7338	4.30069e-05	0.00117962	up	Antho-RFamide neuropeptide type 2 OS=Folsomia candida OX=158441 GN=Fcan01_09357 PE=4 SV=1	2
110862886	-1.63503	6.61571	16.6493	4.49672e-05	0.00121411	down	Mite group 2 allergen Lep d 2 OS=Folsomia candida OX=158441 GN=Fcan01_28487 PE=4 SV=1	2
110850980	-1.52793	4.77244	16.5393	4.76527e-05	0.00126683	down	Retinoblastoma-like protein 1 OS=Folsomia candida OX=158441 GN=Fcan01_03595 PE=3 SV=1	2
110858480	-2.53556	5.16723	16.4544	4.98345e-05	0.00129749	down	tRNA (cytosine(34)-C(5))-methyltransferase OS=Folsomia candida OX=158441 GN=Fcan01_21479 PE=3 SV=1	2
110858886	2.46643	4.18735	16.4365	5.03079e-05	0.00129749	up	ATP-dependent helicase NAM7 OS=Folsomia candida OX=158441 GN=Fcan01_26152 PE=4 SV=1	2
110842384	1.88951	6.5224	16.4006	5.12678e-05	0.00130281	up	Basigin OS=Folsomia candida OX=158441 GN=Fcan01_02689 PE=4 SV=1	2
110862801	2.43538	6.25015	16.3478	5.27173e-05	0.00132022	up	Neuropeptide Y receptor OS=Folsomia candida OX=158441 GN=Fcan01_01271 PE=3 SV=1	2
110845188	-2.81221	-0.158166	16.1873	5.73789e-05	0.00141644	down	3-hydroxyisobutyryl-CoA hydrolase, mitochondrial OS=Folsomia candida OX=158441 GN=Fcan01_04507 PE=4 SV=1	2
110856393	2.15723	2.09624	16.1192	5.94779e-05	0.00144757	up	Bacillopeptidase F OS=Folsomia candida OX=158441 GN=Fcan01_01617 PE=4 SV=1	2
110848716	1.84402	4.42432	15.9033	6.66619e-05	0.00159989	up	Protein ERGIC-53 OS=Folsomia candida OX=158441 GN=Fcan01_08875 PE=4 SV=1	2
110849347	-1.94333	4.72576	15.8128	6.99271e-05	0.00165526	down	Eukaryotic translation initiation factor 2 subunit 2 OS=Folsomia candida OX=158441 GN=Fcan01_09688 PE=3 SV=1	2
110856367	2.20207	6.11951	15.6616	7.57464e-05	0.00176878	up	Intraflagellar transport protein 81 OS=Folsomia candida OX=158441 GN=Fcan01_18746 PE=4 SV=1	2
110860615	1.75036	6.85559	15.5624	7.98246e-05	0.00183916	up	Glutathione S-transferase OS=Folsomia candida OX=158441 GN=Fcan01_24666 PE=4 SV=1	2
110853759	-1.487	8.16656	15.4726	8.37092e-05	0.00190328	down	Arginine kinase OS=Folsomia candida OX=158441 GN=Fcan01_15270 PE=3 SV=1	2
110845354	1.73035	9.06447	15.3943	8.72503e-05	0.00195803	up	WSC domain-containing protein 1 OS=Folsomia candida OX=158441 GN=Fcan01_03681 PE=4 SV=1	2
110842936	-1.84654	11.1204	15.3655	8.85893e-05	0.00196	down	Histone H2A OS=Folsomia candida OX=158441 GN=Fcan01_04056 PE=3 SV=1	2
110841837	-1.74634	4.3831	15.344	8.96067e-05	0.00196	down	Glutathione S-transferase theta-1 OS=Folsomia candida OX=158441 GN=Fcan01_01968 PE=3 SV=1	2
110858328	-1.7019	5.28917	15.2325	9.50555e-05	0.00204817	down	Putative N-acetyltransferase YhdJ OS=Folsomia candida OX=158441 GN=Fcan01_21447 PE=4 SV=1	2
110851118	1.77842	9.05576	15.1753	9.79754e-05	0.00204817	up	Fibulin-2 OS=Folsomia candida OX=158441 GN=Fcan01_12130 PE=4 SV=1	2
110861248	1.74957	9.08524	15.1704	9.82294e-05	0.00204817	up	Putative nicotine oxidoreductase OS=Folsomia candida OX=158441 GN=Fcan01_22800 PE=4 SV=1	2
110860523	-2.91545	5.12229	15.1676	9.83787e-05	0.00204817	down	Glutathione S-transferase 1 OS=Folsomia candida OX=158441 GN=Fcan01_24678 PE=4 SV=1	2
110860110	-1.92495	3.85519	15.0624	0.000104015	0.00213974	down	3-ketoacyl-CoA thiolase, mitochondrial OS=Folsomia candida OX=158441 GN=Fcan01_23613 PE=3 SV=1	2
110851241	-4.44524	8.98891	14.6825	0.00012722	0.00258631	down	Adenylosuccinate lyase OS=Folsomia candida OX=158441 GN=Fcan01_02439 PE=3 SV=1	2
110847356	-1.97602	6.22361	14.568	0.000135189	0.00271635	down	Peritrophin-44 OS=Folsomia candida OX=158441 GN=Fcan01_06644 PE=4 SV=1	2
110853152	-1.38759	9.71916	14.493	0.000140682	0.00278851	down	Endocuticle structural glycoprotein SgAbd-3 OS=Folsomia candida OX=158441 GN=Fcan01_14544 PE=4 SV=1	2
110851278	-1.09035	11.68	14.4753	0.000142007	0.00278851	down	THO complex subunit 2 OS=Folsomia candida OX=158441 GN=Fcan01_12678 PE=3 SV=1	2
110847631	-1.43204	6.25082	14.3235	0.000153933	0.00298369	down	ATP-dependent helicase brm OS=Folsomia candida OX=158441 GN=Fcan01_07768 PE=4 SV=1	2
110859269	1.48669	5.20766	14.3056	0.0001554	0.00298369	up	Carboxypeptidase A2 OS=Folsomia candida OX=158441 GN=Fcan01_01889 PE=3 SV=1	2
110853387	-4.20471	6.06983	14.229	0.000161859	0.00307354	down	Male-specific lethal 1-like 1 OS=Folsomia candida OX=158441 GN=Fcan01_14276 PE=4 SV=1	2
110845108	1.75429	3.35165	14.0739	0.000175769	0.00330139	up	Putative chitinase 3 OS=Folsomia candida OX=158441 GN=Fcan01_06066 PE=3 SV=1	2
na	-1.80775	4.3925	13.8835	0.000194498	0.00361389	down	Isopenicillin N synthase OS=Folsomia candida OX=158441 GN=IPNS PE=2 SV=1	2
118435143	-3.50862	6.13255	13.8462	0.000198401	0.00364721	down	Ovochymase-2 OS=Folsomia candida OX=158441 GN=Fcan01_06798 PE=4 SV=1	2
110846345	2.17272	6.14194	13.4699	0.000242421	0.0044095	up	Signal recognition particle subunit SRP68 OS=Folsomia candida OX=158441 GN=Fcan01_07579 PE=3 SV=1	2
110857986	-1.4958	5.63052	13.3435	0.000259317	0.0046677	down	Protein NipSnap OS=Folsomia candida OX=158441 GN=Fcan01_21206 PE=3 SV=1	2
110851173	-3.21458	4.25593	13.1269	0.000291083	0.00515015	down	RBR-type E3 ubiquitin transferase OS=Folsomia candida OX=158441 GN=Fcan01_12731 PE=4 SV=1	2
110851868	-1.82002	5.86082	13.1205	0.00029208	0.00515015	down	Lysosome membrane protein 2 OS=Folsomia candida OX=158441 GN=Fcan01_13614 PE=3 SV=1	2
110843008	1.19918	10.897	13.0561	0.000302306	0.00527661	up	Enoyl-CoA delta isomerase 2, mitochondrial OS=Folsomia candida OX=158441 GN=Fcan01_05362 PE=3 SV=1	2
110858718	1.89116	5.2987	13.0055	0.000310582	0.00536686	up	Deoxynucleoside kinase OS=Folsomia candida OX=158441 GN=Fcan01_21796 PE=4 SV=1	2
110851626	-1.46672	5.90105	12.9328	0.00032287	0.00552396	down	Trifunctional enzyme beta subunit OS=Folsomia candida OX=158441 GN=Fcan01_13846 PE=2 SV=1	2
110852903	-3.04222	-1.3772	12.9138	0.000326165	0.00552562	down	Methyl farnesoate epoxidase OS=Folsomia candida OX=158441 GN=Fcan01_14233 PE=3 SV=1	2
110847967	-1.56551	4.52253	12.7087	0.000363957	0.00610601	down	Cystatin-A2 OS=Folsomia candida OX=158441 GN=Fcan01_08245 PE=4 SV=1	2
110848615	-1.62603	8.19966	12.6579	0.000373979	0.00621381	down	Peroxidase OS=Folsomia candida OX=158441 GN=Fcan01_09503 PE=4 SV=1	2
110856410	1.73396	6.88056	12.5803	0.00038983	0.00631539	up	Cytochrome P450 9e2 OS=Folsomia candida OX=158441 GN=Fcan01_00022 PE=3 SV=1	2
110856991	1.23359	8.44966	12.5779	0.000390331	0.00631539	up	Transient receptor potential channel pyrexia OS=Folsomia candida OX=158441 GN=Fcan01_19758 PE=4 SV=1	2
110852149	-2.24618	7.52114	12.565	0.00039304	0.00631539	down	Casein kinase II subunit alpha OS=Folsomia candida OX=158441 GN=Fcan01_02164 PE=4 SV=1	2
110863515	-1.4314	7.90947	12.5481	0.00039661	0.00631539	down	Guanine nucleotide-binding protein G(O) subunit alpha OS=Folsomia candida OX=158441 GN=Fcan01_03608 PE=4 SV=1	2
110861913	-1.92122	6.38862	12.5389	0.000398556	0.00631539	down	4-hydroxyphenylpyruvate dioxygenase OS=Folsomia candida OX=158441 GN=Fcan01_27058 PE=3 SV=1	2
110850425	1.22438	10.7365	12.521	0.0004024	0.00631539	up	Cytosolic purine 5'-nucleotidase OS=Folsomia candida OX=158441 GN=Fcan01_03846 PE=3 SV=1	2
110842569	1.69456	7.35664	12.5059	0.000405676	0.00631539	up	STE20-like serine/threonine-protein kinase OS=Folsomia candida OX=158441 GN=Fcan01_03993 PE=4 SV=1	2
110845006	-1.83292	2.12577	12.4874	0.000409715	0.00632132	down	Enoyl-CoA delta isomerase 2, mitochondrial OS=Folsomia candida OX=158441 GN=Fcan01_04391 PE=4 SV=1	2
110862347	-1.4192	8.32047	12.4676	0.000414068	0.00633194	down	Retinal dehydrogenase 1 OS=Folsomia candida OX=158441 GN=Fcan01_27583 PE=3 SV=1	2
110856835	-1.70659	2.20446	12.4489	0.000418249	0.00633977	down	Lysosomal acid phosphatase OS=Folsomia candida OX=158441 GN=Fcan01_19531 PE=4 SV=1	2
110851501	-1.29416	7.26871	12.3971	0.000430003	0.00642483	down	Ribose-phosphate diphosphokinase OS=Folsomia candida OX=158441 GN=Fcan01_12605 PE=3 SV=1	2
110845525	1.28272	6.85164	12.3915	0.000431296	0.00642483	up	Eukaryotic translation initiation factor 3 subunit C OS=Folsomia candida OX=158441 GN=Fcan01_08447 PE=3 SV=1	2
110851923	1.27066	4.20751	12.3511	0.000440738	0.00650936	up	Brachyurin OS=Folsomia candida OX=158441 GN=Fcan01_12885 PE=4 SV=1	2
110854553	-2.54678	3.61474	12.2955	0.000454043	0.00664903	down	Feruloyl CoA ortho-hydroxylase 2 OS=Folsomia candida OX=158441 GN=Fcan01_16047 PE=3 SV=1	2
110845445	-1.18684	11.1583	12.2355	0.000468891	0.00680877	down	Acetoacetyl-CoA synthetase OS=Folsomia candida OX=158441 GN=Fcan01_07613 PE=3 SV=1	2
110846849	1.5453	9.51036	12.2194	0.000472957	0.00681058	up	Fatty acid desaturase 2 OS=Folsomia candida OX=158441 GN=Fcan01_00532 PE=4 SV=1	2
110853425	3.48049	7.80338	12.1564	0.000489203	0.00694666	up	Larval cuticle protein A1A OS=Folsomia candida OX=158441 GN=Fcan01_14144 PE=4 SV=1	2
118433225	1.25737	8.46139	12.1516	0.000490447	0.00694666	up	PHD finger protein ING2 OS=Folsomia candida OX=158441 GN=Fcan01_26652 PE=3 SV=1	2
110851295	1.7602	7.73032	12.1013	0.000503865	0.00703165	up	Splicing factor, arginine/serine-rich 1 OS=Folsomia candida OX=158441 GN=Fcan01_12405 PE=3 SV=1	2
110854192	1.57899	7.66978	12.0966	0.000505127	0.00703165	up	Calcium-activated chloride channel regulator 1 OS=Folsomia candida OX=158441 GN=Fcan01_14703 PE=3 SV=1	2
110849333	-2.26583	14.0656	12.0833	0.000508765	0.00703165	down	Myosin heavy chain, muscle OS=Folsomia candida OX=158441 GN=Fcan01_09682 PE=3 SV=1	2
110846661	-1.62839	10.349	12.0688	0.000512725	0.00703165	down	Lysosomal Pro-X carboxypeptidase OS=Folsomia candida OX=158441 GN=Fcan01_06862 PE=3 SV=1	2
110842191	1.19981	10.3268	12.0193	0.000526538	0.00712182	up	Polyol dehydrogenase OS=Folsomia candida OX=158441 GN=Fcan01_02469 PE=3 SV=1	2
110856738	1.73971	4.12138	12.0153	0.000527648	0.00712182	up	Pumilio domain-containing protein 12 OS=Folsomia candida OX=158441 GN=Fcan01_19656 PE=4 SV=1	2
110842891	-1.84181	8.15926	11.9834	0.000536769	0.00712182	down	Methylglutaconyl-CoA hydratase, mitochondrial OS=Folsomia candida OX=158441 GN=Fcan01_05906 PE=3 SV=1	2
110851681	-2.08109	3.95363	11.9707	0.000540431	0.00712182	down	Glutathione S-transferase Mu 5 OS=Folsomia candida OX=158441 GN=Fcan01_13274 PE=4 SV=1	2
110843109	-1.45476	5.54968	11.9703	0.000540546	0.00712182	down	Putative oxidoreductase YrbE OS=Folsomia candida OX=158441 GN=Fcan01_05591 PE=3 SV=1	2
110852494	1.95034	5.69593	11.9584	0.000544028	0.00712182	up	Lysosomal acid phosphatase OS=Folsomia candida OX=158441 GN=Fcan01_13266 PE=4 SV=1	2
110856513	-1.3093	5.75923	11.8321	0.000582196	0.0075562	down	Signal peptide, CUB and EGF-like domain-containing protein 2 OS=Folsomia candida OX=158441 GN=Fcan01_19351 PE=4 SV=1	2
110854266	-1.60509	9.45941	11.8201	0.000585956	0.0075562	down	Larval cuticle protein LCP-17 OS=Folsomia candida OX=158441 GN=Fcan01_15126 PE=4 SV=1	2
110842642	-1.21938	7.26252	11.7562	0.000606412	0.00776207	down	Gamma-glutamyltranspeptidase 1 OS=Folsomia candida OX=158441 GN=Fcan01_06284 PE=4 SV=1	2
110843257	2.32051	0.141242	11.7389	0.000612056	0.0077757	up	Matrix metalloproteinase-9 OS=Folsomia candida OX=158441 GN=Fcan01_04872 PE=4 SV=1	2
110848177	-1.27912	6.79659	11.7256	0.000616477	0.0077757	down	Eukaryotic translation initiation factor 3 subunit L OS=Folsomia candida OX=158441 GN=Fcan01_09453 PE=3 SV=1	2
110846300	-1.40757	4.95521	11.6881	0.000629017	0.00787639	down	Glutathione S-transferase 1, isoform D OS=Folsomia candida OX=158441 GN=Fcan01_06710 PE=4 SV=1	2
110857370	1.70741	7.71439	11.5242	0.000686965	0.00854011	up	Gluconolactonase OS=Folsomia candida OX=158441 GN=Fcan01_01706 PE=3 SV=1	2
110851115	1.04144	9.55797	11.4736	0.00070593	0.00868131	up	Neurogenic locus Notch protein OS=Folsomia candida OX=158441 GN=Fcan01_12749 PE=4 SV=1	2
110844116	-1.83238	11.3239	11.4463	0.000716361	0.00868131	down	DNA replication licensing factor MCM5 OS=Folsomia candida OX=158441 GN=Fcan01_05674 PE=3 SV=1	2
110848236	1.47541	2.0931	11.4308	0.000722382	0.00868131	up	Sulfhydryl oxidase OS=Folsomia candida OX=158441 GN=Fcan01_09766 PE=4 SV=1	2
110858672	1.68631	9.42364	11.4281	0.000723405	0.00868131	up	Glutathione S-transferase 1, isoform C OS=Folsomia candida OX=158441 GN=Fcan01_21731 PE=4 SV=1	2
110854435	1.05781	7.82552	11.4125	0.000729518	0.00868131	up	Carboxypeptidase A5 OS=Folsomia candida OX=158441 GN=Fcan01_16103 PE=3 SV=1	2
110845252	-1.09065	7.23791	11.4078	0.000731365	0.00868131	down	Adenosylhomocysteinase OS=Folsomia candida OX=158441 GN=Fcan01_06046 PE=2 SV=1	2
110855356	-2.06139	3.83747	11.3886	0.00073898	0.00868131	down	Sphingomyelin phosphodiesterase OS=Folsomia candida OX=158441 GN=Fcan01_17454 PE=3 SV=1	2
110858109	1.6699	3.79514	11.3878	0.000739286	0.00868131	up	Pancreatic triacylglycerol lipase OS=Folsomia candida OX=158441 GN=Fcan01_21090 PE=3 SV=1	2
118436383	1.61412	3.93042	11.3771	0.000743538	0.00868131	up	DEP domain-containing protein 7 OS=Folsomia candida OX=158441 GN=Fcan01_14220 PE=4 SV=1	2
110846138	1.65061	6.44321	11.3506	0.000754243	0.0087472	up	Endonuclea_NS_2 domain-containing protein OS=Folsomia candida OX=158441 GN=Fcan01_07311 PE=4 SV=1	2
110858007	-1.4684	8.91863	11.3293	0.000762928	0.00878893	down	Pancreatic lipase-related protein 2 OS=Folsomia candida OX=158441 GN=Fcan01_21170 PE=3 SV=1	2
110845162	-3.19257	7.27703	11.2891	0.00077965	0.00889441	down	Esterase E4 OS=Folsomia candida OX=158441 GN=Fcan01_05339 PE=4 SV=1	2
110849607	-1.61331	3.13185	11.2826	0.000782378	0.00889441	down	Ornithine--oxo-acid aminotransferase OS=Folsomia candida OX=158441 GN=Fcan01_03956 PE=3 SV=1	2
110841661	-1.84426	6.57336	11.255	0.000794097	0.00893911	down	Cytochrome c oxidase subunit 5B, mitochondrial OS=Folsomia candida OX=158441 GN=Fcan01_03739 PE=4 SV=1	2
110846732	-0.96987	12.006	11.2467	0.000797629	0.00893911	down	Globin OS=Folsomia candida OX=158441 GN=Fcan01_07386 PE=3 SV=1	2
110848077	1.69604	3.70803	11.237	0.00080183	0.00893911	up	28 kDa heat-and acid-stable phosphoprotein OS=Folsomia candida OX=158441 GN=Fcan01_09721 PE=4 SV=1	2
110858002	-2.4509	4.08139	11.2136	0.000811984	0.00899428	down	Cysteine synthase OS=Folsomia candida OX=158441 GN=Fcan01_21078 PE=4 SV=1	2
110860884	-1.8592	3.90279	11.1228	0.000852742	0.0093856	down	Myosin light chain alkali OS=Folsomia candida OX=158441 GN=Fcan01_25176 PE=4 SV=1	2
110843862	-1.31822	6.95875	11.1043	0.000861258	0.00938715	down	Putative leucine aminopeptidase 1 OS=Folsomia candida OX=158441 GN=Fcan01_04617 PE=4 SV=1	2
110856708	-1.58356	6.29645	11.099	0.000863748	0.00938715	down	39S ribosomal protein L22, mitochondrial OS=Folsomia candida OX=158441 GN=Fcan01_19748 PE=3 SV=1	2
110847845	1.20306	7.63068	11.0556	0.000884206	0.00949375	up	Eukaryotic translation initiation factor 4 gamma 1 OS=Folsomia candida OX=158441 GN=Fcan01_07894 PE=3 SV=1	2
110842675	2.79936	5.09354	11.0549	0.000884545	0.00949375	up	Hydroxyacylglutathione hydrolase, mitochondrial OS=Folsomia candida OX=158441 GN=Fcan01_05214 PE=3 SV=1	2
110858637	-1.58049	7.28399	11.0107	0.00090585	0.0096624	down	Heat shock cognate 71 kDa protein OS=Folsomia candida OX=158441 GN=Fcan01_21652 PE=3 SV=1	2
110859832	2.02866	6.06466	10.9611	0.000930451	0.00979087	up	4-coumarate--CoA ligase 2 OS=Folsomia candida OX=158441 GN=Fcan01_23443 PE=3 SV=1	2
110842554	1.38226	7.09171	10.9595	0.000931262	0.00979087	up	Importin-9 OS=Folsomia candida OX=158441 GN=Fcan01_02503 PE=4 SV=1	2
110854101	1.58009	5.02792	10.9523	0.000934892	0.00979087	up	D-2-hydroxyglutarate dehydrogenase, mitochondrial OS=Folsomia candida OX=158441 GN=Fcan01_14898 PE=3 SV=1	2
110843745	1.37578	4.46656	10.94	0.000941087	0.00979638	up	Glycine N-methyltransferase OS=Folsomia candida OX=158441 GN=Fcan01_05868 PE=3 SV=1	2
110856435	-2.8831	0.563802	10.9073	0.00095787	0.00991137	down	Methyl farnesoate epoxidase OS=Folsomia candida OX=158441 GN=Fcan01_18924 PE=3 SV=1	2
110850757	-3.16638	7.50236	10.839	0.000993839	0.0102223	down	ATP-dependent 6-phosphofructokinase OS=Folsomia candida OX=158441 GN=Fcan01_02718 PE=3 SV=1	2
110854522	-1.61034	5.52318	10.806	0.00101173	0.0103448	down	Vascular endothelial growth factor receptor kdr-like OS=Folsomia candida OX=158441 GN=Fcan01_15815 PE=4 SV=1	2
110846421	-1.40894	3.28135	10.7652	0.00103428	0.0105132	down	Phosphoenolpyruvate mutase OS=Folsomia candida OX=158441 GN=Fcan01_06977 PE=4 SV=1	2
110861474	1.48933	3.41048	10.7162	0.00106204	0.0107322	up	Lipoyl synthase, mitochondrial OS=Folsomia candida OX=158441 GN=Fcan01_26223 PE=3 SV=1	2
110846708	-2.54994	0.591446	10.6815	0.00108215	0.0108718	down	Mitochondrial folate transporter/carrier OS=Folsomia candida OX=158441 GN=Fcan01_07527 PE=3 SV=1	2
110842490	-1.23621	6.96269	10.6212	0.00111797	0.0111668	down	DBH-like monooxygenase protein 2 OS=Folsomia candida OX=158441 GN=Fcan01_03572 PE=4 SV=1	2
110849698	1.8689	3.62826	10.5596	0.00115588	0.0114791	up	Bumetanide-sensitive sodium-(Potassium)-chloride cotransporter OS=Folsomia candida OX=158441 GN=Fcan01_02878 PE=4 SV=1	2
110851462	1.39329	4.13769	10.49	0.00120022	0.0118514	up	Adenosylhomocysteinase OS=Folsomia candida OX=158441 GN=Fcan01_12310 PE=3 SV=1	2
110859228	2.05101	1.44903	10.3798	0.00127402	0.0125085	up	RING-type E3 ubiquitin transferase OS=Folsomia candida OX=158441 GN=Fcan01_22545 PE=3 SV=1	2
110843839	1.25211	6.15761	10.3548	0.00129141	0.0126077	up	Proton-coupled folate transporter OS=Folsomia candida OX=158441 GN=Fcan01_04079 PE=4 SV=1	2
110846812	1.11756	4.74721	10.3399	0.00130187	0.0126383	up	Dynein heavy chain 5, axonemal OS=Folsomia candida OX=158441 GN=Fcan01_07243 PE=3 SV=1	2
110844102	-4.6658	11.0894	10.2974	0.00133215	0.0128601	down	Glutathione S-transferase omega-like 2 OS=Folsomia candida OX=158441 GN=Fcan01_06048 PE=4 SV=1	2
118433503	1.81816	5.31858	10.1912	0.0014111	0.0135466	up	Transposable element Tc3 transposase OS=Folsomia candida OX=158441 GN=Fcan01_25872 PE=4 SV=1	2
110845726	-1.89979	8.24904	10.1599	0.00143531	0.0137028	down	Facilitated trehalose transporter Tret1 OS=Folsomia candida OX=158441 GN=Fcan01_06826 PE=4 SV=1	2
110860131	1.15364	5.14403	10.119	0.00146752	0.0139334	up	GH16 domain-containing protein OS=Folsomia candida OX=158441 GN=Fcan01_23798 PE=4 SV=1	2
110859347	-1.63691	6.20797	10.0729	0.0015047	0.0140525	down	Non-specific serine/threonine protein kinase OS=Folsomia candida OX=158441 GN=Fcan01_22503 PE=3 SV=1	2
110842105	2.2811	4.55335	10.0725	0.00150497	0.0140525	up	Histone deacetylase OS=Folsomia candida OX=158441 GN=Fcan01_01849 PE=3 SV=1	2
110844010	-1.77318	6.12018	10.0684	0.00150831	0.0140525	down	Uridine diphosphate glucose pyrophosphatase OS=Folsomia candida OX=158441 GN=Fcan01_05177 PE=4 SV=1	2
110843516	1.65217	2.99815	10.0632	0.0015126	0.0140525	up	Zinc finger protein GLIS3 OS=Folsomia candida OX=158441 GN=Fcan01_06029 PE=3 SV=1	2
110847955	-1.79057	2.65058	10.011	0.00155611	0.0143794	down	Chromobox protein 5 OS=Folsomia candida OX=158441 GN=Fcan01_07251 PE=4 SV=1	2
110844096	1.66251	5.50297	10.0005	0.00156497	0.0143844	up	Glucose dehydrogenase [FAD, quinone] OS=Folsomia candida OX=158441 GN=Fcan01_06036 PE=3 SV=1	2
110853976	1.62991	4.82307	9.88031	0.00167056	0.0152143	up	NADH dehydrogenase [ubiquinone] iron-sulfur protein 3, mitochondrial OS=Folsomia candida OX=158441 GN=Fcan01_03458 PE=3 SV=1	2
110842537	1.43867	9.41798	9.87382	0.00167647	0.0152143	up	Electron transfer flavoprotein subunit alpha OS=Folsomia candida OX=158441 GN=Fcan01_02892 PE=3 SV=1	2
110845883	-1.60195	8.77512	9.86812	0.00168167	0.0152143	down	Larval cuticle protein A2B OS=Folsomia candida OX=158441 GN=Fcan01_07031 PE=4 SV=1	2
110853489	-1.3776	6.40434	9.84245	0.00170531	0.0152701	down	Alpha-L-fucosidase OS=Folsomia candida OX=158441 GN=Fcan01_14600 PE=3 SV=1	2
110860953	-1.12905	5.1249	9.84222	0.00170551	0.0152701	down	Mite group 2 allergen Lep d 2 OS=Folsomia candida OX=158441 GN=Fcan01_25236 PE=4 SV=1	2
110848909	-1.44648	6.84138	9.78245	0.00176186	0.0156932	down	NADH dehydrogenase [ubiquinone] 1 beta subcomplex subunit 10 OS=Folsomia candida OX=158441 GN=Fcan01_09094 PE=2 SV=1	2
110857282	-1.04989	7.08086	9.7376	0.00180537	0.0159364	down	Alpha-L-fucosidase OS=Folsomia candida OX=158441 GN=Fcan01_20278 PE=3 SV=1	2
110856841	1.2779	3.22255	9.73532	0.0018076	0.0159364	up	RWD domain-containing protein 4 OS=Folsomia candida OX=158441 GN=Fcan01_19651 PE=4 SV=1	2
110856649	-1.55151	4.66435	9.70522	0.00183746	0.0161174	down	Fucose mutarotase OS=Folsomia candida OX=158441 GN=Fcan01_19625 PE=4 SV=1	2
118433076	1.29102	9.12198	9.66839	0.00187466	0.0162221	up	F-box domain-containing protein OS=Folsomia candida OX=158441 GN=Fcan01_26013 PE=4 SV=1	2
110847694	1.29102	9.12198	9.66839	0.00187466	0.0162221	up	Pyridoxal 5'-phosphate synthase OS=Folsomia candida OX=158441 GN=Fcan01_06613 PE=4 SV=1	2
110856864	-1.39247	4.68485	9.66555	0.00187756	0.0162221	down	N-alpha-acetyltransferase 16, NatA auxiliary subunit OS=Folsomia candida OX=158441 GN=Fcan01_19596 PE=4 SV=1	2
110842252	1.13718	6.41689	9.64375	0.00189997	0.016334	up	Arrestin domain-containing protein 2 OS=Folsomia candida OX=158441 GN=Fcan01_00126 PE=3 SV=1	2
110862728	1.43683	6.26702	9.63432	0.00190975	0.0163369	up	Antithrombin-III OS=Folsomia candida OX=158441 GN=Fcan01_04011 PE=3 SV=1	2
110845329	-1.71286	4.02388	9.61895	0.0019258	0.016393	down	Glutathione S-transferase 1 OS=Folsomia candida OX=158441 GN=Fcan01_04249 PE=4 SV=1	2
110846669	-1.51755	3.33971	9.57325	0.00197433	0.0167238	down	Phospholipase D3 OS=Folsomia candida OX=158441 GN=Fcan01_06428 PE=3 SV=1	2
110846525	0.963776	9.61445	9.54456	0.00200543	0.0169043	up	Amine oxidase OS=Folsomia candida OX=158441 GN=Fcan01_06719 PE=3 SV=1	2
110851586	-0.973962	7.59806	9.52305	0.00202907	0.0170072	down	Sarcalumenin OS=Folsomia candida OX=158441 GN=Fcan01_12899 PE=4 SV=1	2
110855617	-1.30417	6.92098	9.5156	0.00203732	0.0170072	down	Putative leucine aminopeptidase 1 OS=Folsomia candida OX=158441 GN=Fcan01_17790 PE=4 SV=1	2
110845182	-1.45567	7.23687	9.49625	0.00205892	0.0171049	down	S-adenosylmethionine synthase OS=Folsomia candida OX=158441 GN=Fcan01_04541 PE=3 SV=1	2
110842475	-1.27207	5.94557	9.47036	0.00208818	0.0172097	down	Cocaine esterase OS=Folsomia candida OX=158441 GN=Fcan01_03412 PE=4 SV=1	2
110845236	-1.24111	4.96291	9.46748	0.00209146	0.0172097	down	Adipocyte plasma membrane-associated protein OS=Folsomia candida OX=158441 GN=Fcan01_05941 PE=3 SV=1	2
110847971	-1.0081	7.08273	9.40394	0.0021652	0.0177321	down	14_3_3 domain-containing protein OS=Folsomia candida OX=158441 GN=Fcan01_06830 PE=3 SV=1	2
110847918	-1.3349	3.14019	9.35407	0.00222491	0.0181351	down	Cyclin-dependent kinase 1 OS=Folsomia candida OX=158441 GN=Fcan01_07388 PE=3 SV=1	2
110855780	1.28441	4.67446	9.28066	0.00231586	0.0187878	up	Zinc finger BED domain-containing protein 4 OS=Folsomia candida OX=158441 GN=Fcan01_19608 PE=4 SV=1	2
110858385	-1.55411	5.04372	9.26621	0.00233421	0.0188482	down	Mitochondrial amidoxime reducing component 2 OS=Folsomia candida OX=158441 GN=Fcan01_21519 PE=4 SV=1	2
110850040	-1.40566	6.01489	9.25313	0.00235093	0.0188949	down	Cytochrome P450 2J5 OS=Folsomia candida OX=158441 GN=Fcan01_10834 PE=3 SV=1	2
110861999	1.41398	6.77601	9.24098	0.00236659	0.0189171	up	Muscle M-line assembly protein unc-89 OS=Folsomia candida OX=158441 GN=Fcan01_27149 PE=4 SV=1	2
110852599	1.4497	10.8354	9.23403	0.00237558	0.0189171	up	Glutathione S-transferase 1 OS=Folsomia candida OX=158441 GN=Fcan01_13044 PE=4 SV=1	2
110851025	-1.15533	9.36205	9.18397	0.00244143	0.0193523	down	Myosin regulatory light chain 2 OS=Folsomia candida OX=158441 GN=Fcan01_12040 PE=4 SV=1	2
110842722	-1.78121	3.42608	9.13977	0.00250113	0.0197349	down	Ectonucleoside triphosphate diphosphohydrolase 5 OS=Folsomia candida OX=158441 GN=Fcan01_06075 PE=3 SV=1	2
110859085	-1.26838	3.06376	9.04081	0.00264018	0.0207374	down	S-methyl-5'-thioadenosine phosphorylase OS=Folsomia candida OX=158441 GN=Fcan01_22366 PE=3 SV=1	2
110849800	-1.22889	2.25444	8.96172	0.00275695	0.0215566	down	Oxidoreductase HTATIP2 OS=Folsomia candida OX=158441 GN=Fcan01_11390 PE=4 SV=1	2
110859196	0.865389	10.6817	8.80731	0.00300026	0.0233534	up	40S ribosomal protein S18 OS=Folsomia candida OX=158441 GN=Fcan01_22459 PE=3 SV=1	2
110852940	-1.31891	4.33992	8.79079	0.00302755	0.0234601	down	Cuticle protein 21 OS=Folsomia candida OX=158441 GN=Fcan01_14093 PE=4 SV=1	2
110848424	1.35441	4.7221	8.77456	0.00305461	0.0235641	up	Myosin heavy chain, non-muscle OS=Folsomia candida OX=158441 GN=Fcan01_09892 PE=3 SV=1	2
110852674	1.2248	5.6432	8.71059	0.00316367	0.024297	up	Protein Malvolio OS=Folsomia candida OX=158441 GN=Fcan01_03651 PE=3 SV=1	2
110850794	0.906846	10.7787	8.69682	0.00318766	0.0243729	up	Staphylococcal nuclease domain-containing protein OS=Folsomia candida OX=158441 GN=Fcan01_12560 PE=4 SV=1	2
110862319	-1.50388	6.65324	8.67777	0.00322114	0.0245204	down	Cuticle protein 7 OS=Folsomia candida OX=158441 GN=Fcan01_27572 PE=4 SV=1	2
110858082	0.917941	8.81288	8.65964	0.00325336	0.0245282	up	Ornithine decarboxylase OS=Folsomia candida OX=158441 GN=Fcan01_21039 PE=3 SV=1	2
110860502	0.907424	9.84018	8.65646	0.00325903	0.0245282	up	60S ribosomal protein L8 OS=Folsomia candida OX=158441 GN=Fcan01_24812 PE=4 SV=1	2
110845533	-0.987246	6.87125	8.65327	0.00326475	0.0245282	down	ATP synthase subunit beta OS=Folsomia candida OX=158441 GN=Fcan01_07809 PE=3 SV=1	2
110852931	-1.20369	7.4625	8.6185	0.00332766	0.0248926	down	Zinc finger protein on ecdysone puffs OS=Folsomia candida OX=158441 GN=Fcan01_14576 PE=4 SV=1	2
110843763	-2.85426	4.97627	8.60842	0.00334612	0.0249228	down	Peritrophin-1 OS=Folsomia candida OX=158441 GN=Fcan01_05165 PE=4 SV=1	2
110847087	-2.10742	6.47224	8.59611	0.00336882	0.024943	down	Glutathione S-transferase Mu 1 OS=Folsomia candida OX=158441 GN=Fcan01_06804 PE=4 SV=1	2
110841835	1.32033	2.74112	8.59132	0.00337769	0.024943	up	Transcription factor E2F4 OS=Folsomia candida OX=158441 GN=Fcan01_01969 PE=3 SV=1	2
110851928	1.11098	6.36748	8.54076	0.00347281	0.0255362	up	Isoaspartyl peptidase/L-asparaginase OS=Folsomia candida OX=158441 GN=Fcan01_13693 PE=3 SV=1	2
110853850	-1.76623	4.35035	8.49871	0.00355399	0.0260224	down	Oxysterol-binding protein-related protein 6 OS=Folsomia candida OX=158441 GN=Fcan01_02217 PE=4 SV=1	2
110860510	-1.52607	3.00902	8.48349	0.00358384	0.0261302	down	Juvenile hormone acid O-methyltransferase OS=Folsomia candida OX=158441 GN=Fcan01_24737 PE=4 SV=1	2
110846497	-1.98665	1.23468	8.45163	0.00364716	0.0263616	down	Actin OS=Folsomia candida OX=158441 GN=Fcan01_07873 PE=3 SV=1	2
110842799	1.0939	6.56348	8.44768	0.0036551	0.0263616	up	Probable ATP-dependent RNA helicase spindle-E OS=Folsomia candida OX=158441 GN=Fcan01_06156 PE=3 SV=1	2
110851405	-1.15639	8.58563	8.44458	0.00366134	0.0263616	down	Angiopoietin-related protein 7 OS=Folsomia candida OX=158441 GN=Fcan01_12248 PE=4 SV=1	2
110860630	1.40648	5.30857	8.34964	0.00385763	0.0274919	up	Fatty acid amide hydrolase 1 OS=Folsomia candida OX=158441 GN=Fcan01_24752 PE=3 SV=1	2
110846172	-1.98089	4.93513	8.34738	0.00386243	0.0274919	down	Glycine dehydrogenase (aminomethyl-transferring) OS=Folsomia candida OX=158441 GN=Fcan01_07611 PE=4 SV=1	2
110856117	-1.45215	5.31025	8.34568	0.00386605	0.0274919	down	Extended synaptotagmin-2 OS=Folsomia candida OX=158441 GN=Fcan01_18598 PE=4 SV=1	2
110847796	0.948607	9.03513	8.32493	0.00391045	0.0276937	up	Basement membrane-specific heparan sulfate proteoglycan core protein OS=Folsomia candida OX=158441 GN=Fcan01_07963 PE=4 SV=1	2
110850163	-2.00517	6.6	8.29655	0.00397205	0.0279669	down	Leucine aminopeptidase A OS=Folsomia candida OX=158441 GN=Fcan01_10175 PE=4 SV=1	2
110842826	1.07318	8.74713	8.29228	0.0039814	0.0279669	up	Macrophage receptor MARCO OS=Folsomia candida OX=158441 GN=Fcan01_04678 PE=4 SV=1	2
110845625	1.08795	5.37878	8.21856	0.00414641	0.0290081	up	Glycylpeptide N-tetradecanoyltransferase OS=Folsomia candida OX=158441 GN=Fcan01_07976 PE=3 SV=1	2
110856148	0.973018	6.77899	8.06636	0.00450947	0.0314208	up	Alkaline phosphatase OS=Folsomia candida OX=158441 GN=Fcan01_18867 PE=3 SV=1	2
110850841	-1.58205	2.43174	8.04748	0.0045567	0.0316224	down	Lambda-crystallin OS=Folsomia candida OX=158441 GN=Fcan01_12150 PE=3 SV=1	2
110858610	-2.04038	8.18852	7.98075	0.00472773	0.0326781	down	AICAR transformylase/inosine monophosphate cyclohydrolase OS=Folsomia candida OX=158441 GN=Fcan01_21551 PE=3 SV=1	2
110850726	-1.69673	0.8964	7.95606	0.00479267	0.032974	down	GATOR complex protein SEC13 OS=Folsomia candida OX=158441 GN=Fcan01_11917 PE=3 SV=1	2
110845544	1.02278	5.78271	7.9432	0.00482684	0.032974	up	Angiotensin-converting enzyme (Fragment) OS=Folsomia candida OX=158441 GN=Fcan01_07231 PE=3 SV=1	2
110852060	-1.32982	1.29282	7.93823	0.00484012	0.032974	down	Transient receptor potential channel pyrexia OS=Folsomia candida OX=158441 GN=Fcan01_13085 PE=4 SV=1	2
110850843	1.16614	4.93643	7.93571	0.00484687	0.032974	up	GH16 domain-containing protein OS=Folsomia candida OX=158441 GN=Fcan01_00682 PE=4 SV=1	2
110845769	1.22673	4.62629	7.87416	0.00501463	0.0339815	up	Adenylyl cyclase-associated protein 2 OS=Folsomia candida OX=158441 GN=Fcan01_08220 PE=3 SV=1	2
110842643	-1.42054	4.67438	7.8413	0.0051066	0.0344695	down	Gamma-glutamyltranspeptidase 1 OS=Folsomia candida OX=158441 GN=Fcan01_06286 PE=4 SV=1	2
110855820	-1.22014	5.942	7.82216	0.00516096	0.0346613	down	Dedicator of cytokinesis protein 9 OS=Folsomia candida OX=158441 GN=Fcan01_18464 PE=3 SV=1	2
110842679	-1.2338	6.40058	7.8172	0.00517513	0.0346613	down	U1 small nuclear ribonucleoprotein 70 kDa OS=Folsomia candida OX=158441 GN=Fcan01_05506 PE=4 SV=1	2
110846831	-1.04133	10.1566	7.78419	0.00527055	0.0351641	down	Asparagine-linked glycosylation protein 11 homolog OS=Folsomia candida OX=158441 GN=Fcan01_19730 PE=3 SV=1	2
110844349	0.939473	10.1034	7.75482	0.00535693	0.035603	up	Translationally-controlled tumor protein homolog OS=Folsomia candida OX=158441 GN=Fcan01_04598 PE=3 SV=1	2
110843829	-1.26549	5.24022	7.68283	0.00557488	0.0367465	down	Very long-chain specific acyl-CoA dehydrogenase, mitochondrial OS=Folsomia candida OX=158441 GN=Fcan01_04579 PE=3 SV=1	2
110858597	1.11446	7.46488	7.67944	0.00558535	0.0367465	up	Glutathione S-transferase OS=Folsomia candida OX=158441 GN=Fcan01_00498 PE=2 SV=1	2
110860275	-2.01406	5.1195	7.67704	0.00559279	0.0367465	down	Apoptotic chromatin condensation inducer in the nucleus OS=Folsomia candida OX=158441 GN=Fcan01_02216 PE=4 SV=1	2
110862626	1.18663	6.95188	7.665	0.00563022	0.0368524	up	Prion-like-(Q/N-rich) domain-bearing protein 25 OS=Folsomia candida OX=158441 GN=Fcan01_28039 PE=4 SV=1	2
110844361	1.23357	6.07632	7.59017	0.00586873	0.0382559	up	Exonuclease 1 OS=Folsomia candida OX=158441 GN=Fcan01_01870 PE=4 SV=1	2
110850922	1.1268	6.05973	7.5839	0.00588919	0.0382559	up	Protein arginine N-methyltransferase 3 OS=Folsomia candida OX=158441 GN=Fcan01_12027 PE=4 SV=1 : Protein arginine N-methyltransferase 3 OS=Folsomia candida OX=158441 GN=Fcan01_12031 PE=4 SV=1	2
110847883	2.37425	5.6019	7.57722	0.00591107	0.0382559	up	Dolichyl-diphosphooligosaccharide--protein glycosyltransferase 48 kDa subunit OS=Folsomia candida OX=158441 GN=Fcan01_07940 PE=3 SV=1	2
110846178	-1.02092	6.71263	7.55704	0.00597759	0.0385421	down	Complex I-B15 OS=Folsomia candida OX=158441 GN=Fcan01_07142 PE=3 SV=1	2
110852347	0.868697	8.09657	7.54519	0.00601705	0.0385699	up	PTS1-BP OS=Folsomia candida OX=158441 GN=Fcan01_13494 PE=3 SV=1	2
110845217	0.812164	10.6465	7.54235	0.00602655	0.0385699	up	60S ribosomal protein L34 OS=Folsomia candida OX=158441 GN=Fcan01_04380 PE=3 SV=1	2
110859300	-1.92173	4.71307	7.53026	0.00606711	0.0385699	down	Peroxiredoxin-5 OS=Folsomia candida OX=158441 GN=Fcan01_22529 PE=3 SV=1	2
110856692	0.907303	6.49133	7.52905	0.00607119	0.0385699	up	Eukaryotic translation initiation factor 5B OS=Folsomia candida OX=158441 GN=Fcan01_19609 PE=4 SV=1	2
110854035	1.44096	2.86717	7.48929	0.00620669	0.0392863	up	RNase III domain-containing protein OS=Folsomia candida OX=158441 GN=Fcan01_15247 PE=3 SV=1	2
110863288	1.21853	5.06075	7.47267	0.00626424	0.0395059	up	Univin OS=Folsomia candida OX=158441 GN=Fcan01_00978 PE=3 SV=1	2
110853951	-1.39477	4.85898	7.44152	0.00637359	0.0400493	down	Gamma-cystathionase OS=Folsomia candida OX=158441 GN=Fcan01_14686 PE=3 SV=1	2
[truncated: 6,183 more rows]
