# Supplementary material for: Proteomic Responses of the Springtail Folsomia candida to Drought
Source: Insects. 2025 Jul 9;16(7):707. doi: 10.3390/insects16070707 (PMC12295829; doi:10.3390/insects16070707)
Supplement: Supplementary file 1 [file insects-16-00707-s001.zip › Supplementary Dataset S2. Enriched pathways in Folsomia candida.xlsm]

## Sheet: sheet1
Supplementary dataset 2 Enriched pathways in Folsomia candida. The first two columns include biological functions in categories and subcategories of pathways accroding to global pathways in Folsomia candida from KEGG database. The ID column includes the ID numbers of enriched pathways in Folsomia candida in this study. The description coloum shows the names of specific pathways based on the ID. T…
category	subcategory	ID	description	GeneRatio	BgRatio	pvalue	p.adjust	qvalue	geneID	Count
Metabolism	Global and overview maps	fcd01200	Carbon metabolism - Folsomia candida	59/727	120/3932	8.15339e-15	1.01917e-12	7.29514e-13	110845456/110842485/110862108/110849689/110852895/110859248/110858240/110845859/110861505/110848850/110858078/110842420/110860950/110858331/110843842/110858243/110863005/110858002/110845699/110845478/110862529/110842887/110849551/110851161/110845188/110851501/110850024/110857035/110852345/110851702/110854349/110848241/110845081/110845440/110853849/110853637/110846022/110846717/110843629/110851461…	59
NA	NA	fcd04820	Cytoskeleton in muscle cells - Folsomia candida	38/727	80/3932	2.10631e-09	1.1093e-07	7.94023e-08	110842678/110858682/110843813/110844021/110844665/110851809/110844146/110861505/110851118/110844776/110849837/110843097/110853473/110849856/110845848/110854433/110842497/110849486/110853684/110849333/110846170/110846119/110848841/110842805/110850629/110848424/110856837/110852416/110842637/110861547/110859381/110857173/110853302/110848827/110847285/110856271/110843410/110862559	38
Metabolism	Global and overview maps	fcd01230	Biosynthesis of amino acids - Folsomia candida	35/727	71/3932	2.66231e-09	1.1093e-07	7.94023e-08	110845456/110849689/110861505/110858078/110861937/110848933/110858002/110852023/110862529/110851161/110851501/110850024/110845886/110856701/110848241/110859044/110853849/110842873/110846022/110851508/110851461/110850890/110848777/110842871/110850757/110853797/110860549/110847495/110855591/110842983/110862193/110853951/110842641/110856295/110845182	35
Metabolism	Carbohydrate metabolism	fcd00030	Pentose phosphate pathway - Folsomia candida	17/727	23/3932	9.68146e-09	3.02546e-07	2.16559e-07	110842485/110849689/110860950/110843842/110851621/110842887/110851161/110851501/110850024/110852345/110854349/110851699/110851461/110850890/110850757/110846215/110857370	17
Metabolism	Metabolism of cofactors and vitamins	fcd00785	Lipoic acid metabolism - Folsomia candida	13/727	16/3932	8.68288e-08	1.98874e-06	1.42352e-06	110859248/110862199/110849551/110861474/110851702/110859291/110845440/110853637/110850802/110847908/110859206/110842605/110846172	13
Metabolism	Energy metabolism	fcd00190	Oxidative phosphorylation - Folsomia candida	40/727	97/3932	1.14774e-07	1.98874e-06	1.42352e-06	110849129/110848712/110845533/110846049/110849412/110855865/110848850/110841661/110848878/110849511/110862415/110846086/110845478/110862604/110857993/110848444/110842969/110858748/110859123/110850822/110847795/110858309/110846178/110842610/110849518/110862714/110843732/110848717/110842054/110846151/110862713/110853976/110856025/110842438/110858686/110848909/110848510/110845660/110851824/110845955	40
Metabolism	Carbohydrate metabolism	fcd00010	Glycolysis / Gluconeogenesis - Folsomia candida	23/727	42/3932	1.2695e-07	1.98874e-06	1.42352e-06	110842485/110852251/110859248/110861505/110848255/110851161/110862703/110854349/110859190/110857963/110845440/110851699/110853637/110859877/110848777/110856129/110847440/110850757/110847495/110855591/110863339/110862347/110842641	23
Metabolism	Amino acid metabolism	fcd00280	Valine, leucine and isoleucine degradation - Folsomia candida	25/727	48/3932	1.32899e-07	1.98874e-06	1.42352e-06	110860110/110845445/110845859/110862199/110854334/110842924/110862517/110842420/110842412/110845699/110848255/110845188/110842891/110857963/110859291/110853637/110850802/110851508/110851626/110856680/110853638/110858299/110846012/110863339/110862347	25
Metabolism	Carbohydrate metabolism	fcd00020	Citrate cycle (TCA cycle) - Folsomia candida	19/727	31/3932	1.43189e-07	1.98874e-06	1.42352e-06	110859248/110848850/110858078/110845478/110857035/110848241/110845081/110845440/110853637/110846022/110846717/110847723/110843629/110847440/110853797/110842605/110849775/110858721/110856295	19
Metabolism	Carbohydrate metabolism	fcd00620	Pyruvate metabolism - Folsomia candida	21/727	39/3932	6.63226e-07	8.29033e-06	5.93413e-06	110859248/110842420/110848255/110845059/110862703/110857035/110857963/110845081/110845440/110853637/110859877/110842675/110843629/110848777/110856129/110847440/110853736/110849775/110858721/110863339/110862347	21
Metabolism	Metabolism of other amino acids	fcd00480	Glutathione metabolism - Folsomia candida	44/727	121/3932	1.82579e-06	2.07476e-05	1.48509e-05	110841837/110846300/110848477/110849714/110858672/110860615/110861617/110845825/110858439/110860523/110848100/110858082/110843842/110845679/110860695/110847160/110858597/110844952/110854562/110845329/110846065/110842643/110852599/110851810/110851681/110847087/110846022/110854560/110843163/110847634/110849941/110849846/110860697/110862428/110849973/110844672/110842819/110842642/110842172/110846215…	44
Metabolism	Lipid metabolism	fcd00071	Fatty acid degradation - Folsomia candida	22/727	45/3932	3.06721e-06	3.19501e-05	2.28696e-05	110860110/110847075/110843008/110854334/110842420/110843028/110842412/110848255/110843829/110857963/110844484/110851626/110845006/110853638/110858299/110856129/110851668/110850748/110846012/110847809/110863339/110862347	22
Metabolism	Amino acid metabolism	fcd00270	Cysteine and methionine metabolism - Folsomia candida	23/727	50/3932	6.79337e-06	6.53208e-05	4.6756e-05	110859085/110845456/110858002/110852023/110850155/110857035/110845886/110843745/110847160/110845081/110853849/110842873/110851508/110843629/110845252/110851462/110848258/110860549/110842983/110862193/110849775/110853951/110845182	23
Metabolism	Xenobiotics biodegradation and metabolism	fcd00982	Drug metabolism - cytochrome P450 - Folsomia candida	34/727	93/3932	2.43151e-05	0.000217099	0.000155397	110841837/110852251/110846300/110848477/110849714/110858672/110854376/110860615/110861617/110858439/110860523/110848100/110860695/110858597/110845329/110862566/110856408/110852599/110851810/110851681/110847087/110854560/110843163/110847634/110849941/110849846/110860697/110862428/110856129/110849973/110844672/110849857/110860130/110847118	34
Metabolism	Xenobiotics biodegradation and metabolism	fcd00980	Metabolism of xenobiotics by cytochrome P450 - Folsomia candida	36/727	102/3932	3.41983e-05	0.000284985	0.00020399	110841837/110852251/110846300/110848477/110849714/110858672/110854376/110860615/110861617/110858439/110860523/110848100/110844333/110860695/110858597/110845329/110862566/110856408/110852599/110851810/110848257/110851681/110847087/110854560/110843163/110847634/110849941/110849846/110860697/110862428/110856129/110849973/110844672/110849857/110860130/110847118	36
Genetic Information Processing	Translation	fcd03010	Ribosome - Folsomia candida	40/727	119/3932	4.62101e-05	0.000361016	0.000258412	110856708/110849057/110842628/110860042/110859196/110850685/110860502/110842916/110843785/110851942/110848617/110851538/110861297/110853711/110854588/110853476/110846109/110842449/110845701/110851881/110846488/110859271/110849344/110851726/110846310/110842824/110851876/110851737/110856125/110850819/110842724/110844060/110852252/110842546/110863454/110845217/110858636/110860527/110847572/110843132	40
Metabolism	Global and overview maps	fcd01210	2-Oxocarboxylic acid metabolism - Folsomia candida	17/727	37/3932	0.000111915	0.000822905	0.000589027	110862108/110859248/110862199/110858078/110863005/110848241/110859291/110845440/110853637/110846022/110850802/110851508/110859206/110853797/110842605/110860549/110856295	17
Metabolism	Carbohydrate metabolism	fcd00650	Butanoate metabolism - Folsomia candida	11/727	20/3932	0.00026446	0.00183653	0.00131457	110845445/110854334/110842420/110849507/110848148/110858740/110856680/110853638/110858299/110845545/110846012	11
Metabolism	Amino acid metabolism	fcd00250	Alanine, aspartate and glutamate metabolism - Folsomia candida	15/727	33/3932	0.000328754	0.00207607	0.00148603	110862108/110852895/110857023/110863005/110848933/110848148/110858740/110859044/110851928/110863058/110845545/110844189/110860549/110851241/110851859	15
Metabolism	Amino acid metabolism	fcd00260	Glycine, serine and threonine metabolism - Folsomia candida	21/727	54/3932	0.000332172	0.00207607	0.00148603	110845456/110862108/110862383/110863005/110862529/110849551/110845886/110843745/110851702/110857963/110853849/110842873/110853637/110846525/110842871/110846172/110855591/110842983/110862193/110853951/110841606	21
Genetic Information Processing	Folding, sorting and degradation	fcd03050	Proteasome - Folsomia candida	17/727	42/3932	0.000709497	0.0042232	0.00302292	110852313/110851201/110859301/110848114/110843177/110846591/110859222/110846032/110849243/110842332/110843609/110841827/110843772/110842616/110858774/110841825/110854243	17
Metabolism	Amino acid metabolism	fcd00380	Tryptophan metabolism - Folsomia candida	16/727	40/3932	0.00118009	0.00670504	0.0047994	110858240/110854334/110842420/110858331/110858243/110848255/110857963/110853637/110853638/110857999/110858299/110859206/110847999/110846012/110863339/110862347	16
Metabolism	Xenobiotics biodegradation and metabolism	fcd00983	Drug metabolism - other enzymes - Folsomia candida	30/727	97/3932	0.00190264	0.0103404	0.00740156	110841837/110850366/110846300/110848477/110849714/110858672/110853127/110854376/110844198/110850769/110851258/110842136/110862566/110856408/110846302/110851810/110851681/110847087/110845042/110847634/110849941/110849846/110851329/110856813/110849973/110845625/110849857/110847118/110855899/110845123	30
Metabolism	Lipid metabolism	fcd00590	Arachidonic acid metabolism - Folsomia candida	24/727	73/3932	0.00214051	0.0111485	0.00797996	110844211/110860615/110861617/110858439/110860523/110848100/110844333/110844249/110860695/110858597/110842883/110845329/110842643/110852599/110848257/110854560/110843163/110860697/110862428/110847994/110844672/110842642/110842172/110860130	24
Metabolism	Carbohydrate metabolism	fcd00630	Glyoxylate and dicarboxylate metabolism - Folsomia candida	19/727	54/3932	0.00255073	0.0127536	0.00912892	110862108/110858240/110842420/110858331/110858243/110863005/110845699/110862529/110849551/110857035/110851702/110859044/110845081/110853637/110843629/110853797/110846172/110849775/110856295	19
Genetic Information Processing	Folding, sorting and degradation	fcd04141	Protein processing in endoplasmic reticulum - Folsomia candida	43/727	156/3932	0.00294201	0.0141443	0.0101243	110852874/110853802/110849140/110858348/110856238/110863308/110859228/110851779/110847521/110846507/110861275/110845191/110852852/110858347/110847883/110842670/110843405/110849490/110859338/110858637/110852958/110848716/110842566/110845775/110843711/110862530/110850726/110857961/110860937/110856190/110850827/110842789/110844590/110848140/110853645/110842565/110852929/110862330/110847239/110852604…	43
Metabolism	Metabolism of other amino acids	fcd00410	beta-Alanine metabolism - Folsomia candida	16/727	44/3932	0.00375317	0.0173758	0.0124374	110852251/110850716/110845859/110854334/110862383/110848255/110845188/110848148/110857963/110846302/110858299/110846525/110856813/110843038/110863339/110862347	16
Environmental Information Processing	Signaling molecules and interaction	fcd04512	ECM-receptor interaction - Folsomia candida	7/727	13/3932	0.00436987	0.0195083	0.0139639	110845848/110845551/110842377/110846170/110856837/110856657/110856721	7
Metabolism	Amino acid metabolism	fcd00340	Histidine metabolism - Folsomia candida	8/727	17/3932	0.00660485	0.0284692	0.0203779	110852251/110850716/110848255/110850403/110857963/110847093/110863339/110862347	8
Metabolism	Metabolism of cofactors and vitamins	fcd00670	One carbon pool by folate - Folsomia candida	7/727	15/3932	0.0116379	0.0469272	0.03359	110845338/110848840/110852023/110862529/110858610/110851702/110847093	7
Metabolism	Metabolism of cofactors and vitamins	fcd00770	Pantothenate and CoA biosynthesis - Folsomia candida	7/727	15/3932	0.0116379	0.0469272	0.03359	110848255/110846302/110851508/110856813/110843038/110863339/110862347	7
Metabolism	Carbohydrate metabolism	fcd00500	Starch and sucrose metabolism - Folsomia candida	13/727	39/3932	0.0190058	0.0742416	0.0531414	110853697/110855463/110853518/110862425/110844413/110843079/110854349/110845614/110856296/110851699/110856722/110852749/110852751	13
Metabolism	Biosynthesis of other secondary metabolites	fcd00232	Caffeine metabolism - Folsomia candida	6/727	13/3932	0.020638	0.0781743	0.0559563	110850366/110851258/110842136/110845042/110845123/110846031	6
Metabolism	Nucleotide metabolism	fcd00230	Purine metabolism - Folsomia candida	29/727	109/3932	0.0216939	0.079757	0.0570893	110848572/110850366/110849689/110857023/110844665/110853127/110850769/110851258/110845717/110858042/110857027/110858610/110848080/110851501/110842685/110859765/110848639/110842136/110850781/110851699/110845042/110850733/110845625/110850425/110842722/110851241/110844220/110845123/110846031	29
Cellular Processes	Transport and catabolism	fcd04146	Peroxisome - Folsomia candida	28/727	105/3932	0.0231288	0.0824746	0.0590344	110850366/110862108/110847075/110852347/110858240/110858859/110843008/110858331/110843028/110858243/110863005/110851258/110846623/110842136/110844484/110845042/110846022/110853707/110845006/110850871/110842788/110859300/110851668/110842795/110845123/110842144/110844829/110841606	28
Genetic Information Processing	Folding, sorting and degradation	fcd03060	Protein export - Folsomia candida	11/727	32/3932	0.0237527	0.0824746	0.0590344	110853802/110851510/110863308/110842670/110856646/110846345/110856198/110860937/110847743/110841824/110852604	11
Metabolism	Carbohydrate metabolism	fcd00640	Propanoate metabolism - Folsomia candida	10/727	29/3932	0.0298344	0.100792	0.0721458	110845859/110862199/110854334/110845699/110845188/110859291/110853637/110850802/110846717/110858299	10
Metabolism	Carbohydrate metabolism	fcd00051	Fructose and mannose metabolism - Folsomia candida	7/727	18/3932	0.0346253	0.113899	0.0815277	110842485/110851161/110856170/110842191/110850757/110857640/110844324	7
Metabolism	Global and overview maps	fcd01240	Biosynthesis of cofactors - Folsomia candida	41/727	172/3932	0.0433647	0.138989	0.0994871	110856148/110845338/110852259/110854376/110860950/110863470/110858391/110850769/110848255/110842196/110862529/110862703/110861474/110852345/110847160/110861913/110862566/110856408/110853849/110856170/110847694/110853637/110859877/110851508/110847908/110863058/110853558/110852787/110857999/110853875/110858088/110856704/110858919/110855899/110857370/110848457/110851241/110862420/110863339/110862347…	41
Metabolism	Glycan biosynthesis and metabolism	fcd00511	Other glycan degradation - Folsomia candida	14/727	48/3932	0.0473138	0.147855	0.105833	110847388/110844005/110858704/110841607/110849162/110851326/110846674/110853489/110852442/110863442/110851512/110857282/110848300/110842950	14
Metabolism	Amino acid metabolism	fcd00310	Lysine degradation - Folsomia candida	12/727	41/3932	0.0620962	0.189318	0.135512	110854334/110842420/110848255/110857963/110853637/110853638/110858421/110858299/110859206/110846012/110863339/110862347	12
Metabolism	Amino acid metabolism	fcd00330	Arginine and proline metabolism - Folsomia candida	16/727	59/3932	0.0651248	0.193824	0.138737	110853759/110850716/110858082/110861937/110848255/110842504/110850722/110856701/110849607/110857963/110843671/110860549/110851859/110863339/110862347/110841606	16
Metabolism	Metabolism of other amino acids	fcd00450	Selenocompound metabolism - Folsomia candida	8/727	25/3932	0.0747103	0.217181	0.155456	110852023/110851604/110848080/110845886/110856243/110856785/110862193/110853951	8
Cellular Processes	Transport and catabolism	fcd04145	Phagosome - Folsomia candida	18/727	72/3932	0.102529	0.291277	0.208493	110863308/110858872/110845848/110857993/110842969/110859123/110857650/110849423/110848841/110851967/110852416/110858813/110845027/110850827/110842054/110846151/110843460/110845660	18
Metabolism	Amino acid metabolism	fcd00350	Tyrosine metabolism - Folsomia candida	10/727	36/3932	0.112946	0.313739	0.224571	110852251/110862383/110848786/110861913/110862020/110846525/110856129/110858088/110860549/110847999	10
Metabolism	Glycan biosynthesis and metabolism	fcd00510	N-Glycan biosynthesis - Folsomia candida	13/727	50/3932	0.118582	0.322234	0.230651	110847891/110858348/110856988/110856238/110847521/110850377/110848787/110847883/110842566/110843711/110847940/110852929/110853727	13
Metabolism	Glycan biosynthesis and metabolism	fcd00603	Glycosphingolipid biosynthesis - globo and isoglobo series - Folsomia candida	5/727	15/3932	0.127145	0.333169	0.238479	110857972/110858704/110849162/110851326/110848300	5
Metabolism	Carbohydrate metabolism	fcd00053	Ascorbate and aldarate metabolism - Folsomia candida	12/727	46/3932	0.127937	0.333169	0.238479	110854376/110860950/110848255/110862703/110852345/110862566/110856408/110857963/110859877/110857370/110863339/110862347	12
Metabolism	Global and overview maps	fcd01232	Nucleotide metabolism - Folsomia candida	18/727	76/3932	0.151825	0.387309	0.277232	110848572/110850366/110844665/110853127/110850769/110851258/110858042/110842685/110859765/110848639/110842136/110845042/110851329/110845625/110850425/110842722/110851241/110845123	18
Genetic Information Processing	Translation	fcd00970	Aminoacyl-tRNA biosynthesis - Folsomia candida	11/727	44/3932	0.175941	0.43533	0.311604	110850512/110858755/110857026/110851604/110856778/110863479/110845704/110851244/110844569/110859420/110848184	11
Metabolism	Lipid metabolism	fcd00061	Fatty acid biosynthesis - Folsomia candida	6/727	21/3932	0.177615	0.43533	0.311604	110847075/110843028/110848499/110844484/110851668/110847809	6
Metabolism	Glycan biosynthesis and metabolism	fcd00513	Various types of N-glycan biosynthesis - Folsomia candida	14/727	59/3932	0.188223	0.452458	0.323865	110858348/110856988/110858704/110856238/110849162/110851326/110847521/110850377/110848787/110847883/110842566/110852929/110848300/110853727	14
Cellular Processes	Cell motility	fcd04814	Motor proteins - Folsomia candida	22/727	99/3932	0.198766	0.468789	0.335554	110843144/110849837/110853473/110849856/110846812/110854433/110842497/110847174/110853684/110849333/110857650/110848841/110842805/110848424/110852757/110851271/110852416/110845027/110852842/110857173/110853302/110851187	22
Metabolism	Amino acid metabolism	fcd00360	Phenylalanine metabolism - Folsomia candida	7/727	27/3932	0.219699	0.502762	0.359872	110852251/110862383/110861913/110846525/110858088/110860549/110847999	7
Metabolism	Lipid metabolism	fcd00561	Glycerolipid metabolism - Folsomia candida	12/727	51/3932	0.221215	0.502762	0.359872	110858109/110849441/110857592/110848255/110862703/110854219/110857963/110852290/110859877/110861224/110863339/110862347	12
Organismal Systems	Aging	fcd04213	Longevity regulating pathway - multiple species - Folsomia candida	14/727	64/3932	0.286331	0.634395	0.454093	110852874/110858240/110858859/110858331/110858243/110842105/110852840/110849490/110858637/110848737/110853707/110845158/110842795/110842144	14
Cellular Processes	Transport and catabolism	fcd04142	Lysosome - Folsomia candida	40/727	198/3932	0.289284	0.634395	0.454093	110857972/110852010/110852674/110844005/110861073/110858704/110847557/110849162/110853737/110851326/110858872/110853490/110853088/110846674/110851433/110844609/110853489/110863442/110860207/110851967/110851512/110841885/110853755/110859213/110855356/110858813/110851868/110842054/110863666/110851516/110848690/110857282/110860496/110848300/110844053/110847439/110856835/110845660/110846228/110845904	40
Metabolism	Global and overview maps	fcd01212	Fatty acid metabolism - Folsomia candida	21/727	104/3932	0.363936	0.784344	0.561425	110860110/110847075/110859769/110844756/110854334/110842420/110843028/110842412/110843829/110848499/110843637/110844484/110851626/110850871/110853638/110858299/110842788/110851668/110850748/110846012/110847809	21
Metabolism	Metabolism of cofactors and vitamins	fcd00760	Nicotinate and nicotinamide metabolism - Folsomia candida	5/727	22/3932	0.385059	0.815802	0.583943	110848572/110860644/110859765/110850425/110847526	5
Metabolism	Carbohydrate metabolism	fcd00520	Amino sugar and nucleotide sugar metabolism - Folsomia candida	17/727	85/3932	0.401932	0.837359	0.599373	110853648/110858704/110849162/110851326/110859890/110854349/110845932/110852875/110851699/110845108/110856475/110856170/110850085/110855773/110848300/110862824/110844324	17
Metabolism	Carbohydrate metabolism	fcd00052	Galactose metabolism - Folsomia candida	4/727	18/3932	0.433005	0.887306	0.635124	110843079/110859190/110851699/110850757	4
Metabolism	Glycan biosynthesis and metabolism	fcd00531	Glycosaminoglycan degradation - Folsomia candida	5/727	24/3932	0.464511	0.911904	0.652731	110858704/110849162/110851326/110848300/110845904	5
Genetic Information Processing	Transcription	fcd03040	Spliceosome - Folsomia candida	22/727	115/3932	0.467339	0.911904	0.652731	110849539/110851985/110842679/110842429/110851295/110847956/110863224/110851278/110842380/110845439/110854389/110849490/110858637/110851556/110844049/110851671/110845481/110846594/110845702/110859226/110847058/110847632	22
Genetic Information Processing	Translation	fcd03013	Nucleocytoplasmic transport - Folsomia candida	18/727	94/3932	0.476351	0.911904	0.652731	110850739/110858518/110851754/110845845/110852456/110851278/110857639/110845436/110854389/110862624/110845780/110850726/110843003/110848305/110848594/110847878/110842157/110842554	18
Metabolism	Metabolism of cofactors and vitamins	fcd00830	Retinol metabolism - Folsomia candida	9/727	46/3932	0.484887	0.911904	0.652731	110852259/110854376/110863470/110842196/110862566/110856408/110852290/110852787/110856129	9
Cellular Processes	Cell growth and death	fcd04214	Apoptosis - fly - Folsomia candida	9/727	46/3932	0.484887	0.911904	0.652731	110851706/110852840/110862113/110851751/110846119/110861547/110852985/110846703/110845955	9
Cellular Processes	Transport and catabolism	fcd04144	Endocytosis - Folsomia candida	26/727	138/3932	0.492612	0.911904	0.652731	110849463/110842995/110851274/110841678/110842361/110851880/110843980/110850808/110859205/110852865/110847462/110849490/110858637/110851678/110861789/110849423/110851719/110858350/110846685/110851570/110851516/110847197/110848039/110845093/110862556/110856777	26
Metabolism	Metabolism of cofactors and vitamins	fcd00860	Porphyrin metabolism - Folsomia candida	8/727	41/3932	0.496076	0.911904	0.652731	110856803/110854376/110858391/110851267/110862566/110856408/110853558/110856704	8
Metabolism	Glycan biosynthesis and metabolism	fcd00604	Glycosphingolipid biosynthesis - ganglio series - Folsomia candida	4/727	20/3932	0.520647	0.921278	0.659441	110858704/110849162/110851326/110848300	4
Metabolism	Energy metabolism	fcd00920	Sulfur metabolism - Folsomia candida	4/727	20/3932	0.520647	0.921278	0.659441	110862606/110858002/110848080/110858258	4
Metabolism	Metabolism of terpenoids and polyketides	fcd00981	Insect hormone biosynthesis - Folsomia candida	6/727	31/3932	0.523286	0.921278	0.659441	110846094/110853932/110860510/110848255/110863339/110862347	6
Metabolism	Nucleotide metabolism	fcd00240	Pyrimidine metabolism - Folsomia candida	10/727	54/3932	0.553655	0.961207	0.688022	110850769/110859765/110846302/110863058/110851329/110852062/110856813/110850425/110842722/110855899	10
Metabolism	Metabolism of cofactors and vitamins	fcd00730	Thiamine metabolism - Folsomia candida	4/727	23/3932	0.638419	1	0.715789	110856148/110861801/110858919/110862420	4
Metabolism	Carbohydrate metabolism	fcd00040	Pentose and glucuronate interconversions - Folsomia candida	10/727	59/3932	0.672936	1	0.715789	110850841/110854376/110847128/110862703/110862566/110856408/110846636/110859877/110842191/110862208	10
Metabolism	Energy metabolism	fcd00910	Nitrogen metabolism - Folsomia candida	3/727	18/3932	0.673747	1	0.715789	110852895/110859044/110844189	3
Genetic Information Processing	Chromosome	fcd03082	ATP-dependent chromatin remodeling - Folsomia candida	13/727	77/3932	0.688629	1	0.715789	110848659/110842936/110862333/110856764/110842105/110845991/110862604/110846515/110848841/110862761/110845798/110852416/110851196	13
Metabolism	Amino acid metabolism	fcd00220	Arginine biosynthesis - Folsomia candida	4/727	26/3932	0.735599	1	0.715789	110852895/110859044/110844189/110860549	4
Metabolism	Lipid metabolism	fcd00600	Sphingolipid metabolism - Folsomia candida	11/727	68/3932	0.736942	1	0.715789	110844005/110861073/110858704/110847557/110849162/110851326/110844136/110855356/110863666/110845186/110848300	11
Organismal Systems	Sensory system	fcd04745	Phototransduction - fly - Folsomia candida	3/727	20/3932	0.744046	1	0.715789	110848841/110842877/110852416	3
Metabolism	Carbohydrate metabolism	fcd00562	Inositol phosphate metabolism - Folsomia candida	7/727	45/3932	0.752267	1	0.715789	110848333/110845859/110843109/110858150/110845159/110843460/110849106	7
Environmental Information Processing	Signal transduction	fcd04150	mTOR signaling pathway - Folsomia candida	14/727	87/3932	0.760604	1	0.715789	110851640/110851692/110857993/110842969/110859123/110852840/110851678/110850726/110845158/110847496/110846151/110845813/110845660/110847572	14
Metabolism	Glycan biosynthesis and metabolism	fcd00512	Mucin type O-glycan biosynthesis - Folsomia candida	2/727	14/3932	0.761885	1	0.715789	110858493/110844767	2
Metabolism	Metabolism of cofactors and vitamins	fcd00740	Riboflavin metabolism - Folsomia candida	2/727	14/3932	0.761885	1	0.715789	110861801/110856835	2
Metabolism	Global and overview maps	fcd01250	Biosynthesis of nucleotide sugars - Folsomia candida	4/727	28/3932	0.788571	1	0.715789	110854349/110851699/110856170/110844324	4
Metabolism	Metabolism of cofactors and vitamins	fcd00790	Folate biosynthesis - Folsomia candida	5/727	36/3932	0.822491	1	0.715789	110856148/110844333/110842810/110858919/110862420	5
Metabolism	Metabolism of cofactors and vitamins	fcd00130	Ubiquinone and other terpenoid-quinone biosynthesis - Folsomia candida	3/727	23/3932	0.826211	1	0.715789	110849591/110861913/110858088	3
Cellular Processes	Transport and catabolism	fcd04137	Mitophagy - animal - Folsomia candida	12/727	80/3932	0.830488	1	0.715789	110845966/110847279/110845957/110852840/110860645/110851110/110852852/110863592/110852149/110842565/110854031/110846703	12
Metabolism	Lipid metabolism	fcd00062	Fatty acid elongation - Folsomia candida	8/727	56/3932	0.838971	1	0.715789	110860110/110859769/110854334/110843637/110851626/110853638/110858299/110846012	8
Genetic Information Processing	Translation	fcd03015	mRNA surveillance pathway - Folsomia candida	10/727	70/3932	0.85906	1	0.715789	110849539/110842820/110852456/110852457/110857639/110854389/110862624/110863087/110848799/110859427	10
Environmental Information Processing	Signal transduction	fcd04330	Notch signaling pathway - Folsomia candida	3/727	25/3932	0.867498	1	0.715789	110851268/110845103/110842105	3
Genetic Information Processing	Translation	fcd03008	Ribosome biogenesis in eukaryotes - Folsomia candida	10/727	71/3932	0.870702	1	0.715789	110845845/110842128/110845815/110853756/110844069/110852149/110854428/110842927/110847280/110842157	10
Metabolism	Lipid metabolism	fcd00565	Ether lipid metabolism - Folsomia candida	3/727	26/3932	0.884702	1	0.715789	110844249/110846669/110850735	3
Environmental Information Processing	Signal transduction	fcd04068	FoxO signaling pathway - Folsomia candida	9/727	67/3932	0.89541	1	0.715789	110858240/110858859/110845247/110858331/110858243/110852840/110844028/110845158/110847440	9
Metabolism	Glycan biosynthesis and metabolism	fcd00514	Other types of O-glycan biosynthesis - Folsomia candida	3/727	27/3932	0.899885	1	0.715789	110850613/110858493/110844767	3
Genetic Information Processing	Information processing in viruses	fcd03250	Viral life cycle - HIV-1 - Folsomia candida	7/727	55/3932	0.905568	1	0.715789	110842995/110842234/110849423/110843003/110858350/110842157/110856777	7
Environmental Information Processing	Signal transduction	fcd04391	Hippo signaling pathway - fly - Folsomia candida	5/727	42/3932	0.910628	1	0.715789	110851706/110847971/110842481/110848841/110852416	5
NA	NA	fcd04980	Cobalamin transport and metabolism - Folsomia candida	1/727	3932-12-01	0.914313	1	0.715789	110852023	1
Environmental Information Processing	Signal transduction	fcd04350	TGF-beta signaling pathway - Folsomia candida	6/727	51/3932	0.930322	1	0.715789	110850980/110851118/110842105/110841835/110851678/110845937	6
Metabolism	Lipid metabolism	fcd00592	alpha-Linolenic acid metabolism - Folsomia candida	1/727	14/3932	0.943152	1	0.715789	110844249	1
Organismal Systems	Development and regeneration	fcd04320	Dorso-ventral axis formation - Folsomia candida	5/727	46/3932	0.945488	1	0.715789	110845219/110852840/110845802/110850752/110846487	5
Genetic Information Processing	Replication and repair	fcd03430	Mismatch repair - Folsomia candida	2/727	24/3932	0.952793	1	0.715789	110844361/110844251	2
Cellular Processes	Cell growth and death	fcd04215	Apoptosis - multiple species - Folsomia candida	1/727	15/3932	0.9537	1	0.715789	110845955	1
Genetic Information Processing	Chromosome	fcd03083	Polycomb repressive complex - Folsomia candida	5/727	48/3932	0.957831	1	0.715789	110850613/110842105/110842567/110846515/110844028	5
Genetic Information Processing	Folding, sorting and degradation	fcd03018	RNA degradation - Folsomia candida	7/727	63/3932	0.961284	1	0.715789	110846139/110844947/110861505/110852845/110847956/110850757/110851858	7
Metabolism	Metabolism of terpenoids and polyketides	fcd00900	Terpenoid backbone biosynthesis - Folsomia candida	6/727	56/3932	0.961724	1	0.715789	110842420/110853987/110846125/110848128/110856680/110855695	6
Genetic Information Processing	Replication and repair	fcd03030	DNA replication - Folsomia candida	3/727	36/3932	0.974026	1	0.715789	110844251/110844116/110845926	3
Cellular Processes	Transport and catabolism	fcd04140	Autophagy - animal - Folsomia candida	16/727	129/3932	0.977337	1	0.715789	110852010/110843053/110850994/110858872/110853490/110842996/110852840/110848978/110863592/110848737/110851967/110845158/110859213/110851183/110858813/110842565	16
Metabolism	Lipid metabolism	fcd00564	Glycerophospholipid metabolism - Folsomia candida	8/727	75/3932	0.978294	1	0.715789	110848094/110842831/110844249/110857592/110854219/110846669/110849774/110861224	8
Environmental Information Processing	Signal transduction	fcd04070	Phosphatidylinositol signaling system - Folsomia candida	4/727	48/3932	0.985561	1	0.715789	110858150/110845159/110843460/110849106	4
Genetic Information Processing	Replication and repair	fcd03410	Base excision repair - Folsomia candida	3/727	40/3932	0.986243	1	0.715789	110851852/110851751/110851183	3
Cellular Processes	Transport and catabolism	fcd04136	Autophagy - other - Folsomia candida	1/727	23/3932	0.991055	1	0.715789	110842996	1
Organismal Systems	Immune system	fcd04624	Toll and Imd signaling pathway - Folsomia candida	2/727	34/3932	0.991848	1	0.715789	110858682/110858075	2
Genetic Information Processing	Replication and repair	fcd03460	Fanconi anemia pathway - Folsomia candida	2/727	35/3932	0.993194	1	0.715789	110844251/110841681	2
Metabolism	Lipid metabolism	fcd01040	Biosynthesis of unsaturated fatty acids - Folsomia candida	5/727	62/3932	0.993948	1	0.715789	110859769/110844756/110843637/110850871/110842788	5
Genetic Information Processing	Folding, sorting and degradation	fcd04130	SNARE interactions in vesicular transport - Folsomia candida	1/727	27/3932	0.996074	1	0.715789	110858162	1
Environmental Information Processing	Membrane transport	fcd02010	ABC transporters - Folsomia candida	5/727	65/3932	0.996115	1	0.715789	110858470/110843680/110857894/110846911/110853778	5
Genetic Information Processing	Replication and repair	fcd03440	Homologous recombination - Folsomia candida	1/727	29/3932	0.9974	1	0.715789	110844251	1
Metabolism	Lipid metabolism	fcd00100	Steroid biosynthesis - Folsomia candida	2/727	46/3932	0.999101	1	0.715789	110848960/110853755	2
Cellular Processes	Transport and catabolism	fcd04148	Efferocytosis - Folsomia candida	7/727	98/3932	0.999657	1	0.715789	110858082/110842877/110845783/110853755/110850748/110842438/110851249	7
Environmental Information Processing	Signal transduction	fcd04310	Wnt signaling pathway - Folsomia candida	7/727	112/3932	0.99996	1	0.715789	110856429/110851268/110862333/110851678/110848737/110842877/110852149	7
Genetic Information Processing	Replication and repair	fcd03420	Nucleotide excision repair - Folsomia candida	1/727	54/3932	0.999985	1	0.715789	110844251	1
Environmental Information Processing	Signal transduction	fcd04013	MAPK signaling pathway - fly - Folsomia candida	5/727	100/3932	0.999986	1	0.715789	110851706/110847971/110852883/110858859/110852840	5
Environmental Information Processing	Signal transduction	fcd04341	Hedgehog signaling pathway - fly - Folsomia candida	1/727	69/3932	0.999999	1	0.715789	110848737	1
Genetic Information Processing	Folding, sorting and degradation	fcd04120	Ubiquitin mediated proteolysis - Folsomia candida	4/727	118/3932	1	1	0.715789	110859228/110859338/110863592/110858075	4
Environmental Information Processing	Signaling molecules and interaction	fcd04080	Neuroactive ligand-receptor interaction - Folsomia candida	7/727	154/3932	1	1	0.715789	110857380/110842027/110855308/110855285/110860904/110862641/110846453	7
