# Supplementary material for: Proteomic Responses of the Springtail Folsomia candida to Drought
Source: Insects. 2025 Jul 9;16(7):707. doi: 10.3390/insects16070707 (PMC12295829; doi:10.3390/insects16070707)
Supplement: Supplementary file 1 [file insects-16-00707-s001.zip › Supplementary Dataset S3. significantly responsive pathways in Folsomia candida.xlsx]

## Sheet: Sheet1
Supplementary dataset 3. Proteins in responsive pathways in Folsomia candida under drought. The dataset includes major changes in the fold changes of proteins in significant pathways in dry soil compared to springtails in control soil on days (1, 2, 5, 14 and 20), and the significance of their fold changes on each day. The ID for each protein are in the "geneid" column accroding to Folsomia candi…
geneid	pathway id	category	pathway name	logFC.day01	regulated.day01	logFC.day02	regulated.day02	logFC.day05	regulated.day05	logFC.day14	regulated.day14	logFC.day20	regulated.day20	protein names	abrevession
110843008	fcd00071	Fatty acid degradation	Fatty acid degradation	1.05754	stable	1.19918	up	1.81531	up	1.20343	up	-3.0642	down	Enoyl-CoA delta isomerase 2, mitochondrial OS=Folsomia candida OX=158441 GN=Fcan01_05362 PE=3 SV=1	ECI
110843829	fcd00071	Fatty acid degradation	Fatty acid degradation	-1.11897	stable	-1.26549	down	-1.98817	stable	-2.54509	down	1.6655	stable	Very long-chain specific acyl-CoA dehydrogenase, mitochondrial OS=Folsomia candida OX=158441 GN=Fcan01_04579 PE=3 SV=1	VLCAD
110845006	fcd00071	Fatty acid degradation	Fatty acid degradation	-0.966909	stable	-1.83292	down	1.70544	stable					na
110851626	fcd00071	Fatty acid degradation	Fatty acid degradation	-0.415627	stable	-1.46672	down	-0.361535	stable	2.55159	up	3.62648	up	Trifunctional enzyme beta subunit OS=Folsomia candida OX=158441 GN=Fcan01_13846 PE=2 SV=1	TP-beta
110851668	fcd00071	Fatty acid degradation	Fatty acid degradation	0.338718	stable	-2.62978	down	-1.40749	stable	-0.21706	stable	2.40264	stable	Long-chain-fatty-acid--CoA ligase 1 OS=Folsomia candida OX=158441 GN=Fcan01_13884 PE=4 SV=1	LC-FACL
110860110	fcd00071	Fatty acid degradation	Fatty acid degradation	-5.59302	down	-1.92495	down			1.79263	stable			na
110862347	fcd00071	Fatty acid degradation	Fatty acid degradation	-0.0276136	stable	-1.4192	down	0.693928	stable	-2.47178	down	2.99968	up	Retinal dehydrogenase 1 OS=Folsomia candida OX=158441 GN=Fcan01_27583 PE=3 SV=1	RALDH
110843008	fcd00071	Fatty acid degradation	Fatty acid degradation	1.05754	stable	1.19918	up	1.81531	up	1.20343	up	-3.0642	down	Enoyl-CoA delta isomerase 2, mitochondrial OS=Folsomia candida OX=158441 GN=Fcan01_05362 PE=3 SV=1	ECI
110843829	fcd00071	Fatty acid degradation	Fatty acid degradation	-1.11897	stable	-1.26549	down	-1.98817	stable	-2.54509	down	1.6655	stable	Very long-chain specific acyl-CoA dehydrogenase, mitochondrial OS=Folsomia candida OX=158441 GN=Fcan01_04579 PE=3 SV=1	VLCAD
110851626	fcd00071	Fatty acid degradation	Fatty acid degradation	-0.415627	stable	-1.46672	down	-0.361535	stable	2.55159	up	3.62648	up	Trifunctional enzyme beta subunit OS=Folsomia candida OX=158441 GN=Fcan01_13846 PE=2 SV=1	TP-beta
110858299	fcd00071	Fatty acid degradation	Fatty acid degradation	-0.317179	stable	-0.362628	stable	-1.34444	stable	-2.29606	down	2.27908	up	Enoyl-CoA hydratase, mitochondrial OS=Folsomia candida OX=158441 GN=Fcan01_21535 PE=4 SV=1	ECH
110862347	fcd00071	Fatty acid degradation	Fatty acid degradation	-0.0276136	stable	-1.4192	down	0.693928	stable	-2.47178	down	2.99968	up	Retinal dehydrogenase 1 OS=Folsomia candida OX=158441 GN=Fcan01_27583 PE=3 SV=1	RALDH
110842412	fcd00071	Fatty acid degradation	Fatty acid degradation	-1.44746	stable	-0.86619	stable	-1.40579	stable	-0.989408	stable	1.58084	up	Medium-chain specific acyl-CoA dehydrogenase, mitochondrial OS=Folsomia candida OX=158441 GN=Fcan01_02777 PE=3 SV=1	MCAD
110843008	fcd00071	Fatty acid degradation	Fatty acid degradation	1.05754	stable	1.19918	up	1.81531	up	1.20343	up	-3.0642	down	Enoyl-CoA delta isomerase 2, mitochondrial OS=Folsomia candida OX=158441 GN=Fcan01_05362 PE=3 SV=1	ECI
110844484	fcd00071	Fatty acid degradation	Fatty acid degradation	-0.427913	stable	-0.124056	stable	-0.527993	stable	-0.480003	stable	2.5003	up	Long-chain-fatty-acid--CoA ligase 4 OS=Folsomia candida OX=158441 GN=Fcan01_04103 PE=4 SV=1	ACSL4
110846012	fcd00071	Fatty acid degradation	Fatty acid degradation	0.058293	stable	-0.570619	stable	-0.789473	stable	0.479214	stable	2.27908	up	Hydroxyacyl-coenzyme A dehydrogenase, mitochondrial OS=Folsomia candida OX=158441 GN=Fcan01_07582 PE=3 SV=1	LC-FACL
110848255	fcd00071	Fatty acid degradation	Fatty acid degradation	0.794821	stable	0.413691	stable	1.62237	up	0.22897	stable	-2.26489	down	Aldehyde dehydrogenase, mitochondrial OS=Folsomia candida OX=158441 GN=Fcan01_02775 PE=3 SV=1	ALDH
110851626	fcd00071	Fatty acid degradation	Fatty acid degradation	-0.415627	stable	-1.46672	down	-0.361535	stable	2.55159	up	3.62648	up	Trifunctional enzyme beta subunit OS=Folsomia candida OX=158441 GN=Fcan01_13846 PE=2 SV=1	TP-beta
110853638	fcd00071	Fatty acid degradation	Fatty acid degradation	0.503678	stable	0.447171	stable	0.116822	stable	0.655721	stable	2.60428	up	Hydroxyacyl-coenzyme A dehydrogenase, mitochondrial OS=Folsomia candida OX=158441 GN=Fcan01_01734 PE=3 SV=1	HADH
110854334	fcd00071	Fatty acid degradation	Fatty acid degradation	-1.17516	stable	-0.0705537	stable	-1.33545	stable	-0.0382573	stable	2.64803	up	Enoyl-CoA hydratase OS=Folsomia candida OX=158441 GN=Fcan01_02931 PE=3 SV=1	ECH
110858299	fcd00071	Fatty acid degradation	Fatty acid degradation	-0.317179	stable	-0.362628	stable	-1.34444	stable	-2.29606	down	2.27908	up	Enoyl-CoA hydratase, mitochondrial OS=Folsomia candida OX=158441 GN=Fcan01_21535 PE=4 SV=1	ECH
110862347	fcd00071	Fatty acid degradation	Fatty acid degradation	-0.0276136	stable	-1.4192	down	0.693928	stable	-2.47178	down	2.99968	up	Retinal dehydrogenase 1 OS=Folsomia candida OX=158441 GN=Fcan01_27583 PE=3 SV=1	RALDH
110845445	fcd00650	Butanoate metabolism	Butanoate metabolism	-2.3989	down	-1.18684	down	-3.47719	down	-0.372737	stable	1.45164	up	Acetoacetyl-CoA synthetase OS=Folsomia candida OX=158441 GN=Fcan01_07613 PE=3 SV=1	AACS
110845545	fcd00650	Butanoate metabolism	Butanoate metabolism	-0.365666	stable	-0.632198	stable	-0.130141	stable	0.745823	stable	1.74193	up	Succinate-semialdehyde dehydrogenase, mitochondrial OS=Folsomia candida OX=158441 GN=Fcan01_07232 PE=3 SV=1	SSADH
110846012	fcd00650	Butanoate metabolism	Butanoate metabolism	0.058293	stable	-0.570619	stable	-0.789473	stable	0.479214	stable	2.23059	up	Hydroxyacyl-coenzyme A dehydrogenase, mitochondrial OS=Folsomia candida OX=158441 GN=Fcan01_07582 PE=3 SV=1	HADH
110848148	fcd00650	Butanoate metabolism	Butanoate metabolism	-0.536845	stable	0.252044	stable	0.733998	stable	-0.811933	stable	-1.54034	down	Glutamate decarboxylase OS=Folsomia candida OX=158441 GN=Fcan01_08627 PE=3 SV=1	GAD
110849507	fcd00650	Butanoate metabolism	Butanoate metabolism	-0.815812	stable	-0.0986863	stable	-1.51222	stable	-0.373022	stable	4.74493	up	Acyl-coenzyme A synthetase ACSM3, mitochondrial OS=Folsomia candida OX=158441 GN=Fcan01_08594 PE=4 SV=1	CoAACS
110853638	fcd00650	Butanoate metabolism	Butanoate metabolism	0.503678	stable	0.447171	stable	0.116822	stable	0.655721	stable	2.60428	up	Hydroxyacyl-coenzyme A dehydrogenase, mitochondrial OS=Folsomia candida OX=158441 GN=Fcan01_01734 PE=3 SV=1	HADH
110854334	fcd00650	Butanoate metabolism	Butanoate metabolism	-1.17516	stable	-0.0705537	stable	-1.33545	stable	-0.0382573	stable	2.64803	up	Enoyl-CoA hydratase OS=Folsomia candida OX=158441 GN=Fcan01_02931 PE=3 SV=1	ECH
110856680	fcd00650	Butanoate metabolism	Butanoate metabolism	0.48694	stable	0.192125	stable	0.150219	stable	-0.0946544	stable	4.02603	up	3-hydroxy-3-methylglutaryl coenzyme A synthase OS=Folsomia candida OX=158441 GN=Fcan01_19541 PE=3 SV=1	HMGS
110858299	fcd00650	Butanoate metabolism	Butanoate metabolism	-0.317179	stable	-0.362628	stable	-1.34444	stable	-2.29606	down	2.27908	up	Enoyl-CoA hydratase, mitochondrial OS=Folsomia candida OX=158441 GN=Fcan01_21535 PE=4 SV=1	ECH
110858740	fcd00650	Butanoate metabolism	Butanoate metabolism	0.523628	stable	0.283611	stable	0.448242	stable	0.651726	stable	-2.99578	down	Succinate-semialdehyde dehydrogenase, mitochondrial OS=Folsomia candida OX=158441 GN=Fcan01_21790 PE=3 SV=1	SSADH
110842887	fcd00030	Pentose phosphate pathway	Pentose phosphate pathway	0.862611	stable	2.80484	up			0.0658407	stable			na
110843842	fcd00030	Pentose phosphate pathway	Pentose phosphate pathway	-1.43379	stable	-2.97034	down	-0.750957	stable	0.0589027	stable	2.33956	up	Glucose-6-phosphate 1-dehydrogenase OS=Folsomia candida OX=158441 GN=Fcan01_03817 PE=3 SV=1	G6PD
110850757	fcd00030	Pentose phosphate pathway	Pentose phosphate pathway	-0.374062	stable	-3.16638	down	-0.229337	stable			2.6606	up	ATP-dependent 6-phosphofructokinase OS=Folsomia candida OX=158441 GN=Fcan01_02718 PE=3 SV=1	PFK
110851501	fcd00030	Pentose phosphate pathway	Pentose phosphate pathway	-0.871745	stable	-1.29416	down	-1.13876	stable	-0.498287	stable	4.6577	up	Ribose-phosphate diphosphokinase OS=Folsomia candida OX=158441 GN=Fcan01_12605 PE=3 SV=1	PRPP
110857370	fcd00030	Pentose phosphate pathway	Pentose phosphate pathway	-0.11701	stable	1.70741	up	-2.11179	down	1.07883	stable	0.15858	stable	Gluconolactonase OS=Folsomia candida OX=158441 GN=Fcan01_01706 PE=3 SV=1	GNL
110850024	fcd00030	Pentose phosphate pathway	Pentose phosphate pathway	-0.712568	stable	0.199166	stable	-1.67566	down	0.00557981	stable			na
110851161	fcd00030	Pentose phosphate pathway	Pentose phosphate pathway	-0.66425	stable	-0.307921	stable	-2.34661	down	0.123205	stable	4.53147	up	Fructose-bisphosphate aldolase OS=Folsomia candida OX=158441 GN=Fcan01_12003 PE=3 SV=1	FBA
110851621	fcd00030	Pentose phosphate pathway	Pentose phosphate pathway	-1.15425	stable	-0.604173	stable	-3.45988	down	-1.76523	stable			na
110851699	fcd00030	Pentose phosphate pathway	Pentose phosphate pathway	0.61849	stable	0.156513	stable	1.97431	up	1.28832	stable	-2.52751	down	Phosphoglucomutase-1 OS=Folsomia candida OX=158441 GN=Fcan01_13227 PE=3 SV=1	PGM
110857370	fcd00030	Pentose phosphate pathway	Pentose phosphate pathway	-0.11701	stable	1.70741	up	-2.11179	down	1.07883	stable	0.15858	stable	Gluconolactonase OS=Folsomia candida OX=158441 GN=Fcan01_01706 PE=3 SV=1	GNL
110843842	fcd00030	Pentose phosphate pathway	Pentose phosphate pathway	-1.43379	stable	-2.97034	down	-0.750957	stable	0.0589027	stable	2.33956	up	Glucose-6-phosphate 1-dehydrogenase OS=Folsomia candida OX=158441 GN=Fcan01_03817 PE=3 SV=1	G6PD
110850757	fcd00030	Pentose phosphate pathway	Pentose phosphate pathway	-0.374062	stable	-3.16638	down	-0.229337	stable			2.6606	up	ATP-dependent 6-phosphofructokinase OS=Folsomia candida OX=158441 GN=Fcan01_02718 PE=3 SV=1	PFK
110850890	fcd00030	Pentose phosphate pathway	Pentose phosphate pathway	-0.287382	stable	-0.329411	stable	-0.256032	stable	-0.128022	stable	2.41768	up	Transaldolase OS=Folsomia candida OX=158441 GN=Fcan01_12445 PE=3 SV=1	TALDO1
110851161	fcd00030	Pentose phosphate pathway	Pentose phosphate pathway	-0.66425	stable	-0.307921	stable	-2.34661	down	0.123205	stable	4.53147	up	Fructose-bisphosphate aldolase OS=Folsomia candida OX=158441 GN=Fcan01_12003 PE=3 SV=1	FBA
110851461	fcd00030	Pentose phosphate pathway	Pentose phosphate pathway	-0.279012	stable	0.259745	stable	-1.33945	stable	-0.342411	stable	2.35307	up	Transketolase OS=Folsomia candida OX=158441 GN=Fcan01_12308 PE=4 SV=1	TK
110851501	fcd00030	Pentose phosphate pathway	Pentose phosphate pathway	-0.871745	stable	-1.29416	down	-1.13876	stable	-0.498287	stable	4.6577	up	Ribose-phosphate diphosphokinase OS=Folsomia candida OX=158441 GN=Fcan01_12605 PE=3 SV=1	PRPP
110851699	fcd00030	Pentose phosphate pathway	Pentose phosphate pathway	0.61849	stable	0.156513	stable	1.97431	up	1.28832	stable	-2.52751	down	Phosphoglucomutase-1 OS=Folsomia candida OX=158441 GN=Fcan01_13227 PE=3 SV=1	PGM
110860950	fcd00030	Pentose phosphate pathway	Pentose phosphate pathway	1.15903	stable	0.268737	stable	1.66603	stable	-0.67833	stable	-3.38337	down	Gluconolactonase OS=Folsomia candida OX=158441 GN=Fcan01_25283 PE=3 SV=1	GNL
110846022	fcd00020	TCA cycle	Citrate cycle (TCA cycle)	0.367098	stable	0.729493	stable	-0.118586	stable	0.654622	stable	2.6052	up	Isocitrate dehydrogenase [NADP] OS=Folsomia candida OX=158441 GN=Fcan01_08243 PE=3 SV=1	IDH
110846717	fcd00020	TCA cycle	Citrate cycle (TCA cycle)	-0.395649	stable	-0.637735	stable	-0.0724651	stable	-1.07805	stable	2.35096	up	Succinate--CoA ligase [ADP-forming] subunit beta, mitochondrial OS=Folsomia candida OX=158441 GN=Fcan01_07714 PE=3 SV=1	SUC
110847440	fcd00020	TCA cycle	Citrate cycle (TCA cycle)	0.287843	stable	0.625348	stable	-0.35253	stable	1.25988	stable	3.05579	up	Phosphoenolpyruvate carboxykinase (GTP) OS=Folsomia candida OX=158441 GN=Fcan01_02294 PE=3 SV=1	PEPCK
110848850	fcd00020	TCA cycle	Citrate cycle (TCA cycle)	1.38808	stable	0.41737	stable	1.72257	up	-0.576814	stable	-2.1054	down	Succinate dehydrogenase [ubiquinone] iron-sulfur subunit, mitochondrial OS=Folsomia candida OX=158441 GN=Fcan01_02687 PE=2 SV=1	SDH
110853637	fcd00020	TCA cycle	Citrate cycle (TCA cycle)	0.45201	stable	0.244699	stable	-1.12891	stable	1.47521	stable	3.61465	up	Dihydrolipoyl dehydrogenase OS=Folsomia candida OX=158441 GN=Fcan01_14550 PE=3 SV=1	DLD
110856295	fcd00020	TCA cycle	Citrate cycle (TCA cycle)	-0.0138367	stable	-0.187079	stable	-0.333622	stable	-0.779829	stable	1.33549	up	Aconitate hydratase, mitochondrial OS=Folsomia candida OX=158441 GN=Fcan01_18751 PE=3 SV=1	Aconitate
110857035	fcd00020	TCA cycle	Citrate cycle (TCA cycle)	-0.652202	stable	-0.291111	stable	-1.71996	stable	-0.343167	stable	2.13132	up	Malate dehydrogenase OS=Folsomia candida OX=158441 GN=Fcan01_19789 PE=3 SV=1	MDH
110845440	fcd00010	Glycolysis / Gluconeogenesis	Glycolysis / Gluconeogenesis	-0.895629	stable	0.248716	stable	1.04532	stable	1.60927	up	-2.98128	down	Acetyltransferase component of pyruvate dehydrogenase complex OS=Folsomia candida OX=158441 GN=Fcan01_08372 PE=3 SV=1	ACS2
110847440	fcd00010	Glycolysis / Gluconeogenesis	Glycolysis / Gluconeogenesis	0.287843	stable	0.625348	stable	-0.35253	stable	1.25988	stable	3.05579	up	Phosphoenolpyruvate carboxykinase (GTP) OS=Folsomia candida OX=158441 GN=Fcan01_02294 PE=3 SV=1	PDC
110847495	fcd00010	Glycolysis / Gluconeogenesis	Glycolysis / Gluconeogenesis	-0.117649	stable	0.60025	stable	0.757395	stable	0.419158	stable	-1.86615	down	Glyceraldehyde-3-phosphate dehydrogenase OS=Folsomia candida OX=158441 GN=Fcan01_07702 PE=3 SV=1	GAPDH
110848255	fcd00010	Glycolysis / Gluconeogenesis	Glycolysis / Gluconeogenesis	0.794821	stable	0.413691	stable	1.62237	up	0.22897	stable	-2.26489	down	Aldehyde dehydrogenase, mitochondrial OS=Folsomia candida OX=158441 GN=Fcan01_02775 PE=3 SV=1	ALDH
110850757	fcd00010	Glycolysis / Gluconeogenesis	Glycolysis / Gluconeogenesis	-0.374062	stable	-3.16638	down	-0.229337	stable			2.6606	up	ATP-dependent 6-phosphofructokinase OS=Folsomia candida OX=158441 GN=Fcan01_02718 PE=3 SV=1	PFK
110851161	fcd00010	Glycolysis / Gluconeogenesis	Glycolysis / Gluconeogenesis	-0.66425	stable	-0.307921	stable	-2.34661	down	0.123205	stable	4.53147	up	Fructose-bisphosphate aldolase OS=Folsomia candida OX=158441 GN=Fcan01_12003 PE=3 SV=1	FBA
110851699	fcd00010	Glycolysis / Gluconeogenesis	Glycolysis / Gluconeogenesis	0.61849	stable	0.156513	stable	1.97431	up	1.28832	stable	-2.52751	down	Phosphoglucomutase-1 OS=Folsomia candida OX=158441 GN=Fcan01_13227 PE=3 SV=1	PGM
110852251	fcd00010	Glycolysis / Gluconeogenesis	Glycolysis / Gluconeogenesis	-2.05693	down	-0.0909606	stable	1.52348	stable	1.30499	up	-4.43965	down	Aldehyde dehydrogenase family 3 member B1 OS=Folsomia candida OX=158441 GN=Fcan01_13161 PE=3 SV=1	ALDH3
110853637	fcd00010	Glycolysis / Gluconeogenesis	Glycolysis / Gluconeogenesis	0.45201	stable	0.244699	stable	-1.12891	stable	1.47521	stable	3.61465	up	Dihydrolipoyl dehydrogenase OS=Folsomia candida OX=158441 GN=Fcan01_14550 PE=3 SV=1	DLD
110859190	fcd00010	Glycolysis / Gluconeogenesis	Glycolysis / Gluconeogenesis	0.541713	stable	-0.0633305	stable	0.540007	stable	-0.286923	stable	1.55531	up	Aldose 1-epimerase OS=Folsomia candida OX=158441 GN=Fcan01_22600 PE=3 SV=1	galM
110859877	fcd00010	Glycolysis / Gluconeogenesis	Glycolysis / Gluconeogenesis	-0.441096	stable	0.192951	stable	-0.819346	stable	0.553826	stable	2.44637	up	Alcohol dehydrogenase [NADP(+)] A OS=Folsomia candida OX=158441 GN=Fcan01_23567 PE=4 SV=1	ADH
110862347	fcd00010	Glycolysis / Gluconeogenesis	Glycolysis / Gluconeogenesis	-0.0276136	stable	-1.4192	down	0.693928	stable	-2.47178	down	2.99968	up	Retinal dehydrogenase 1 OS=Folsomia candida OX=158441 GN=Fcan01_27583 PE=3 SV=1	RALDH
110842983	fcd00270	Amino-acid metabolisms	Cysteine and methionine metabolism	-0.119555	stable	-2.70862	down	0.633035	stable			2.66097	up	Cystathionine beta-synthase OS=Folsomia candida OX=158441 GN=Fcan01_05009 PE=3 SV=1	CBS
110843745	fcd00270	Amino-acid metabolisms	Cysteine and methionine metabolism	0.832784	stable	1.37578	up	1.98014	up	1.36352	stable	1.37258	stable	Glycine N-methyltransferase OS=Folsomia candida OX=158441 GN=Fcan01_05868 PE=3 SV=1
110845182	fcd00270	Amino-acid metabolisms	Cysteine and methionine metabolism	0.0156173	stable	-1.45567	down	-0.773669	stable	-8.78098	down	0.536737	stable	S-adenosylmethionine synthase OS=Folsomia candida OX=158441 GN=Fcan01_04541 PE=3 SV=1
110845252	fcd00270	Amino-acid metabolisms	Cysteine and methionine metabolism	-0.320374	stable	-1.09065	down	-0.905362	stable	0.168835	stable	2.67514	up	Adenosylhomocysteinase OS=Folsomia candida OX=158441 GN=Fcan01_06046 PE=2 SV=1
110851462	fcd00270	Amino-acid metabolisms	Cysteine and methionine metabolism	0.372925	stable	1.39329	up	-0.831954	stable	0.902961	stable	2.8706	up	Adenosylhomocysteinase OS=Folsomia candida OX=158441 GN=Fcan01_12310 PE=3 SV=1
110853951	fcd00270	Amino-acid metabolisms	Cysteine and methionine metabolism	0.0437977	stable	-1.39477	down	1.12825	stable	-0.638076	stable	-3.13698	down	Gamma-cystathionase OS=Folsomia candida OX=158441 GN=Fcan01_14686 PE=3 SV=1
110858002	fcd00270	Amino-acid metabolisms	Cysteine and methionine metabolism	-1.07485	stable	-2.4509	down	-0.70466	stable					na
110859085	fcd00270	Amino-acid metabolisms	Cysteine and methionine metabolism	-4.20745	down	-1.26838	down	-3.90787	down	0.28042	stable	1.11943	stable	S-methyl-5'-thioadenosine phosphorylase OS=Folsomia candida OX=158441 GN=Fcan01_22366 PE=3 SV=1	MTAP
110842412	fcd00280	Amino-acid metabolisms	Valine, leucine and isoleucine degradation	-1.44746	stable	-0.86619	stable	-1.40579	stable	-0.989408	stable	1.58084	up	Medium-chain specific acyl-CoA dehydrogenase, mitochondrial OS=Folsomia candida OX=158441 GN=Fcan01_02777 PE=3 SV=1
110842873	fcd00270	Amino-acid metabolisms	Cysteine and methionine metabolism	0.554055	stable	-0.851266	stable	-0.228358	stable	0.269664	stable	2.36285	up	Cystathionine beta-synthase OS=Folsomia candida OX=158441 GN=Fcan01_05006 PE=3 SV=1
110842873	fcd01230	Amino-acid metabolisms	Biosynthesis of amino acids	0.554055	stable	-0.851266	stable	-0.228358	stable	0.269664	stable	2.36285	up	Cystathionine beta-synthase OS=Folsomia candida OX=158441 GN=Fcan01_05006 PE=3 SV=1
110842891	fcd00280	Amino-acid metabolisms	Valine, leucine and isoleucine degradation	-1.09395	stable	-1.84181	down			0.147626	stable	2.49607	up	Methylglutaconyl-CoA hydratase, mitochondrial OS=Folsomia candida OX=158441 GN=Fcan01_05906 PE=3 SV=1
110842983	fcd01230	Amino-acid metabolisms	Biosynthesis of amino acids	-0.119555	stable	-2.70862	down	0.633035	stable			2.66097	up	Cystathionine beta-synthase OS=Folsomia candida OX=158441 GN=Fcan01_05009 PE=3 SV=1
110842983	fcd00270	Amino-acid metabolisms	Cysteine and methionine metabolism	-0.119555	stable	-2.70862	down	0.633035	stable			2.66097	up	Cystathionine beta-synthase OS=Folsomia candida OX=158441 GN=Fcan01_05009 PE=3 SV=1
110844189	fcd00250	Amino-acid metabolisms	Alanine, aspartate and glutamate metabolism	-0.114976	stable	0.325803	stable	-0.0347273	stable	0.0391898	stable	-2.17026	down	Glutamate dehydrogenase OS=Folsomia candida OX=158441 GN=Fcan01_05012 PE=3 SV=1
110845252	fcd00270	Amino-acid metabolisms	Cysteine and methionine metabolism	-0.320374	stable	-1.09065	down	-0.905362	stable	0.168835	stable	2.67514	up	Adenosylhomocysteinase OS=Folsomia candida OX=158441 GN=Fcan01_06046 PE=2 SV=1
110845445	fcd00280	Amino-acid metabolisms	Valine, leucine and isoleucine degradation	-2.3989	down	-1.18684	down	-3.47719	down	-0.372737	stable	1.45164	up	Acetoacetyl-CoA synthetase OS=Folsomia candida OX=158441 GN=Fcan01_07613 PE=3 SV=1
110845545	fcd00250	Amino-acid metabolisms	Alanine, aspartate and glutamate metabolism	-0.365666	stable	-0.632198	stable	-0.130141	stable	0.745823	stable	1.74193	up	Succinate-semialdehyde dehydrogenase, mitochondrial OS=Folsomia candida OX=158441 GN=Fcan01_07232 PE=3 SV=1
110845886	fcd01230	Amino-acid metabolisms	Biosynthesis of amino acids	0.647892	stable	-0.0601034	stable	0.898795	stable	0.473196	stable	-1.72895	down	Gamma-cystathionase OS=Folsomia candida OX=158441 GN=Fcan01_07975 PE=3 SV=1
110845886	fcd00270	Amino-acid metabolisms	Cysteine and methionine metabolism	0.647892	stable	-0.0601034	stable	0.898795	stable	0.473196	stable	-1.72895	down	Gamma-cystathionase OS=Folsomia candida OX=158441 GN=Fcan01_07975 PE=3 SV=1
110846012	fcd00280	Amino-acid metabolisms	Valine, leucine and isoleucine degradation	0.058293	stable	-0.570619	stable	-0.789473	stable	0.479214	stable	2.23059	up	Hydroxyacyl-coenzyme A dehydrogenase, mitochondrial OS=Folsomia candida OX=158441 GN=Fcan01_07582 PE=3 SV=1
110846022	fcd01230	Amino-acid metabolisms	Biosynthesis of amino acids	0.367098	stable	0.729493	stable	-0.118586	stable	0.654622	stable	2.6052	up	Isocitrate dehydrogenase [NADP] OS=Folsomia candida OX=158441 GN=Fcan01_08243 PE=3 SV=1
110847160	fcd00270	Amino-acid metabolisms	Cysteine and methionine metabolism	-0.663242	stable	-0.432424	stable	0.369156	stable	0.455341	stable	2.5404	up	Glutamate--cysteine ligase OS=Folsomia candida OX=158441 GN=Fcan01_08206 PE=3 SV=1	GCL
110847495	fcd01230	Amino-acid metabolisms	Biosynthesis of amino acids	-0.117649	stable	0.60025	stable	0.757395	stable	0.419158	stable	-1.86615	down	Glyceraldehyde-3-phosphate dehydrogenase OS=Folsomia candida OX=158441 GN=Fcan01_07702 PE=3 SV=1
110848148	fcd00250	Amino-acid metabolisms	Alanine, aspartate and glutamate metabolism	-0.536845	stable	0.252044	stable	0.733998	stable	-0.811933	stable	-1.54034	down	Glutamate decarboxylase OS=Folsomia candida OX=158441 GN=Fcan01_08627 PE=3 SV=1
110848255	fcd00280	Amino-acid metabolisms	Valine, leucine and isoleucine degradation	0.794821	stable	0.413691	stable	1.62237	up	0.22897	stable	-2.26489	down	Aldehyde dehydrogenase, mitochondrial OS=Folsomia candida OX=158441 GN=Fcan01_02775 PE=3 SV=1
110848933	fcd01230	Amino-acid metabolisms	Biosynthesis of amino acids	0.955298	stable	0.75797	stable	1.15981	stable	-0.662229	stable	-1.35186	down	Asparagine synthetase [glutamine-hydrolyzing] OS=Folsomia candida OX=158441 GN=Fcan01_09808 PE=4 SV=1
110848933	fcd00250	Amino-acid metabolisms	Alanine, aspartate and glutamate metabolism	0.955298	stable	0.75797	stable	1.15981	stable	-0.662229	stable	-1.35186	down	Asparagine synthetase [glutamine-hydrolyzing] OS=Folsomia candida OX=158441 GN=Fcan01_09808 PE=4 SV=1
110850155	fcd00270	Amino-acid metabolisms	Cysteine and methionine metabolism	-0.923829	stable	0.199542	stable	-0.337675	stable	0.937515	stable	2.14424	up	Methylthioribose-1-phosphate isomerase OS=Folsomia candida OX=158441 GN=Fcan01_02683 PE=3 SV=1
110850757	fcd01230	Amino-acid metabolisms	Biosynthesis of amino acids	-0.374062	stable	-3.16638	down	-0.229337	stable			2.6606	up	ATP-dependent 6-phosphofructokinase OS=Folsomia candida OX=158441 GN=Fcan01_02718 PE=3 SV=1
110850802	fcd00280	Amino-acid metabolisms	Valine, leucine and isoleucine degradation	1.29197	stable	-0.988548	stable	1.55869	stable	-0.0868712	stable	3.6464	up	Dihydrolipoamide acetyltransferase component of pyruvate dehydrogenase complex OS=Folsomia candida OX=158441 GN=Fcan01_12662 PE=3 SV=1
110850890	fcd01230	Amino-acid metabolisms	Biosynthesis of amino acids	-0.287382	stable	-0.329411	stable	-0.256032	stable	-0.128022	stable	2.41768	up	Transaldolase OS=Folsomia candida OX=158441 GN=Fcan01_12445 PE=3 SV=1
110851161	fcd01230	Amino-acid metabolisms	Biosynthesis of amino acids	-0.66425	stable	-0.307921	stable	-2.34661	down	0.123205	stable	4.53147	up	Fructose-bisphosphate aldolase OS=Folsomia candida OX=158441 GN=Fcan01_12003 PE=3 SV=1
110851241	fcd00250	Amino-acid metabolisms	Alanine, aspartate and glutamate metabolism	0.158974	stable	-4.44524	down	-1.83342	stable			2.98983	up	Adenylosuccinate lyase OS=Folsomia candida OX=158441 GN=Fcan01_02439 PE=3 SV=1
110851461	fcd01230	Amino-acid metabolisms	Biosynthesis of amino acids	-0.279012	stable	0.259745	stable	-1.33945	stable	-0.342411	stable	2.35307	up	Transketolase OS=Folsomia candida OX=158441 GN=Fcan01_12308 PE=4 SV=1
110851462	fcd00270	Amino-acid metabolisms	Cysteine and methionine metabolism	0.372925	stable	1.39329	up	-0.831954	stable	0.902961	stable	2.8706	up	Adenosylhomocysteinase OS=Folsomia candida OX=158441 GN=Fcan01_12310 PE=3 SV=1
110851501	fcd01230	Amino-acid metabolisms	Biosynthesis of amino acids	-0.871745	stable	-1.29416	down	-1.13876	stable	-0.498287	stable	4.6577	up	Ribose-phosphate diphosphokinase OS=Folsomia candida OX=158441 GN=Fcan01_12605 PE=3 SV=1
110851626	fcd00280	Amino-acid metabolisms	Valine, leucine and isoleucine degradation	-0.415627	stable	-1.46672	down	-0.361535	stable	2.55159	up	3.62648	up	Trifunctional enzyme beta subunit OS=Folsomia candida OX=158441 GN=Fcan01_13846 PE=2 SV=1
110851859	fcd00250	Amino-acid metabolisms	Alanine, aspartate and glutamate metabolism	0.097362	stable	0.819267	stable	0.365245	stable	3.16703	stable	2.63712	up	Delta-1-pyrroline-5-carboxylate dehydrogenase, mitochondrial OS=Folsomia candida OX=158441 GN=Fcan01_13495 PE=4 SV=1
110851928	fcd00250	Amino-acid metabolisms	Alanine, aspartate and glutamate metabolism	0.819173	stable	1.11098	up	2.74432	up	0.865992	stable	-2.17906	down	Isoaspartyl peptidase/L-asparaginase OS=Folsomia candida OX=158441 GN=Fcan01_13693 PE=3 SV=1
110852023	fcd00270	Amino-acid metabolisms	Cysteine and methionine metabolism	1.02172	stable	-0.25376	stable	1.13451	stable	0.0864822	stable	-2.4408	down	Methionine synthase OS=Folsomia candida OX=158441 GN=Fcan01_13748 PE=3 SV=1
110852023	fcd01230	Amino-acid metabolisms	Biosynthesis of amino acids	1.02172	stable	-0.25376	stable	1.13451	stable	0.0864822	stable	-2.4408	down	Methionine synthase OS=Folsomia candida OX=158441 GN=Fcan01_13748 PE=3 SV=1
110853637	fcd00280	Amino-acid metabolisms	Valine, leucine and isoleucine degradation	0.45201	stable	0.244699	stable	-1.12891	stable	1.47521	stable	3.61465	up	Dihydrolipoyl dehydrogenase OS=Folsomia candida OX=158441 GN=Fcan01_14550 PE=3 SV=1
110853638	fcd00280	Amino-acid metabolisms	Valine, leucine and isoleucine degradation	0.503678	stable	0.447171	stable	0.116822	stable	0.655721	stable	2.60428	up	Hydroxyacyl-coenzyme A dehydrogenase, mitochondrial OS=Folsomia candida OX=158441 GN=Fcan01_01734 PE=3 SV=1
110853951	fcd00270	Amino-acid metabolisms	Cysteine and methionine metabolism	0.0437977	stable	-1.39477	down	1.12825	stable	-0.638076	stable	-3.13698	down	Gamma-cystathionase OS=Folsomia candida OX=158441 GN=Fcan01_14686 PE=3 SV=1
110853951	fcd01230	Amino-acid metabolisms	Biosynthesis of amino acids	0.0437977	stable	-1.39477	down	1.12825	stable	-0.638076	stable	-3.13698	down	Gamma-cystathionase OS=Folsomia candida OX=158441 GN=Fcan01_14686 PE=3 SV=1
110854334	fcd00280	Amino-acid metabolisms	Valine, leucine and isoleucine degradation	-1.17516	stable	-0.0705537	stable	-1.33545	stable	-0.0382573	stable	2.64803	up	Enoyl-CoA hydratase OS=Folsomia candida OX=158441 GN=Fcan01_02931 PE=3 SV=1
110856295	fcd01230	Amino-acid metabolisms	Biosynthesis of amino acids	-0.0138367	stable	-0.187079	stable	-0.333622	stable	-0.779829	stable	1.33549	up	Aconitate hydratase, mitochondrial OS=Folsomia candida OX=158441 GN=Fcan01_18751 PE=3 SV=1
110856680	fcd00280	Amino-acid metabolisms	Valine, leucine and isoleucine degradation	0.48694	stable	0.192125	stable	0.150219	stable	-0.0946544	stable	4.02603	up	3-hydroxy-3-methylglutaryl coenzyme A synthase OS=Folsomia candida OX=158441 GN=Fcan01_19541 PE=3 SV=1
110857023	fcd00250	Amino-acid metabolisms	Alanine, aspartate and glutamate metabolism	-1.79052	down	-0.304626	stable	-1.196	stable	-0.417474	stable	2.36781	up	Amidophosphoribosyltransferase OS=Folsomia candida OX=158441 GN=Fcan01_19613 PE=3 SV=1
110857035	fcd00270	Amino-acid metabolisms	Cysteine and methionine metabolism	-0.652202	stable	-0.291111	stable	-1.71996	stable	-0.343167	stable	2.13132	up	Malate dehydrogenase OS=Folsomia candida OX=158441 GN=Fcan01_19789 PE=3 SV=1
110858299	fcd00280	Amino-acid metabolisms	Valine, leucine and isoleucine degradation	-0.317179	stable	-0.362628	stable	-1.34444	stable	-2.29606	down	2.27908	up	Enoyl-CoA hydratase, mitochondrial OS=Folsomia candida OX=158441 GN=Fcan01_21535 PE=4 SV=1
110858740	fcd00250	Amino-acid metabolisms	Alanine, aspartate and glutamate metabolism	0.523628	stable	0.283611	stable	0.448242	stable	0.651726	stable	-2.99578	down	Succinate-semialdehyde dehydrogenase, mitochondrial OS=Folsomia candida OX=158441 GN=Fcan01_21790 PE=3 SV=1
110859291	fcd00280	Amino-acid metabolisms	Valine, leucine and isoleucine degradation	0.733221	stable	0.425653	stable	1.2437	stable	-0.068227	stable	-3.11125	down	2-oxoisovalerate dehydrogenase subunit alpha OS=Folsomia candida OX=158441 GN=Fcan01_22634 PE=3 SV=1
110862193	fcd01230	Amino-acid metabolisms	Biosynthesis of amino acids	0.0548448	stable	-0.620665	stable	0.314947	stable	0.217005	stable	1.87465	up	Gamma-cystathionase OS=Folsomia candida OX=158441 GN=Fcan01_01883 PE=3 SV=1
110862193	fcd00270	Amino-acid metabolisms	Cysteine and methionine metabolism	0.0548448	stable	-0.620665	stable	0.314947	stable	0.217005	stable	1.87465	up	Gamma-cystathionase OS=Folsomia candida OX=158441 GN=Fcan01_01883 PE=3 SV=1
110862347	fcd00280	Amino-acid metabolisms	Valine, leucine and isoleucine degradation	-0.0276136	stable	-1.4192	down	0.693928	stable	-2.47178	down	2.99968	up	Retinal dehydrogenase 1 OS=Folsomia candida OX=158441 GN=Fcan01_27583 PE=3 SV=1
110862529	fcd01230	Amino-acid metabolisms	Biosynthesis of amino acids	0.661465	stable	-0.0921814	stable	0.717194	stable	-0.862612	stable	-2.63646	down	Glycine hydroxymethyltransferase OS=Folsomia candida OX=158441 GN=Fcan01_27949 PE=4 SV=1	SHMT
110862529	fcd01230	Amino-acid metabolisms	Biosynthesis of amino acids	0.661465	stable	-0.0921814	stable	0.717194	stable	-0.862612	stable	-1.9178	down	Glycine hydroxymethyltransferase OS=Folsomia candida OX=158441 GN=Fcan01_27952 PE=3 SV=1
110862529	fcd01230	Amino-acid metabolisms	Biosynthesis of amino acids	0.435609	stable	0.47325	stable	0.717194	stable	-0.862612	stable	-2.63646	down	Glycine hydroxymethyltransferase OS=Folsomia candida OX=158441 GN=Fcan01_27949 PE=4 SV=1
110862529	fcd01230	Amino-acid metabolisms	Biosynthesis of amino acids	0.435609	stable	0.47325	stable	0.717194	stable	-0.862612	stable	-1.9178	down	Glycine hydroxymethyltransferase OS=Folsomia candida OX=158441 GN=Fcan01_27952 PE=3 SV=1
110862529	fcd01230	Amino-acid metabolisms	Biosynthesis of amino acids	0.661465	stable	0.47325	stable	0.871361	stable	-0.518435	stable	-2.63646	down	Glycine hydroxymethyltransferase OS=Folsomia candida OX=158441 GN=Fcan01_27949 PE=4 SV=1
110862529	fcd01230	Amino-acid metabolisms	Biosynthesis of amino acids	0.661465	stable	0.47325	stable	0.871361	stable	-0.518435	stable	-1.9178	down	Glycine hydroxymethyltransferase OS=Folsomia candida OX=158441 GN=Fcan01_27952 PE=3 SV=1
110862529	fcd01230	Amino-acid metabolisms	Biosynthesis of amino acids	0.661465	stable	0.47325	stable	0.717194	stable	-0.862612	stable	-2.63646	down	Glycine hydroxymethyltransferase OS=Folsomia candida OX=158441 GN=Fcan01_27949 PE=4 SV=1
110862529	fcd01230	Amino-acid metabolisms	Biosynthesis of amino acids	0.661465	stable	0.47325	stable	0.717194	stable	-0.862612	stable	-1.9178	down	Glycine hydroxymethyltransferase OS=Folsomia candida OX=158441 GN=Fcan01_27952 PE=3 SV=1
110862529	fcd01230	Amino-acid metabolisms	Biosynthesis of amino acids	0.661465	stable	0.47325	stable	0.717194	stable	-0.518435	stable	-2.63646	down	Glycine hydroxymethyltransferase OS=Folsomia candida OX=158441 GN=Fcan01_27949 PE=4 SV=1
110862529	fcd01230	Amino-acid metabolisms	Biosynthesis of amino acids	0.661465	stable	0.47325	stable	0.717194	stable	-0.518435	stable	-1.9178	down	Glycine hydroxymethyltransferase OS=Folsomia candida OX=158441 GN=Fcan01_27952 PE=3 SV=1
110862529	fcd01230	Amino-acid metabolisms	Biosynthesis of amino acids	0.435609	stable	-0.0921814	stable	0.717194	stable	-0.862612	stable	-2.63646	down	Glycine hydroxymethyltransferase OS=Folsomia candida OX=158441 GN=Fcan01_27949 PE=4 SV=1
110862529	fcd01230	Amino-acid metabolisms	Biosynthesis of amino acids	0.435609	stable	-0.0921814	stable	0.717194	stable	-0.862612	stable	-1.9178	down	Glycine hydroxymethyltransferase OS=Folsomia candida OX=158441 GN=Fcan01_27952 PE=3 SV=1
110862529	fcd01230	Amino-acid metabolisms	Biosynthesis of amino acids	0.435609	stable	-0.0921814	stable	0.717194	stable	-0.518435	stable	-2.63646	down	Glycine hydroxymethyltransferase OS=Folsomia candida OX=158441 GN=Fcan01_27949 PE=4 SV=1
110862529	fcd01230	Amino-acid metabolisms	Biosynthesis of amino acids	0.435609	stable	-0.0921814	stable	0.717194	stable	-0.518435	stable	-1.9178	down	Glycine hydroxymethyltransferase OS=Folsomia candida OX=158441 GN=Fcan01_27952 PE=3 SV=1
110862529	fcd01230	Amino-acid metabolisms	Biosynthesis of amino acids	0.661465	stable	-0.0921814	stable	0.717194	stable	-0.518435	stable	-2.63646	down	Glycine hydroxymethyltransferase OS=Folsomia candida OX=158441 GN=Fcan01_27949 PE=4 SV=1
110862529	fcd01230	Amino-acid metabolisms	Biosynthesis of amino acids	0.661465	stable	-0.0921814	stable	0.717194	stable	-0.518435	stable	-1.9178	down	Glycine hydroxymethyltransferase OS=Folsomia candida OX=158441 GN=Fcan01_27952 PE=3 SV=1
110862529	fcd01230	Amino-acid metabolisms	Biosynthesis of amino acids	0.661465	stable	-0.0921814	stable	0.871361	stable	-0.862612	stable	-2.63646	down	Glycine hydroxymethyltransferase OS=Folsomia candida OX=158441 GN=Fcan01_27949 PE=4 SV=1
110862529	fcd01230	Amino-acid metabolisms	Biosynthesis of amino acids	0.661465	stable	-0.0921814	stable	0.871361	stable	-0.862612	stable	-1.9178	down	Glycine hydroxymethyltransferase OS=Folsomia candida OX=158441 GN=Fcan01_27952 PE=3 SV=1
110862529	fcd01230	Amino-acid metabolisms	Biosynthesis of amino acids	0.435609	stable	0.47325	stable	0.717194	stable	-0.518435	stable	-2.63646	down	Glycine hydroxymethyltransferase OS=Folsomia candida OX=158441 GN=Fcan01_27949 PE=4 SV=1
110862529	fcd01230	Amino-acid metabolisms	Biosynthesis of amino acids	0.435609	stable	0.47325	stable	0.717194	stable	-0.518435	stable	-1.9178	down	Glycine hydroxymethyltransferase OS=Folsomia candida OX=158441 GN=Fcan01_27952 PE=3 SV=1
110862529	fcd01230	Amino-acid metabolisms	Biosynthesis of amino acids	0.435609	stable	-0.0921814	stable	0.871361	stable	-0.862612	stable	-2.63646	down	Glycine hydroxymethyltransferase OS=Folsomia candida OX=158441 GN=Fcan01_27949 PE=4 SV=1
110862529	fcd01230	Amino-acid metabolisms	Biosynthesis of amino acids	0.435609	stable	-0.0921814	stable	0.871361	stable	-0.862612	stable	-1.9178	down	Glycine hydroxymethyltransferase OS=Folsomia candida OX=158441 GN=Fcan01_27952 PE=3 SV=1
110862529	fcd01230	Amino-acid metabolisms	Biosynthesis of amino acids	0.435609	stable	0.47325	stable	0.871361	stable	-0.862612	stable	-2.63646	down	Glycine hydroxymethyltransferase OS=Folsomia candida OX=158441 GN=Fcan01_27949 PE=4 SV=1
110862529	fcd01230	Amino-acid metabolisms	Biosynthesis of amino acids	0.435609	stable	0.47325	stable	0.871361	stable	-0.862612	stable	-1.9178	down	Glycine hydroxymethyltransferase OS=Folsomia candida OX=158441 GN=Fcan01_27952 PE=3 SV=1
110862529	fcd01230	Amino-acid metabolisms	Biosynthesis of amino acids	0.435609	stable	0.47325	stable	0.871361	stable	-0.518435	stable	-2.63646	down	Glycine hydroxymethyltransferase OS=Folsomia candida OX=158441 GN=Fcan01_27949 PE=4 SV=1
110862529	fcd01230	Amino-acid metabolisms	Biosynthesis of amino acids	0.435609	stable	0.47325	stable	0.871361	stable	-0.518435	stable	-1.9178	down	Glycine hydroxymethyltransferase OS=Folsomia candida OX=158441 GN=Fcan01_27952 PE=3 SV=1
110862529	fcd01230	Amino-acid metabolisms	Biosynthesis of amino acids	0.661465	stable	-0.0921814	stable	0.871361	stable	-0.518435	stable	-2.63646	down	Glycine hydroxymethyltransferase OS=Folsomia candida OX=158441 GN=Fcan01_27949 PE=4 SV=1
110862529	fcd01230	Amino-acid metabolisms	Biosynthesis of amino acids	0.661465	stable	-0.0921814	stable	0.871361	stable	-0.518435	stable	-1.9178	down	Glycine hydroxymethyltransferase OS=Folsomia candida OX=158441 GN=Fcan01_27952 PE=3 SV=1
110862529	fcd01230	Amino-acid metabolisms	Biosynthesis of amino acids	0.661465	stable	0.47325	stable	0.871361	stable	-0.862612	stable	-2.63646	down	Glycine hydroxymethyltransferase OS=Folsomia candida OX=158441 GN=Fcan01_27949 PE=4 SV=1
110862529	fcd01230	Amino-acid metabolisms	Biosynthesis of amino acids	0.661465	stable	0.47325	stable	0.871361	stable	-0.862612	stable	-1.9178	down	Glycine hydroxymethyltransferase OS=Folsomia candida OX=158441 GN=Fcan01_27952 PE=3 SV=1
110862529	fcd01230	Amino-acid metabolisms	Biosynthesis of amino acids	0.435609	stable	-0.0921814	stable	0.871361	stable	-0.518435	stable	-2.63646	down	Glycine hydroxymethyltransferase OS=Folsomia candida OX=158441 GN=Fcan01_27949 PE=4 SV=1
110862529	fcd01230	Amino-acid metabolisms	Biosynthesis of amino acids	0.435609	stable	-0.0921814	stable	0.871361	stable	-0.518435	stable	-1.9178	down	Glycine hydroxymethyltransferase OS=Folsomia candida OX=158441 GN=Fcan01_27952 PE=3 SV=1
110841837	fcd00480	Detoxification	Glutathione metabolism	-2.84054	down	-1.74634	down	-2.7372	stable	1.30553	stable	4.69934	up	Glutathione S-transferase theta-1 OS=Folsomia candida OX=158441 GN=Fcan01_01968 PE=3 SV=1	GSTT1
110841837	fcd00982	Detoxification	Drug metabolism - cytochrome P450	-2.84054	down	-1.74634	down	-2.7372	stable	1.30553	stable	4.69934	up	Glutathione S-transferase theta-1 OS=Folsomia candida OX=158441 GN=Fcan01_01968 PE=3 SV=1	GSTT1
110841837	fcd00980	Detoxification	Metabolism of xenobiotics by cytochrome P450	-2.84054	down	-1.74634	down	-2.7372	stable	1.30553	stable	4.69934	up	Glutathione S-transferase theta-1 OS=Folsomia candida OX=158441 GN=Fcan01_01968 PE=3 SV=1	GSTT1
110842642	fcd00480	Detoxification	Glutathione metabolism	-0.29518	stable	-1.21938	down	1.77811	stable	-1.91465	stable	-1.8223	down	Gamma-glutamyltranspeptidase 1 OS=Folsomia candida OX=158441 GN=Fcan01_06284 PE=4 SV=1	GGT
110842643	fcd00480	Detoxification	Glutathione metabolism	0.918891	stable	-1.42054	down	0.686379	stable	0.0584785	stable	0.830188	stable	Gamma-glutamyltranspeptidase 1 OS=Folsomia candida OX=158441 GN=Fcan01_06286 PE=4 SV=1	GGT
110843842	fcd00480	Detoxification	Glutathione metabolism	-1.43379	stable	-2.97034	down	-0.750957	stable	0.0589027	stable	2.33956	up	Glucose-6-phosphate 1-dehydrogenase OS=Folsomia candida OX=158441 GN=Fcan01_03817 PE=3 SV=1	G6PD
110845329	fcd00980	Detoxification	Metabolism of xenobiotics by cytochrome P450	-0.697995	stable	-1.71286	down	-0.390339	stable	-3.0613	down			na
110845329	fcd00480	Detoxification	Glutathione metabolism	-0.697995	stable	-1.71286	down	-0.390339	stable	-3.0613	down			na
110845329	fcd00982	Detoxification	Drug metabolism - cytochrome P450	-0.697995	stable	-1.71286	down	-0.390339	stable	-3.0613	down			na
110846300	fcd00980	Detoxification	Metabolism of xenobiotics by cytochrome P450	-2.15735	down	-1.40757	down	-4.12873	down	-0.377654	stable			na
110846300	fcd00982	Detoxification	Drug metabolism - cytochrome P450	-2.15735	down	-1.40757	down	-4.12873	down	-0.377654	stable			na
110846300	fcd00480	Detoxification	Glutathione metabolism	-2.15735	down	-1.40757	down	-4.12873	down	-0.377654	stable			na
110847087	fcd00480	Detoxification	Glutathione metabolism	-0.453043	stable	-2.10742	down	-0.27886	stable	-0.0687708	stable	0.376187	stable	Glutathione S-transferase Mu 1 OS=Folsomia candida OX=158441 GN=Fcan01_06804 PE=4 SV=1	GSTM1
110847087	fcd00982	Detoxification	Drug metabolism - cytochrome P450	-0.453043	stable	-2.10742	down	-0.27886	stable	-0.0687708	stable	0.376187	stable	Glutathione S-transferase Mu 1 OS=Folsomia candida OX=158441 GN=Fcan01_06804 PE=4 SV=1	GSTM1
110847087	fcd00980	Detoxification	Metabolism of xenobiotics by cytochrome P450	-0.453043	stable	-2.10742	down	-0.27886	stable	-0.0687708	stable	0.376187	stable	Glutathione S-transferase Mu 1 OS=Folsomia candida OX=158441 GN=Fcan01_06804 PE=4 SV=1	GSTM1
110849714	fcd00980	Detoxification	Metabolism of xenobiotics by cytochrome P450	1.67286	up	3.13991	up	0.405514	stable	0.279541	stable	-1.44657	stable	Glutathione S-transferase Mu 1 OS=Folsomia candida OX=158441 GN=Fcan01_10844 PE=4 SV=1	GSTM1
110849714	fcd00982	Detoxification	Drug metabolism - cytochrome P450	1.67286	up	3.13991	up	0.405514	stable	0.279541	stable	-1.44657	stable	Glutathione S-transferase Mu 1 OS=Folsomia candida OX=158441 GN=Fcan01_10844 PE=4 SV=1	GSTM1
110849714	fcd00480	Detoxification	Glutathione metabolism	1.67286	up	3.13991	up	0.405514	stable	0.279541	stable	-1.44657	stable	Glutathione S-transferase Mu 1 OS=Folsomia candida OX=158441 GN=Fcan01_10844 PE=4 SV=1	GSTM1
110851681	fcd00982	Detoxification	Drug metabolism - cytochrome P450	-0.815569	stable	-2.08109	down	-0.28595	stable	-1.98796	down	-0.881801	stable	Glutathione S-transferase Mu 5 OS=Folsomia candida OX=158441 GN=Fcan01_13274 PE=4 SV=1	GSTM5
110851681	fcd00980	Detoxification	Metabolism of xenobiotics by cytochrome P450	-0.815569	stable	-2.08109	down	-0.28595	stable	-1.98796	down	-0.881801	stable	Glutathione S-transferase Mu 5 OS=Folsomia candida OX=158441 GN=Fcan01_13274 PE=4 SV=1	GSTM5
110851681	fcd00480	Detoxification	Glutathione metabolism	-0.815569	stable	-2.08109	down	-0.28595	stable	-1.98796	down	-0.881801	stable	Glutathione S-transferase Mu 5 OS=Folsomia candida OX=158441 GN=Fcan01_13274 PE=4 SV=1	GSTM5
110852599	fcd00480	Detoxification	Glutathione metabolism	0.687761	stable	1.4497	up	0.0942374	stable	0.270877	stable	-3.23042	down	Glutathione S-transferase 1 OS=Folsomia candida OX=158441 GN=Fcan01_13044 PE=4 SV=1	GST
110852599	fcd00980	Detoxification	Metabolism of xenobiotics by cytochrome P450	0.687761	stable	1.4497	up	0.0942374	stable	0.270877	stable	-3.23042	down	Glutathione S-transferase 1 OS=Folsomia candida OX=158441 GN=Fcan01_13044 PE=4 SV=1	GST
110852599	fcd00982	Detoxification	Drug metabolism - cytochrome P450	0.687761	stable	1.4497	up	0.0942374	stable	0.270877	stable	-3.23042	down	Glutathione S-transferase 1 OS=Folsomia candida OX=158441 GN=Fcan01_13044 PE=4 SV=1	GST
110854560	fcd00480	Detoxification	Glutathione metabolism	-0.51056	stable	-3.2801	down	-0.141547	stable					na
110854560	fcd00980	Detoxification	Metabolism of xenobiotics by cytochrome P450	-0.51056	stable	-3.2801	down	-0.141547	stable					na
110854560	fcd00982	Detoxification	Drug metabolism - cytochrome P450	-0.51056	stable	-3.2801	down	-0.141547	stable					na
110858082	fcd00480	Detoxification	Glutathione metabolism	1.00694	stable	0.917941	up	-0.00479091	stable	-0.76339	stable	2.69031	up	Ornithine decarboxylase OS=Folsomia candida OX=158441 GN=Fcan01_21039 PE=3 SV=1	OAZ
110858439	fcd00480	Detoxification	Glutathione metabolism	1.02239	stable	0.860823	up	-0.685827	stable	-1.14703	stable	1.27284	stable	Glutathione S-transferase OS=Folsomia candida OX=158441 GN=Fcan01_21491 PE=4 SV=1	GST
110858439	fcd00982	Detoxification	Drug metabolism - cytochrome P450	1.02239	stable	0.860823	up	-0.685827	stable	-1.14703	stable	1.27284	stable	Glutathione S-transferase OS=Folsomia candida OX=158441 GN=Fcan01_21491 PE=4 SV=1	GST
110858439	fcd00980	Detoxification	Metabolism of xenobiotics by cytochrome P450	1.02239	stable	0.860823	up	-0.685827	stable	-1.14703	stable	1.27284	stable	Glutathione S-transferase OS=Folsomia candida OX=158441 GN=Fcan01_21491 PE=4 SV=1	GST
110858597	fcd00480	Detoxification	Glutathione metabolism	0.587833	stable	1.11446	up	0.714779	stable	0.377599	stable	-2.61538	down	Glutathione S-transferase OS=Folsomia candida OX=158441 GN=Fcan01_00498 PE=2 SV=1	GST
110858597	fcd00980	Detoxification	Metabolism of xenobiotics by cytochrome P450	0.587833	stable	1.11446	up	0.714779	stable	0.377599	stable	-2.61538	down	Glutathione S-transferase OS=Folsomia candida OX=158441 GN=Fcan01_00498 PE=2 SV=1	GST
110858597	fcd00982	Detoxification	Drug metabolism - cytochrome P450	0.587833	stable	1.11446	up	0.714779	stable	0.377599	stable	-2.61538	down	Glutathione S-transferase OS=Folsomia candida OX=158441 GN=Fcan01_00498 PE=2 SV=1	GST
110858672	fcd00980	Detoxification	Metabolism of xenobiotics by cytochrome P450	1.71281	up	1.68631	up	1.77797	stable	1.87986	up	-3.62763	down	Glutathione S-transferase 1, isoform C OS=Folsomia candida OX=158441 GN=Fcan01_21731 PE=4 SV=1	GST1
110858672	fcd00480	Detoxification	Glutathione metabolism	1.71281	up	1.68631	up	1.77797	stable	1.87986	up	-3.62763	down	Glutathione S-transferase 1, isoform C OS=Folsomia candida OX=158441 GN=Fcan01_21731 PE=4 SV=1	GST1
110858672	fcd00982	Detoxification	Drug metabolism - cytochrome P450	1.71281	up	1.68631	up	1.77797	stable	1.87986	up	-3.62763	down	Glutathione S-transferase 1, isoform C OS=Folsomia candida OX=158441 GN=Fcan01_21731 PE=4 SV=1	GST1
110860523	fcd00980	Detoxification	Metabolism of xenobiotics by cytochrome P450	-1.47232	stable	-2.91545	down	0.185808	stable	-2.96347	down			na
110860523	fcd00982	Detoxification	Drug metabolism - cytochrome P450	-1.47232	stable	-2.91545	down	0.185808	stable	-2.96347	down			na
110860523	fcd00480	Detoxification	Glutathione metabolism	-1.47232	stable	-2.91545	down	0.185808	stable	-2.96347	down			na
110860615	fcd00480	Detoxification	Glutathione metabolism	1.67272	stable	1.75036	up	1.09204	stable	0.623337	stable	-2.20284	down	Glutathione S-transferase OS=Folsomia candida OX=158441 GN=Fcan01_24666 PE=4 SV=1	GST
110860615	fcd00980	Detoxification	Metabolism of xenobiotics by cytochrome P450	1.67272	stable	1.75036	up	1.09204	stable	0.623337	stable	-2.20284	down	Glutathione S-transferase OS=Folsomia candida OX=158441 GN=Fcan01_24666 PE=4 SV=1	GST
110860615	fcd00982	Detoxification	Drug metabolism - cytochrome P450	1.67272	stable	1.75036	up	1.09204	stable	0.623337	stable	-2.20284	down	Glutathione S-transferase OS=Folsomia candida OX=158441 GN=Fcan01_24666 PE=4 SV=1	GST
110862566	fcd00982	Detoxification	Drug metabolism - cytochrome P450	0.706802	stable	1.20209	up	0.00174791	stable	0.149796	stable	-0.317628	stable	UDP-glucuronosyltransferase 1-1 OS=Folsomia candida OX=158441 GN=Fcan01_27975 PE=3 SV=1	UGT1A1
110862566	fcd00980	Detoxification	Metabolism of xenobiotics by cytochrome P450	0.706802	stable	1.20209	up	0.00174791	stable	0.149796	stable	-0.317628	stable	UDP-glucuronosyltransferase 1-1 OS=Folsomia candida OX=158441 GN=Fcan01_27975 PE=3 SV=1	UGT1A1
110845329	fcd00480	Detoxification	Glutathione metabolism	-0.697995	stable	-1.71286	down	-0.390339	stable	-3.0613	down			na
110845329	fcd00982	Detoxification	Drug metabolism - cytochrome P450	-0.697995	stable	-1.71286	down	-0.390339	stable	-3.0613	down			na
110845329	fcd00980	Detoxification	Metabolism of xenobiotics by cytochrome P450	-0.697995	stable	-1.71286	down	-0.390339	stable	-3.0613	down			na
110847634	fcd00980	Detoxification	Metabolism of xenobiotics by cytochrome P450	-0.369175	stable	-0.254486	stable	-1.21216	stable	-1.66135	down	-1.18666	stable	Glutathione transferase OS=Folsomia candida OX=158441 GN=Fcan01_02765 PE=3 SV=1	GST
110847634	fcd00982	Detoxification	Drug metabolism - cytochrome P450	-0.369175	stable	-0.254486	stable	-1.21216	stable	-1.66135	down	-1.18666	stable	Glutathione transferase OS=Folsomia candida OX=158441 GN=Fcan01_02765 PE=3 SV=1	GST
110847634	fcd00480	Detoxification	Glutathione metabolism	-0.369175	stable	-0.254486	stable	-1.21216	stable	-1.66135	down	-1.18666	stable	Glutathione transferase OS=Folsomia candida OX=158441 GN=Fcan01_02765 PE=3 SV=1	GST
110848477	fcd00982	Detoxification	Drug metabolism - cytochrome P450	-1.95454	down	-0.640879	stable	-2.81867	down	-3.37519	down	1.0794	stable	Glutathione transferase OS=Folsomia candida OX=158441 GN=Fcan01_08580 PE=3 SV=1	GST
110848477	fcd00980	Detoxification	Metabolism of xenobiotics by cytochrome P450	-1.95454	down	-0.640879	stable	-2.81867	down	-3.37519	down	1.0794	stable	Glutathione transferase OS=Folsomia candida OX=158441 GN=Fcan01_08580 PE=3 SV=1	GST
110848477	fcd00480	Detoxification	Glutathione metabolism	-1.95454	down	-0.640879	stable	-2.81867	down	-3.37519	down	1.0794	stable	Glutathione transferase OS=Folsomia candida OX=158441 GN=Fcan01_08580 PE=3 SV=1	GST
110849941	fcd00982	Detoxification	Drug metabolism - cytochrome P450	-0.823091	stable	0.0109082	stable	-1.33414	stable	2.01481	up	0.411957	stable	Glutathione S-transferase Mu 1 OS=Folsomia candida OX=158441 GN=Fcan01_10857 PE=4 SV=1	GSTM1
110849941	fcd00980	Detoxification	Metabolism of xenobiotics by cytochrome P450	-0.823091	stable	0.0109082	stable	-1.33414	stable	2.01481	up	0.411957	stable	Glutathione S-transferase Mu 1 OS=Folsomia candida OX=158441 GN=Fcan01_10857 PE=4 SV=1	GSTM1
110849941	fcd00480	Detoxification	Glutathione metabolism	-0.823091	stable	0.0109082	stable	-1.33414	stable	2.01481	up	0.411957	stable	Glutathione S-transferase Mu 1 OS=Folsomia candida OX=158441 GN=Fcan01_10857 PE=4 SV=1	GSTM1
110851681	fcd00480	Detoxification	Glutathione metabolism	-0.815569	stable	-2.08109	down	-0.28595	stable	-1.98796	down	-0.881801	stable	Glutathione S-transferase Mu 5 OS=Folsomia candida OX=158441 GN=Fcan01_13274 PE=4 SV=1	GSTM5
110851681	fcd00982	Detoxification	Drug metabolism - cytochrome P450	-0.815569	stable	-2.08109	down	-0.28595	stable	-1.98796	down	-0.881801	stable	Glutathione S-transferase Mu 5 OS=Folsomia candida OX=158441 GN=Fcan01_13274 PE=4 SV=1	GSTM5
110851681	fcd00980	Detoxification	Metabolism of xenobiotics by cytochrome P450	-0.815569	stable	-2.08109	down	-0.28595	stable	-1.98796	down	-0.881801	stable	Glutathione S-transferase Mu 5 OS=Folsomia candida OX=158441 GN=Fcan01_13274 PE=4 SV=1	GSTM5
110852251	fcd00982	Detoxification	Drug metabolism - cytochrome P450	-2.05693	down	-0.0909606	stable	1.52348	stable	1.30499	up	-4.43965	down	Aldehyde dehydrogenase family 3 member B1 OS=Folsomia candida OX=158441 GN=Fcan01_13161 PE=3 SV=1	ALDH3B1
110852251	fcd00980	Detoxification	Metabolism of xenobiotics by cytochrome P450	-2.05693	down	-0.0909606	stable	1.52348	stable	1.30499	up	-4.43965	down	Aldehyde dehydrogenase family 3 member B1 OS=Folsomia candida OX=158441 GN=Fcan01_13161 PE=3 SV=1	ALDH3B1
110858672	fcd00480	Detoxification	Glutathione metabolism	1.71281	up	1.68631	up	1.77797	stable	1.87986	up	-3.62763	down	Glutathione S-transferase 1, isoform C OS=Folsomia candida OX=158441 GN=Fcan01_21731 PE=4 SV=1	GST1
110858672	fcd00982	Detoxification	Drug metabolism - cytochrome P450	1.71281	up	1.68631	up	1.77797	stable	1.87986	up	-3.62763	down	Glutathione S-transferase 1, isoform C OS=Folsomia candida OX=158441 GN=Fcan01_21731 PE=4 SV=1	GST1
110858672	fcd00980	Detoxification	Metabolism of xenobiotics by cytochrome P450	1.71281	up	1.68631	up	1.77797	stable	1.87986	up	-3.62763	down	Glutathione S-transferase 1, isoform C OS=Folsomia candida OX=158441 GN=Fcan01_21731 PE=4 SV=1	GST1
110860523	fcd00480	Detoxification	Glutathione metabolism	-1.47232	stable	-2.91545	down	0.185808	stable	-2.96347	down			na
110860523	fcd00982	Detoxification	Drug metabolism - cytochrome P450	-1.47232	stable	-2.91545	down	0.185808	stable	-2.96347	down			na
110860523	fcd00980	Detoxification	Metabolism of xenobiotics by cytochrome P450	-1.47232	stable	-2.91545	down	0.185808	stable	-2.96347	down			na
110860695	fcd00480	Detoxification	Glutathione metabolism	-0.674599	stable	-0.403464	stable	-0.162953	stable	-1.47609	down	2.13247	up	Glutathione S-transferase OS=Folsomia candida OX=158441 GN=Fcan01_24642 PE=4 SV=1	GST
110860695	fcd00980	Detoxification	Metabolism of xenobiotics by cytochrome P450	-0.674599	stable	-0.403464	stable	-0.162953	stable	-1.47609	down	2.13247	up	Glutathione S-transferase OS=Folsomia candida OX=158441 GN=Fcan01_24642 PE=4 SV=1	GST
110860695	fcd00982	Detoxification	Drug metabolism - cytochrome P450	-0.674599	stable	-0.403464	stable	-0.162953	stable	-1.47609	down	2.13247	up	Glutathione S-transferase OS=Folsomia candida OX=158441 GN=Fcan01_24642 PE=4 SV=1	GST
110841837	fcd00480	Detoxification	Glutathione metabolism	-2.84054	down	-1.74634	down	-2.7372	stable	1.30553	stable	4.69934	up	Glutathione S-transferase theta-1 OS=Folsomia candida OX=158441 GN=Fcan01_01968 PE=3 SV=1	GSTT1
110841837	fcd00982	Detoxification	Drug metabolism - cytochrome P450	-2.84054	down	-1.74634	down	-2.7372	stable	1.30553	stable	4.69934	up	Glutathione S-transferase theta-1 OS=Folsomia candida OX=158441 GN=Fcan01_01968 PE=3 SV=1	GSTT1
110841837	fcd00980	Detoxification	Metabolism of xenobiotics by cytochrome P450	-2.84054	down	-1.74634	down	-2.7372	stable	1.30553	stable	4.69934	up	Glutathione S-transferase theta-1 OS=Folsomia candida OX=158441 GN=Fcan01_01968 PE=3 SV=1	GSTT1
110842642	fcd00480	Detoxification	Glutathione metabolism	-0.29518	stable	-1.21938	down	1.77811	stable	-1.91465	stable	-1.8223	down	Gamma-glutamyltranspeptidase 1 OS=Folsomia candida OX=158441 GN=Fcan01_06284 PE=4 SV=1	GGT
110842819	fcd00480	Detoxification	Glutathione metabolism	-0.294673	stable	0.34878	stable	1.26892	stable	-0.113399	stable	-3.36343	down	Aminopeptidase OS=Folsomia candida OX=158441 GN=Fcan01_04624 PE=3 SV=1
110843163	fcd00982	Detoxification	Drug metabolism - cytochrome P450	0.445937	stable	-0.717181	stable	0.0564589	stable	-0.790533	stable	2.3313	up	Glutathione S-transferase OS=Folsomia candida OX=158441 GN=Fcan01_05771 PE=4 SV=1	GST
110843163	fcd00480	Detoxification	Glutathione metabolism	0.445937	stable	-0.717181	stable	0.0564589	stable	-0.790533	stable	2.3313	up	Glutathione S-transferase OS=Folsomia candida OX=158441 GN=Fcan01_05771 PE=4 SV=1	GST
110843163	fcd00980	Detoxification	Metabolism of xenobiotics by cytochrome P450	0.445937	stable	-0.717181	stable	0.0564589	stable	-0.790533	stable	2.3313	up	Glutathione S-transferase OS=Folsomia candida OX=158441 GN=Fcan01_05771 PE=4 SV=1	GST
110843842	fcd00480	Detoxification	Glutathione metabolism	-1.43379	stable	-2.97034	down	-0.750957	stable	0.0589027	stable	2.33956	up	Glucose-6-phosphate 1-dehydrogenase OS=Folsomia candida OX=158441 GN=Fcan01_03817 PE=3 SV=1	G6PD
110844952	fcd00480	Detoxification	Glutathione metabolism	-0.732507	stable	0.440423	stable	-1.68288	down	0.17749	stable	3.40852	up	5-oxoprolinase OS=Folsomia candida OX=158441 GN=Fcan01_05657 PE=4 SV=1	OPLAH
110844952	fcd00480	Detoxification	Glutathione metabolism	-0.732507	stable	0.440423	stable	-1.68288	down	0.17749	stable	2.17543	up	5-oxoprolinase OS=Folsomia candida OX=158441 GN=Fcan01_05659 PE=4 SV=1	OPLAH
110844952	fcd00480	Detoxification	Glutathione metabolism	-0.732507	stable	-0.515094	stable	-1.42858	stable	0.17749	stable	3.40852	up	5-oxoprolinase OS=Folsomia candida OX=158441 GN=Fcan01_05657 PE=4 SV=1	OPLAH
110844952	fcd00480	Detoxification	Glutathione metabolism	-0.732507	stable	-0.515094	stable	-1.42858	stable	0.17749	stable	2.17543	up	5-oxoprolinase OS=Folsomia candida OX=158441 GN=Fcan01_05659 PE=4 SV=1	OPLAH
110844952	fcd00480	Detoxification	Glutathione metabolism	-0.732507	stable	0.440423	stable	-1.42858	stable	0.17749	stable	3.40852	up	5-oxoprolinase OS=Folsomia candida OX=158441 GN=Fcan01_05657 PE=4 SV=1	OPLAH
110844952	fcd00480	Detoxification	Glutathione metabolism	-0.732507	stable	0.440423	stable	-1.42858	stable	0.17749	stable	2.17543	up	5-oxoprolinase OS=Folsomia candida OX=158441 GN=Fcan01_05659 PE=4 SV=1	OPLAH
110844952	fcd00480	Detoxification	Glutathione metabolism	0.421692	stable	0.440423	stable	-1.68288	down	-0.2311	stable	3.40852	up	5-oxoprolinase OS=Folsomia candida OX=158441 GN=Fcan01_05657 PE=4 SV=1	OPLAH
110844952	fcd00480	Detoxification	Glutathione metabolism	0.421692	stable	0.440423	stable	-1.68288	down	-0.2311	stable	2.17543	up	5-oxoprolinase OS=Folsomia candida OX=158441 GN=Fcan01_05659 PE=4 SV=1	OPLAH
110844952	fcd00480	Detoxification	Glutathione metabolism	-0.732507	stable	-0.515094	stable	-1.68288	down	0.17749	stable	3.40852	up	5-oxoprolinase OS=Folsomia candida OX=158441 GN=Fcan01_05657 PE=4 SV=1	OPLAH
110844952	fcd00480	Detoxification	Glutathione metabolism	-0.732507	stable	-0.515094	stable	-1.68288	down	0.17749	stable	2.17543	up	5-oxoprolinase OS=Folsomia candida OX=158441 GN=Fcan01_05659 PE=4 SV=1	OPLAH
110844952	fcd00480	Detoxification	Glutathione metabolism	-0.732507	stable	-0.515094	stable	-1.68288	down	-0.2311	stable	3.40852	up	5-oxoprolinase OS=Folsomia candida OX=158441 GN=Fcan01_05657 PE=4 SV=1	OPLAH
110844952	fcd00480	Detoxification	Glutathione metabolism	-0.732507	stable	-0.515094	stable	-1.68288	down	-0.2311	stable	2.17543	up	5-oxoprolinase OS=Folsomia candida OX=158441 GN=Fcan01_05659 PE=4 SV=1	OPLAH
110844952	fcd00480	Detoxification	Glutathione metabolism	-0.732507	stable	-0.515094	stable	-1.42858	stable	-0.2311	stable	3.40852	up	5-oxoprolinase OS=Folsomia candida OX=158441 GN=Fcan01_05657 PE=4 SV=1	OPLAH
110844952	fcd00480	Detoxification	Glutathione metabolism	-0.732507	stable	-0.515094	stable	-1.42858	stable	-0.2311	stable	2.17543	up	5-oxoprolinase OS=Folsomia candida OX=158441 GN=Fcan01_05659 PE=4 SV=1	OPLAH
110844952	fcd00480	Detoxification	Glutathione metabolism	0.421692	stable	-0.515094	stable	-1.68288	down	0.17749	stable	3.40852	up	5-oxoprolinase OS=Folsomia candida OX=158441 GN=Fcan01_05657 PE=4 SV=1	OPLAH
110844952	fcd00480	Detoxification	Glutathione metabolism	0.421692	stable	-0.515094	stable	-1.68288	down	0.17749	stable	2.17543	up	5-oxoprolinase OS=Folsomia candida OX=158441 GN=Fcan01_05659 PE=4 SV=1	OPLAH
110844952	fcd00480	Detoxification	Glutathione metabolism	0.421692	stable	0.440423	stable	-1.68288	down	0.17749	stable	3.40852	up	5-oxoprolinase OS=Folsomia candida OX=158441 GN=Fcan01_05657 PE=4 SV=1	OPLAH
110844952	fcd00480	Detoxification	Glutathione metabolism	0.421692	stable	0.440423	stable	-1.68288	down	0.17749	stable	2.17543	up	5-oxoprolinase OS=Folsomia candida OX=158441 GN=Fcan01_05659 PE=4 SV=1	OPLAH
110844952	fcd00480	Detoxification	Glutathione metabolism	0.421692	stable	-0.515094	stable	-1.42858	stable	0.17749	stable	3.40852	up	5-oxoprolinase OS=Folsomia candida OX=158441 GN=Fcan01_05657 PE=4 SV=1	OPLAH
110844952	fcd00480	Detoxification	Glutathione metabolism	0.421692	stable	-0.515094	stable	-1.42858	stable	0.17749	stable	2.17543	up	5-oxoprolinase OS=Folsomia candida OX=158441 GN=Fcan01_05659 PE=4 SV=1	OPLAH
110844952	fcd00480	Detoxification	Glutathione metabolism	0.421692	stable	-0.515094	stable	-1.42858	stable	-0.2311	stable	3.40852	up	5-oxoprolinase OS=Folsomia candida OX=158441 GN=Fcan01_05657 PE=4 SV=1	OPLAH
110844952	fcd00480	Detoxification	Glutathione metabolism	0.421692	stable	-0.515094	stable	-1.42858	stable	-0.2311	stable	2.17543	up	5-oxoprolinase OS=Folsomia candida OX=158441 GN=Fcan01_05659 PE=4 SV=1	OPLAH
110844952	fcd00480	Detoxification	Glutathione metabolism	0.421692	stable	0.440423	stable	-1.42858	stable	-0.2311	stable	3.40852	up	5-oxoprolinase OS=Folsomia candida OX=158441 GN=Fcan01_05657 PE=4 SV=1	OPLAH
110844952	fcd00480	Detoxification	Glutathione metabolism	0.421692	stable	0.440423	stable	-1.42858	stable	-0.2311	stable	2.17543	up	5-oxoprolinase OS=Folsomia candida OX=158441 GN=Fcan01_05659 PE=4 SV=1	OPLAH
110844952	fcd00480	Detoxification	Glutathione metabolism	0.421692	stable	0.440423	stable	-1.42858	stable	0.17749	stable	3.40852	up	5-oxoprolinase OS=Folsomia candida OX=158441 GN=Fcan01_05657 PE=4 SV=1	OPLAH
110844952	fcd00480	Detoxification	Glutathione metabolism	0.421692	stable	0.440423	stable	-1.42858	stable	0.17749	stable	2.17543	up	5-oxoprolinase OS=Folsomia candida OX=158441 GN=Fcan01_05659 PE=4 SV=1	OPLAH
110844952	fcd00480	Detoxification	Glutathione metabolism	0.421692	stable	-0.515094	stable	-1.68288	down	-0.2311	stable	3.40852	up	5-oxoprolinase OS=Folsomia candida OX=158441 GN=Fcan01_05657 PE=4 SV=1	OPLAH
110844952	fcd00480	Detoxification	Glutathione metabolism	0.421692	stable	-0.515094	stable	-1.68288	down	-0.2311	stable	2.17543	up	5-oxoprolinase OS=Folsomia candida OX=158441 GN=Fcan01_05659 PE=4 SV=1	OPLAH
110844952	fcd00480	Detoxification	Glutathione metabolism	-0.732507	stable	0.440423	stable	-1.42858	stable	-0.2311	stable	3.40852	up	5-oxoprolinase OS=Folsomia candida OX=158441 GN=Fcan01_05657 PE=4 SV=1	OPLAH
110844952	fcd00480	Detoxification	Glutathione metabolism	-0.732507	stable	0.440423	stable	-1.42858	stable	-0.2311	stable	2.17543	up	5-oxoprolinase OS=Folsomia candida OX=158441 GN=Fcan01_05659 PE=4 SV=1	OPLAH
110844952	fcd00480	Detoxification	Glutathione metabolism	-0.732507	stable	0.440423	stable	-1.68288	down	-0.2311	stable	3.40852	up	5-oxoprolinase OS=Folsomia candida OX=158441 GN=Fcan01_05657 PE=4 SV=1	OPLAH
110844952	fcd00480	Detoxification	Glutathione metabolism	-0.732507	stable	0.440423	stable	-1.68288	down	-0.2311	stable	2.17543	up	5-oxoprolinase OS=Folsomia candida OX=158441 GN=Fcan01_05659 PE=4 SV=1	OPLAH
110845679	fcd00480	Detoxification	Glutathione metabolism	-0.906529	stable	-0.169964	stable	-1.65999	stable	-0.122205	stable	1.94685	up	1-Cys peroxiredoxin OS=Folsomia candida OX=158441 GN=Fcan01_07119 PE=3 SV=1	1-Cys Prx
110846022	fcd00480	Detoxification	Glutathione metabolism	0.367098	stable	0.729493	stable	-0.118586	stable	0.654622	stable	2.6052	up	Isocitrate dehydrogenase [NADP] OS=Folsomia candida OX=158441 GN=Fcan01_08243 PE=3 SV=1	MGST
110847118	fcd00980	Detoxification	Metabolism of xenobiotics by cytochrome P450	-0.214833	stable	-0.762316	stable	-0.202774	stable	0.84928	stable	-3.1071	down	Microsomal glutathione S-transferase 3 OS=Folsomia candida OX=158441 GN=Fcan01_06792 PE=4 SV=1	MGST
110847118	fcd00480	Detoxification	Glutathione metabolism	-0.214833	stable	-0.762316	stable	-0.202774	stable	0.84928	stable	-3.1071	down	Microsomal glutathione S-transferase 3 OS=Folsomia candida OX=158441 GN=Fcan01_06792 PE=4 SV=1	MGST
110847118	fcd00982	Detoxification	Drug metabolism - cytochrome P450	-0.214833	stable	-0.762316	stable	-0.202774	stable	0.84928	stable	-3.1071	down	Microsomal glutathione S-transferase 3 OS=Folsomia candida OX=158441 GN=Fcan01_06792 PE=4 SV=1	MGST
110847160	fcd00480	Detoxification	Glutathione metabolism	-0.663242	stable	-0.432424	stable	0.369156	stable	0.455341	stable	2.5404	up	Glutamate--cysteine ligase OS=Folsomia candida OX=158441 GN=Fcan01_08206 PE=3 SV=1	GSHA
110848100	fcd00982	Detoxification	Drug metabolism - cytochrome P450	-1.12679	stable	-0.738413	stable	-0.791654	stable	-1.13324	stable	3.61091	up	Glutathione S-transferase OS=Folsomia candida OX=158441 GN=Fcan01_09301 PE=4 SV=1	GST
110848100	fcd00980	Detoxification	Metabolism of xenobiotics by cytochrome P450	-1.12679	stable	-0.738413	stable	-0.791654	stable	-1.13324	stable	3.61091	up	Glutathione S-transferase OS=Folsomia candida OX=158441 GN=Fcan01_09301 PE=4 SV=1	GST
110848100	fcd00480	Detoxification	Glutathione metabolism	-1.12679	stable	-0.738413	stable	-0.791654	stable	-1.13324	stable	3.61091	up	Glutathione S-transferase OS=Folsomia candida OX=158441 GN=Fcan01_09301 PE=4 SV=1	GST
110849846	fcd00480	Detoxification	Glutathione metabolism	-0.329029	stable	-0.112697	stable	-0.747325	stable	-1.31967	stable	3.2515	up	Glutathione S-transferase Mu 1 OS=Folsomia candida OX=158441 GN=Fcan01_10859 PE=4 SV=1	GSTM1
110849846	fcd00980	Detoxification	Metabolism of xenobiotics by cytochrome P450	-0.329029	stable	-0.112697	stable	-0.747325	stable	-1.31967	stable	3.2515	up	Glutathione S-transferase Mu 1 OS=Folsomia candida OX=158441 GN=Fcan01_10859 PE=4 SV=1	GSTM1
110849846	fcd00982	Detoxification	Drug metabolism - cytochrome P450	-0.329029	stable	-0.112697	stable	-0.747325	stable	-1.31967	stable	3.2515	up	Glutathione S-transferase Mu 1 OS=Folsomia candida OX=158441 GN=Fcan01_10859 PE=4 SV=1	GSTM1
110849857	fcd00982	Detoxification	Drug metabolism - cytochrome P450	0.164391	stable	-0.790561	stable	2.34414	up	0.539159	stable	-2.86517	down	Glutathione S-transferase Mu 1 OS=Folsomia candida OX=158441 GN=Fcan01_10295 PE=4 SV=1	GSTM1
110849857	fcd00480	Detoxification	Glutathione metabolism	0.164391	stable	-0.790561	stable	2.34414	up	0.539159	stable	-2.86517	down	Glutathione S-transferase Mu 1 OS=Folsomia candida OX=158441 GN=Fcan01_10295 PE=4 SV=1	GSTM1
110849857	fcd00980	Detoxification	Metabolism of xenobiotics by cytochrome P450	0.164391	stable	-0.790561	stable	2.34414	up	0.539159	stable	-2.86517	down	Glutathione S-transferase Mu 1 OS=Folsomia candida OX=158441 GN=Fcan01_10295 PE=4 SV=1	GSTM1
110851810	fcd00982	Detoxification	Drug metabolism - cytochrome P450	-0.47583	stable	0.328249	stable	-2.02864	stable	0.946611	stable	4.54882	up	Microsomal glutathione S-transferase 3 OS=Folsomia candida OX=158441 GN=Fcan01_12895 PE=4 SV=1	MGST
110851810	fcd00980	Detoxification	Metabolism of xenobiotics by cytochrome P450	-0.47583	stable	0.328249	stable	-2.02864	stable	0.946611	stable	4.54882	up	Microsomal glutathione S-transferase 3 OS=Folsomia candida OX=158441 GN=Fcan01_12895 PE=4 SV=1	MGST
110851810	fcd00480	Detoxification	Glutathione metabolism	-0.47583	stable	0.328249	stable	-2.02864	stable	0.946611	stable	4.54882	up	Microsomal glutathione S-transferase 3 OS=Folsomia candida OX=158441 GN=Fcan01_12895 PE=4 SV=1	MGST
110852251	fcd00982	Detoxification	Drug metabolism - cytochrome P450	-2.05693	down	-0.0909606	stable	1.52348	stable	1.30499	up	-4.43965	down	Aldehyde dehydrogenase family 3 member B1 OS=Folsomia candida OX=158441 GN=Fcan01_13161 PE=3 SV=1	ALDH3B1
110852251	fcd00980	Detoxification	Metabolism of xenobiotics by cytochrome P450	-2.05693	down	-0.0909606	stable	1.52348	stable	1.30499	up	-4.43965	down	Aldehyde dehydrogenase family 3 member B1 OS=Folsomia candida OX=158441 GN=Fcan01_13161 PE=3 SV=1	ALDH3B1
110852599	fcd00982	Detoxification	Drug metabolism - cytochrome P450	0.687761	stable	1.4497	up	0.0942374	stable	0.270877	stable	-3.23042	down	Glutathione S-transferase 1 OS=Folsomia candida OX=158441 GN=Fcan01_13044 PE=4 SV=1	GST1
110852599	fcd00980	Detoxification	Metabolism of xenobiotics by cytochrome P450	0.687761	stable	1.4497	up	0.0942374	stable	0.270877	stable	-3.23042	down	Glutathione S-transferase 1 OS=Folsomia candida OX=158441 GN=Fcan01_13044 PE=4 SV=1	GST1
110852599	fcd00480	Detoxification	Glutathione metabolism	0.687761	stable	1.4497	up	0.0942374	stable	0.270877	stable	-3.23042	down	Glutathione S-transferase 1 OS=Folsomia candida OX=158441 GN=Fcan01_13044 PE=4 SV=1	GST1
110856408	fcd00982	Detoxification	Drug metabolism - cytochrome P450	0.594593	stable	-0.00477787	stable	0.0419151	stable	0.38345	stable	-2.29486	down	UDP-glucuronosyltransferase 2B9 OS=Folsomia candida OX=158441 GN=Fcan01_18880 PE=3 SV=1	UGT2B9
110856408	fcd00980	Detoxification	Metabolism of xenobiotics by cytochrome P450	0.594593	stable	-0.00477787	stable	0.0419151	stable	0.38345	stable	-2.29486	down	UDP-glucuronosyltransferase 2B9 OS=Folsomia candida OX=158441 GN=Fcan01_18880 PE=3 SV=1	UGT2B9
110858082	fcd00480	Detoxification	Glutathione metabolism	1.00694	stable	0.917941	up	-0.00479091	stable	-0.76339	stable	2.69031	up	Ornithine decarboxylase OS=Folsomia candida OX=158441 GN=Fcan01_21039 PE=3 SV=1	OAZ
110858597	fcd00982	Detoxification	Drug metabolism - cytochrome P450	0.587833	stable	1.11446	up	0.714779	stable	0.377599	stable	-2.61538	down	Glutathione S-transferase OS=Folsomia candida OX=158441 GN=Fcan01_00498 PE=2 SV=1	GST
110858597	fcd00980	Detoxification	Metabolism of xenobiotics by cytochrome P450	0.587833	stable	1.11446	up	0.714779	stable	0.377599	stable	-2.61538	down	Glutathione S-transferase OS=Folsomia candida OX=158441 GN=Fcan01_00498 PE=2 SV=1	GST
110858597	fcd00480	Detoxification	Glutathione metabolism	0.587833	stable	1.11446	up	0.714779	stable	0.377599	stable	-2.61538	down	Glutathione S-transferase OS=Folsomia candida OX=158441 GN=Fcan01_00498 PE=2 SV=1	GST
110858609	fcd00480	Detoxification	Glutathione metabolism	-0.0946503	stable	0.467765	stable	-2.14108	down	-1.09675	stable	4.70016	up	Aminopeptidase N OS=Folsomia candida OX=158441 GN=Fcan01_21552 PE=4 SV=1
110858672	fcd00980	Detoxification	Metabolism of xenobiotics by cytochrome P450	1.71281	up	1.68631	up	1.77797	stable	1.87986	up	-3.62763	down	Glutathione S-transferase 1, isoform C OS=Folsomia candida OX=158441 GN=Fcan01_21731 PE=4 SV=1	GST1
110858672	fcd00982	Detoxification	Drug metabolism - cytochrome P450	1.71281	up	1.68631	up	1.77797	stable	1.87986	up	-3.62763	down	Glutathione S-transferase 1, isoform C OS=Folsomia candida OX=158441 GN=Fcan01_21731 PE=4 SV=1	GST1
110858672	fcd00480	Detoxification	Glutathione metabolism	1.71281	up	1.68631	up	1.77797	stable	1.87986	up	-3.62763	down	Glutathione S-transferase 1, isoform C OS=Folsomia candida OX=158441 GN=Fcan01_21731 PE=4 SV=1	GST1
110860615	fcd00982	Detoxification	Drug metabolism - cytochrome P450	1.67272	stable	1.75036	up	1.09204	stable	0.623337	stable	-2.20284	down	Glutathione S-transferase OS=Folsomia candida OX=158441 GN=Fcan01_24666 PE=4 SV=1	GST
110860615	fcd00480	Detoxification	Glutathione metabolism	1.67272	stable	1.75036	up	1.09204	stable	0.623337	stable	-2.20284	down	Glutathione S-transferase OS=Folsomia candida OX=158441 GN=Fcan01_24666 PE=4 SV=1	GST
110860615	fcd00980	Detoxification	Metabolism of xenobiotics by cytochrome P450	1.67272	stable	1.75036	up	1.09204	stable	0.623337	stable	-2.20284	down	Glutathione S-transferase OS=Folsomia candida OX=158441 GN=Fcan01_24666 PE=4 SV=1	GST
110860695	fcd00982	Detoxification	Drug metabolism - cytochrome P450	-0.674599	stable	-0.403464	stable	-0.162953	stable	-1.47609	down	2.13247	up	Glutathione S-transferase OS=Folsomia candida OX=158441 GN=Fcan01_24642 PE=4 SV=1	GST
110860695	fcd00480	Detoxification	Glutathione metabolism	-0.674599	stable	-0.403464	stable	-0.162953	stable	-1.47609	down	2.13247	up	Glutathione S-transferase OS=Folsomia candida OX=158441 GN=Fcan01_24642 PE=4 SV=1	GST
110860695	fcd00980	Detoxification	Metabolism of xenobiotics by cytochrome P450	-0.674599	stable	-0.403464	stable	-0.162953	stable	-1.47609	down	2.13247	up	Glutathione S-transferase OS=Folsomia candida OX=158441 GN=Fcan01_24642 PE=4 SV=1	GST
110860697	fcd00480	Detoxification	Glutathione metabolism	0.263619	stable	0.788228	stable	0.357114	stable	-0.464036	stable	2.46304	up	Putative glutathione S-transferase 5 OS=Folsomia candida OX=158441 GN=Fcan01_24638 PE=4 SV=1	GST5
110860697	fcd00982	Detoxification	Drug metabolism - cytochrome P450	0.263619	stable	0.788228	stable	0.357114	stable	-0.464036	stable	2.46304	up	Putative glutathione S-transferase 5 OS=Folsomia candida OX=158441 GN=Fcan01_24638 PE=4 SV=1	GST5
110860697	fcd00980	Detoxification	Metabolism of xenobiotics by cytochrome P450	0.263619	stable	0.788228	stable	0.357114	stable	-0.464036	stable	2.46304	up	Putative glutathione S-transferase 5 OS=Folsomia candida OX=158441 GN=Fcan01_24638 PE=4 SV=1	GST5
110862428	fcd00982	Detoxification	Drug metabolism - cytochrome P450	0.245037	stable	0.0214706	stable	0.55747	stable	0.449883	stable	2.06149	up	Glutathione S-transferase 1 OS=Folsomia candida OX=158441 GN=Fcan01_27810 PE=4 SV=1	GST1
110862428	fcd00980	Detoxification	Metabolism of xenobiotics by cytochrome P450	0.245037	stable	0.0214706	stable	0.55747	stable	0.449883	stable	2.06149	up	Glutathione S-transferase 1 OS=Folsomia candida OX=158441 GN=Fcan01_27810 PE=4 SV=1	GST1
110862428	fcd00480	Detoxification	Glutathione metabolism	0.245037	stable	0.0214706	stable	0.55747	stable	0.449883	stable	2.06149	up	Glutathione S-transferase 1 OS=Folsomia candida OX=158441 GN=Fcan01_27810 PE=4 SV=1	GST1
110842637	fcd04820	Cytoskeleton	Cytoskeleton in muscle cells	0.299522	stable	0.684872	stable	-0.47347	stable	-1.63014	down	-3.95935	down	Sodium/potassium-transporting ATPase subunit alpha OS=Folsomia candida OX=158441 GN=Fcan01_05126 PE=3 SV=1																																	Sodium/potassium-transporting ATPase subunit alpha OS=Folsomia candida OX=158441 GN=Fcan01_05126 PE=3 SV=1	166105	75563.5
110842678	fcd04822	Cytoskeleton	Cytoskeleton in muscle cells	-3.23687	down	-1.55997	down	-3.06896	down	-0.88132	stable	0.746732	stable	Titin OS=Folsomia candida OX=158441 GN=Fcan01_02283 PE=4 SV=1																																	Titin OS=Folsomia candida OX=158441 GN=Fcan01_02283 PE=4 SV=1	62549.4	74031.2
110842805	fcd04820	Cytoskeleton	Cytoskeleton in muscle cells	-0.3764	stable	0.211186	stable	-0.21421	stable	-0.46248	stable	1.31613	up	Troponin T OS=Folsomia candida OX=158441 GN=Fcan01_05783 PE=3 SV=1																																	Troponin T OS=Folsomia candida OX=158441 GN=Fcan01_05783 PE=3 SV=1	34720.8	34005.6
110843097	fcd04820	Cytoskeleton	Cytoskeleton in muscle cells	1.02025	stable	0.520158	stable	0.67702	stable	-0.15958	stable	-1.34439	down	Fibrillin-1 OS=Folsomia candida OX=158441 GN=Fcan01_02497 PE=3 SV=1																																	Fibrillin-1 OS=Folsomia candida OX=158441 GN=Fcan01_02497 PE=3 SV=1	458.041	570.94
110843813	fcd04824	Cytoskeleton	Cytoskeleton in muscle cells	-2.43843	down	-1.00795	stable	-2.43258	down					na																																	Sodium/potassium-transporting ATPase subunit beta-2 OS=Folsomia candida OX=158441 GN=Fcan01_04021 PE=3 SV=1	1773.14	3375.62
110844021	fcd04825	Cytoskeleton	Cytoskeleton in muscle cells	-1.74545	down	0.208702	stable	-1.71096	stable	0.388005	stable	1.7133	up	Spectrin beta chain OS=Folsomia candida OX=158441 GN=Fcan01_06255 PE=4 SV=1																																	Spectrin beta chain OS=Folsomia candida OX=158441 GN=Fcan01_06255 PE=4 SV=1	1198.76	960.099
110844021	fcd04825	Cytoskeleton	Cytoskeleton in muscle cells	-1.74545	down	0.208702	stable	-1.71096	stable	0.388005	stable	1.7133	up	Spectrin beta chain OS=Folsomia candida OX=158441 GN=Fcan01_06255 PE=4 SV=1																																	Spectrin beta chain OS=Folsomia candida OX=158441 GN=Fcan01_06255 PE=4 SV=1	1198.76	960.099
110844021	fcd04825	Cytoskeleton	Cytoskeleton in muscle cells	-1.74545	down	0.208702	stable	-1.71096	stable	0.388005	stable	1.7133	up	Spectrin beta chain OS=Folsomia candida OX=158441 GN=Fcan01_06255 PE=4 SV=1																																	Spectrin beta chain OS=Folsomia candida OX=158441 GN=Fcan01_06253 PE=3 SV=1	2983.96	2775.87
110844021	fcd04825	Cytoskeleton	Cytoskeleton in muscle cells	-1.74545	down	0.208702	stable	-1.71096	stable	0.388005	stable	1.7133	up	Spectrin beta chain OS=Folsomia candida OX=158441 GN=Fcan01_06255 PE=4 SV=1																																	Spectrin beta chain OS=Folsomia candida OX=158441 GN=Fcan01_06253 PE=3 SV=1	2983.96	2775.87
110844021	fcd04825	Cytoskeleton	Cytoskeleton in muscle cells	-1.74545	down	0.208702	stable	-1.71096	stable	0.388005	stable	-1.3221	down	Spectrin beta chain OS=Folsomia candida OX=158441 GN=Fcan01_06253 PE=3 SV=1																																	Spectrin beta chain OS=Folsomia candida OX=158441 GN=Fcan01_06255 PE=4 SV=1	1198.76	960.099
110844021	fcd04825	Cytoskeleton	Cytoskeleton in muscle cells	-1.74545	down	0.208702	stable	-1.71096	stable	0.388005	stable	-1.3221	down	Spectrin beta chain OS=Folsomia candida OX=158441 GN=Fcan01_06253 PE=3 SV=1																																	Spectrin beta chain OS=Folsomia candida OX=158441 GN=Fcan01_06255 PE=4 SV=1	1198.76	960.099
110844021	fcd04825	Cytoskeleton	Cytoskeleton in muscle cells	-1.74545	down	0.208702	stable	-1.71096	stable	0.388005	stable	-1.3221	down	Spectrin beta chain OS=Folsomia candida OX=158441 GN=Fcan01_06253 PE=3 SV=1																																	Spectrin beta chain OS=Folsomia candida OX=158441 GN=Fcan01_06253 PE=3 SV=1	2983.96	2775.87
110844021	fcd04825	Cytoskeleton	Cytoskeleton in muscle cells	-1.74545	down	0.208702	stable	-1.71096	stable	0.388005	stable	-1.3221	down	Spectrin beta chain OS=Folsomia candida OX=158441 GN=Fcan01_06253 PE=3 SV=1																																	Spectrin beta chain OS=Folsomia candida OX=158441 GN=Fcan01_06253 PE=3 SV=1	2983.96	2775.87
110844021	fcd04825	Cytoskeleton	Cytoskeleton in muscle cells	-1.74545	down	-0.68857	stable	1.07215	stable	0.388005	stable	1.7133	up	Spectrin beta chain OS=Folsomia candida OX=158441 GN=Fcan01_06255 PE=4 SV=1																																	Spectrin beta chain OS=Folsomia candida OX=158441 GN=Fcan01_06255 PE=4 SV=1	1198.76	960.099
110844021	fcd04825	Cytoskeleton	Cytoskeleton in muscle cells	-1.74545	down	-0.68857	stable	1.07215	stable	0.388005	stable	1.7133	up	Spectrin beta chain OS=Folsomia candida OX=158441 GN=Fcan01_06255 PE=4 SV=1																																	Spectrin beta chain OS=Folsomia candida OX=158441 GN=Fcan01_06255 PE=4 SV=1	1198.76	960.099
110844021	fcd04825	Cytoskeleton	Cytoskeleton in muscle cells	-1.74545	down	-0.68857	stable	1.07215	stable	0.388005	stable	1.7133	up	Spectrin beta chain OS=Folsomia candida OX=158441 GN=Fcan01_06255 PE=4 SV=1																																	Spectrin beta chain OS=Folsomia candida OX=158441 GN=Fcan01_06253 PE=3 SV=1	2983.96	2775.87
110844021	fcd04825	Cytoskeleton	Cytoskeleton in muscle cells	-1.74545	down	-0.68857	stable	1.07215	stable	0.388005	stable	1.7133	up	Spectrin beta chain OS=Folsomia candida OX=158441 GN=Fcan01_06255 PE=4 SV=1																																	Spectrin beta chain OS=Folsomia candida OX=158441 GN=Fcan01_06253 PE=3 SV=1	2983.96	2775.87
110844021	fcd04825	Cytoskeleton	Cytoskeleton in muscle cells	-1.74545	down	-0.68857	stable	1.07215	stable	0.388005	stable	-1.3221	down	Spectrin beta chain OS=Folsomia candida OX=158441 GN=Fcan01_06253 PE=3 SV=1																																	Spectrin beta chain OS=Folsomia candida OX=158441 GN=Fcan01_06255 PE=4 SV=1	1198.76	960.099
110844021	fcd04825	Cytoskeleton	Cytoskeleton in muscle cells	-1.74545	down	-0.68857	stable	1.07215	stable	0.388005	stable	-1.3221	down	Spectrin beta chain OS=Folsomia candida OX=158441 GN=Fcan01_06253 PE=3 SV=1																																	Spectrin beta chain OS=Folsomia candida OX=158441 GN=Fcan01_06255 PE=4 SV=1	1198.76	960.099
110844021	fcd04825	Cytoskeleton	Cytoskeleton in muscle cells	-1.74545	down	-0.68857	stable	1.07215	stable	0.388005	stable	-1.3221	down	Spectrin beta chain OS=Folsomia candida OX=158441 GN=Fcan01_06253 PE=3 SV=1																																	Spectrin beta chain OS=Folsomia candida OX=158441 GN=Fcan01_06253 PE=3 SV=1	2983.96	2775.87
110844021	fcd04825	Cytoskeleton	Cytoskeleton in muscle cells	-1.74545	down	-0.68857	stable	1.07215	stable	0.388005	stable	-1.3221	down	Spectrin beta chain OS=Folsomia candida OX=158441 GN=Fcan01_06253 PE=3 SV=1																																	Spectrin beta chain OS=Folsomia candida OX=158441 GN=Fcan01_06253 PE=3 SV=1	2983.96	2775.87
110844021	fcd04825	Cytoskeleton	Cytoskeleton in muscle cells	0.604516	stable	-0.68857	stable	1.07215	stable	0.388005	stable	1.7133	up	Spectrin beta chain OS=Folsomia candida OX=158441 GN=Fcan01_06255 PE=4 SV=1																																	Spectrin beta chain OS=Folsomia candida OX=158441 GN=Fcan01_06255 PE=4 SV=1	1198.76	960.099
110844021	fcd04825	Cytoskeleton	Cytoskeleton in muscle cells	0.604516	stable	-0.68857	stable	1.07215	stable	0.388005	stable	1.7133	up	Spectrin beta chain OS=Folsomia candida OX=158441 GN=Fcan01_06255 PE=4 SV=1																																	Spectrin beta chain OS=Folsomia candida OX=158441 GN=Fcan01_06255 PE=4 SV=1	1198.76	960.099
110844021	fcd04825	Cytoskeleton	Cytoskeleton in muscle cells	0.604516	stable	-0.68857	stable	1.07215	stable	0.388005	stable	1.7133	up	Spectrin beta chain OS=Folsomia candida OX=158441 GN=Fcan01_06255 PE=4 SV=1																																	Spectrin beta chain OS=Folsomia candida OX=158441 GN=Fcan01_06253 PE=3 SV=1	2983.96	2775.87
110844021	fcd04825	Cytoskeleton	Cytoskeleton in muscle cells	0.604516	stable	-0.68857	stable	1.07215	stable	0.388005	stable	1.7133	up	Spectrin beta chain OS=Folsomia candida OX=158441 GN=Fcan01_06255 PE=4 SV=1																																	Spectrin beta chain OS=Folsomia candida OX=158441 GN=Fcan01_06253 PE=3 SV=1	2983.96	2775.87
110844021	fcd04825	Cytoskeleton	Cytoskeleton in muscle cells	0.604516	stable	-0.68857	stable	1.07215	stable	0.388005	stable	-1.3221	down	Spectrin beta chain OS=Folsomia candida OX=158441 GN=Fcan01_06253 PE=3 SV=1																																	Spectrin beta chain OS=Folsomia candida OX=158441 GN=Fcan01_06255 PE=4 SV=1	1198.76	960.099
110844021	fcd04825	Cytoskeleton	Cytoskeleton in muscle cells	0.604516	stable	-0.68857	stable	1.07215	stable	0.388005	stable	-1.3221	down	Spectrin beta chain OS=Folsomia candida OX=158441 GN=Fcan01_06253 PE=3 SV=1																																	Spectrin beta chain OS=Folsomia candida OX=158441 GN=Fcan01_06255 PE=4 SV=1	1198.76	960.099
110844021	fcd04825	Cytoskeleton	Cytoskeleton in muscle cells	0.604516	stable	-0.68857	stable	1.07215	stable	0.388005	stable	-1.3221	down	Spectrin beta chain OS=Folsomia candida OX=158441 GN=Fcan01_06253 PE=3 SV=1																																	Spectrin beta chain OS=Folsomia candida OX=158441 GN=Fcan01_06253 PE=3 SV=1	2983.96	2775.87
110844021	fcd04825	Cytoskeleton	Cytoskeleton in muscle cells	0.604516	stable	-0.68857	stable	1.07215	stable	0.388005	stable	-1.3221	down	Spectrin beta chain OS=Folsomia candida OX=158441 GN=Fcan01_06253 PE=3 SV=1																																	Spectrin beta chain OS=Folsomia candida OX=158441 GN=Fcan01_06253 PE=3 SV=1	2983.96	2775.87
110844021	fcd04825	Cytoskeleton	Cytoskeleton in muscle cells	0.604516	stable	-0.68857	stable	1.07215	stable	-1.0687	stable	1.7133	up	Spectrin beta chain OS=Folsomia candida OX=158441 GN=Fcan01_06255 PE=4 SV=1																																	Spectrin beta chain OS=Folsomia candida OX=158441 GN=Fcan01_06255 PE=4 SV=1	1198.76	960.099
110844021	fcd04825	Cytoskeleton	Cytoskeleton in muscle cells	0.604516	stable	-0.68857	stable	1.07215	stable	-1.0687	stable	1.7133	up	Spectrin beta chain OS=Folsomia candida OX=158441 GN=Fcan01_06255 PE=4 SV=1																																	Spectrin beta chain OS=Folsomia candida OX=158441 GN=Fcan01_06255 PE=4 SV=1	1198.76	960.099
110844021	fcd04825	Cytoskeleton	Cytoskeleton in muscle cells	0.604516	stable	-0.68857	stable	1.07215	stable	-1.0687	stable	1.7133	up	Spectrin beta chain OS=Folsomia candida OX=158441 GN=Fcan01_06255 PE=4 SV=1																																	Spectrin beta chain OS=Folsomia candida OX=158441 GN=Fcan01_06253 PE=3 SV=1	2983.96	2775.87
110844021	fcd04825	Cytoskeleton	Cytoskeleton in muscle cells	0.604516	stable	-0.68857	stable	1.07215	stable	-1.0687	stable	1.7133	up	Spectrin beta chain OS=Folsomia candida OX=158441 GN=Fcan01_06255 PE=4 SV=1																																	Spectrin beta chain OS=Folsomia candida OX=158441 GN=Fcan01_06253 PE=3 SV=1	2983.96	2775.87
110844021	fcd04825	Cytoskeleton	Cytoskeleton in muscle cells	0.604516	stable	-0.68857	stable	1.07215	stable	-1.0687	stable	-1.3221	down	Spectrin beta chain OS=Folsomia candida OX=158441 GN=Fcan01_06253 PE=3 SV=1																																	Spectrin beta chain OS=Folsomia candida OX=158441 GN=Fcan01_06255 PE=4 SV=1	1198.76	960.099
110844021	fcd04825	Cytoskeleton	Cytoskeleton in muscle cells	0.604516	stable	-0.68857	stable	1.07215	stable	-1.0687	stable	-1.3221	down	Spectrin beta chain OS=Folsomia candida OX=158441 GN=Fcan01_06253 PE=3 SV=1																																	Spectrin beta chain OS=Folsomia candida OX=158441 GN=Fcan01_06255 PE=4 SV=1	1198.76	960.099
110844021	fcd04825	Cytoskeleton	Cytoskeleton in muscle cells	0.604516	stable	-0.68857	stable	1.07215	stable	-1.0687	stable	-1.3221	down	Spectrin beta chain OS=Folsomia candida OX=158441 GN=Fcan01_06253 PE=3 SV=1																																	Spectrin beta chain OS=Folsomia candida OX=158441 GN=Fcan01_06253 PE=3 SV=1	2983.96	2775.87
110844021	fcd04825	Cytoskeleton	Cytoskeleton in muscle cells	0.604516	stable	-0.68857	stable	1.07215	stable	-1.0687	stable	-1.3221	down	Spectrin beta chain OS=Folsomia candida OX=158441 GN=Fcan01_06253 PE=3 SV=1																																	Spectrin beta chain OS=Folsomia candida OX=158441 GN=Fcan01_06253 PE=3 SV=1	2983.96	2775.87
110844021	fcd04825	Cytoskeleton	Cytoskeleton in muscle cells	0.604516	stable	0.208702	stable	-1.71096	stable	-1.0687	stable	1.7133	up	Spectrin beta chain OS=Folsomia candida OX=158441 GN=Fcan01_06255 PE=4 SV=1																																	Spectrin beta chain OS=Folsomia candida OX=158441 GN=Fcan01_06255 PE=4 SV=1	1198.76	960.099
110844021	fcd04825	Cytoskeleton	Cytoskeleton in muscle cells	0.604516	stable	0.208702	stable	-1.71096	stable	-1.0687	stable	1.7133	up	Spectrin beta chain OS=Folsomia candida OX=158441 GN=Fcan01_06255 PE=4 SV=1																																	Spectrin beta chain OS=Folsomia candida OX=158441 GN=Fcan01_06255 PE=4 SV=1	1198.76	960.099
110844021	fcd04825	Cytoskeleton	Cytoskeleton in muscle cells	0.604516	stable	0.208702	stable	-1.71096	stable	-1.0687	stable	1.7133	up	Spectrin beta chain OS=Folsomia candida OX=158441 GN=Fcan01_06255 PE=4 SV=1																																	Spectrin beta chain OS=Folsomia candida OX=158441 GN=Fcan01_06253 PE=3 SV=1	2983.96	2775.87
110844021	fcd04825	Cytoskeleton	Cytoskeleton in muscle cells	0.604516	stable	0.208702	stable	-1.71096	stable	-1.0687	stable	1.7133	up	Spectrin beta chain OS=Folsomia candida OX=158441 GN=Fcan01_06255 PE=4 SV=1																																	Spectrin beta chain OS=Folsomia candida OX=158441 GN=Fcan01_06253 PE=3 SV=1	2983.96	2775.87
110844021	fcd04825	Cytoskeleton	Cytoskeleton in muscle cells	0.604516	stable	0.208702	stable	-1.71096	stable	-1.0687	stable	-1.3221	down	Spectrin beta chain OS=Folsomia candida OX=158441 GN=Fcan01_06253 PE=3 SV=1																																	Spectrin beta chain OS=Folsomia candida OX=158441 GN=Fcan01_06255 PE=4 SV=1	1198.76	960.099
110844021	fcd04825	Cytoskeleton	Cytoskeleton in muscle cells	0.604516	stable	0.208702	stable	-1.71096	stable	-1.0687	stable	-1.3221	down	Spectrin beta chain OS=Folsomia candida OX=158441 GN=Fcan01_06253 PE=3 SV=1																																	Spectrin beta chain OS=Folsomia candida OX=158441 GN=Fcan01_06255 PE=4 SV=1	1198.76	960.099
110844021	fcd04825	Cytoskeleton	Cytoskeleton in muscle cells	0.604516	stable	0.208702	stable	-1.71096	stable	-1.0687	stable	-1.3221	down	Spectrin beta chain OS=Folsomia candida OX=158441 GN=Fcan01_06253 PE=3 SV=1																																	Spectrin beta chain OS=Folsomia candida OX=158441 GN=Fcan01_06253 PE=3 SV=1	2983.96	2775.87
110844021	fcd04825	Cytoskeleton	Cytoskeleton in muscle cells	0.604516	stable	0.208702	stable	-1.71096	stable	-1.0687	stable	-1.3221	down	Spectrin beta chain OS=Folsomia candida OX=158441 GN=Fcan01_06253 PE=3 SV=1																																	Spectrin beta chain OS=Folsomia candida OX=158441 GN=Fcan01_06253 PE=3 SV=1	2983.96	2775.87
110844021	fcd04825	Cytoskeleton	Cytoskeleton in muscle cells	0.604516	stable	-0.68857	stable	-1.71096	stable	0.388005	stable	1.7133	up	Spectrin beta chain OS=Folsomia candida OX=158441 GN=Fcan01_06255 PE=4 SV=1																																	Spectrin beta chain OS=Folsomia candida OX=158441 GN=Fcan01_06255 PE=4 SV=1	1198.76	960.099
110844021	fcd04825	Cytoskeleton	Cytoskeleton in muscle cells	0.604516	stable	-0.68857	stable	-1.71096	stable	0.388005	stable	1.7133	up	Spectrin beta chain OS=Folsomia candida OX=158441 GN=Fcan01_06255 PE=4 SV=1																																	Spectrin beta chain OS=Folsomia candida OX=158441 GN=Fcan01_06255 PE=4 SV=1	1198.76	960.099
110844021	fcd04825	Cytoskeleton	Cytoskeleton in muscle cells	0.604516	stable	-0.68857	stable	-1.71096	stable	0.388005	stable	1.7133	up	Spectrin beta chain OS=Folsomia candida OX=158441 GN=Fcan01_06255 PE=4 SV=1																																	Spectrin beta chain OS=Folsomia candida OX=158441 GN=Fcan01_06253 PE=3 SV=1	2983.96	2775.87
110844021	fcd04825	Cytoskeleton	Cytoskeleton in muscle cells	0.604516	stable	-0.68857	stable	-1.71096	stable	0.388005	stable	1.7133	up	Spectrin beta chain OS=Folsomia candida OX=158441 GN=Fcan01_06255 PE=4 SV=1																																	Spectrin beta chain OS=Folsomia candida OX=158441 GN=Fcan01_06253 PE=3 SV=1	2983.96	2775.87
110844021	fcd04825	Cytoskeleton	Cytoskeleton in muscle cells	0.604516	stable	-0.68857	stable	-1.71096	stable	0.388005	stable	-1.3221	down	Spectrin beta chain OS=Folsomia candida OX=158441 GN=Fcan01_06253 PE=3 SV=1																																	Spectrin beta chain OS=Folsomia candida OX=158441 GN=Fcan01_06255 PE=4 SV=1	1198.76	960.099
110844021	fcd04825	Cytoskeleton	Cytoskeleton in muscle cells	0.604516	stable	-0.68857	stable	-1.71096	stable	0.388005	stable	-1.3221	down	Spectrin beta chain OS=Folsomia candida OX=158441 GN=Fcan01_06253 PE=3 SV=1																																	Spectrin beta chain OS=Folsomia candida OX=158441 GN=Fcan01_06255 PE=4 SV=1	1198.76	960.099
110844021	fcd04825	Cytoskeleton	Cytoskeleton in muscle cells	0.604516	stable	-0.68857	stable	-1.71096	stable	0.388005	stable	-1.3221	down	Spectrin beta chain OS=Folsomia candida OX=158441 GN=Fcan01_06253 PE=3 SV=1																																	Spectrin beta chain OS=Folsomia candida OX=158441 GN=Fcan01_06253 PE=3 SV=1	2983.96	2775.87
110844021	fcd04825	Cytoskeleton	Cytoskeleton in muscle cells	0.604516	stable	-0.68857	stable	-1.71096	stable	0.388005	stable	-1.3221	down	Spectrin beta chain OS=Folsomia candida OX=158441 GN=Fcan01_06253 PE=3 SV=1																																	Spectrin beta chain OS=Folsomia candida OX=158441 GN=Fcan01_06253 PE=3 SV=1	2983.96	2775.87
110844021	fcd04825	Cytoskeleton	Cytoskeleton in muscle cells	-1.74545	down	0.208702	stable	1.07215	stable	-1.0687	stable	1.7133	up	Spectrin beta chain OS=Folsomia candida OX=158441 GN=Fcan01_06255 PE=4 SV=1																																	Spectrin beta chain OS=Folsomia candida OX=158441 GN=Fcan01_06255 PE=4 SV=1	1198.76	960.099
110844021	fcd04825	Cytoskeleton	Cytoskeleton in muscle cells	-1.74545	down	0.208702	stable	1.07215	stable	-1.0687	stable	1.7133	up	Spectrin beta chain OS=Folsomia candida OX=158441 GN=Fcan01_06255 PE=4 SV=1																																	Spectrin beta chain OS=Folsomia candida OX=158441 GN=Fcan01_06255 PE=4 SV=1	1198.76	960.099
110844021	fcd04825	Cytoskeleton	Cytoskeleton in muscle cells	-1.74545	down	0.208702	stable	1.07215	stable	-1.0687	stable	1.7133	up	Spectrin beta chain OS=Folsomia candida OX=158441 GN=Fcan01_06255 PE=4 SV=1																																	Spectrin beta chain OS=Folsomia candida OX=158441 GN=Fcan01_06253 PE=3 SV=1	2983.96	2775.87
110844021	fcd04825	Cytoskeleton	Cytoskeleton in muscle cells	-1.74545	down	0.208702	stable	1.07215	stable	-1.0687	stable	1.7133	up	Spectrin beta chain OS=Folsomia candida OX=158441 GN=Fcan01_06255 PE=4 SV=1																																	Spectrin beta chain OS=Folsomia candida OX=158441 GN=Fcan01_06253 PE=3 SV=1	2983.96	2775.87
110844021	fcd04825	Cytoskeleton	Cytoskeleton in muscle cells	-1.74545	down	0.208702	stable	1.07215	stable	-1.0687	stable	-1.3221	down	Spectrin beta chain OS=Folsomia candida OX=158441 GN=Fcan01_06253 PE=3 SV=1																																	Spectrin beta chain OS=Folsomia candida OX=158441 GN=Fcan01_06255 PE=4 SV=1	1198.76	960.099
110844021	fcd04825	Cytoskeleton	Cytoskeleton in muscle cells	-1.74545	down	0.208702	stable	1.07215	stable	-1.0687	stable	-1.3221	down	Spectrin beta chain OS=Folsomia candida OX=158441 GN=Fcan01_06253 PE=3 SV=1																																	Spectrin beta chain OS=Folsomia candida OX=158441 GN=Fcan01_06255 PE=4 SV=1	1198.76	960.099
110844021	fcd04825	Cytoskeleton	Cytoskeleton in muscle cells	-1.74545	down	0.208702	stable	1.07215	stable	-1.0687	stable	-1.3221	down	Spectrin beta chain OS=Folsomia candida OX=158441 GN=Fcan01_06253 PE=3 SV=1																																	Spectrin beta chain OS=Folsomia candida OX=158441 GN=Fcan01_06253 PE=3 SV=1	2983.96	2775.87
110844021	fcd04825	Cytoskeleton	Cytoskeleton in muscle cells	-1.74545	down	0.208702	stable	1.07215	stable	-1.0687	stable	-1.3221	down	Spectrin beta chain OS=Folsomia candida OX=158441 GN=Fcan01_06253 PE=3 SV=1																																	Spectrin beta chain OS=Folsomia candida OX=158441 GN=Fcan01_06253 PE=3 SV=1	2983.96	2775.87
110844021	fcd04825	Cytoskeleton	Cytoskeleton in muscle cells	0.604516	stable	0.208702	stable	-1.71096	stable	0.388005	stable	1.7133	up	Spectrin beta chain OS=Folsomia candida OX=158441 GN=Fcan01_06255 PE=4 SV=1																																	Spectrin beta chain OS=Folsomia candida OX=158441 GN=Fcan01_06255 PE=4 SV=1	1198.76	960.099
110844021	fcd04825	Cytoskeleton	Cytoskeleton in muscle cells	0.604516	stable	0.208702	stable	-1.71096	stable	0.388005	stable	1.7133	up	Spectrin beta chain OS=Folsomia candida OX=158441 GN=Fcan01_06255 PE=4 SV=1																																	Spectrin beta chain OS=Folsomia candida OX=158441 GN=Fcan01_06255 PE=4 SV=1	1198.76	960.099
110844021	fcd04825	Cytoskeleton	Cytoskeleton in muscle cells	0.604516	stable	0.208702	stable	-1.71096	stable	0.388005	stable	1.7133	up	Spectrin beta chain OS=Folsomia candida OX=158441 GN=Fcan01_06255 PE=4 SV=1																																	Spectrin beta chain OS=Folsomia candida OX=158441 GN=Fcan01_06253 PE=3 SV=1	2983.96	2775.87
110844021	fcd04825	Cytoskeleton	Cytoskeleton in muscle cells	0.604516	stable	0.208702	stable	-1.71096	stable	0.388005	stable	1.7133	up	Spectrin beta chain OS=Folsomia candida OX=158441 GN=Fcan01_06255 PE=4 SV=1																																	Spectrin beta chain OS=Folsomia candida OX=158441 GN=Fcan01_06253 PE=3 SV=1	2983.96	2775.87
110844021	fcd04825	Cytoskeleton	Cytoskeleton in muscle cells	0.604516	stable	0.208702	stable	-1.71096	stable	0.388005	stable	-1.3221	down	Spectrin beta chain OS=Folsomia candida OX=158441 GN=Fcan01_06253 PE=3 SV=1																																	Spectrin beta chain OS=Folsomia candida OX=158441 GN=Fcan01_06255 PE=4 SV=1	1198.76	960.099
110844021	fcd04825	Cytoskeleton	Cytoskeleton in muscle cells	0.604516	stable	0.208702	stable	-1.71096	stable	0.388005	stable	-1.3221	down	Spectrin beta chain OS=Folsomia candida OX=158441 GN=Fcan01_06253 PE=3 SV=1																																	Spectrin beta chain OS=Folsomia candida OX=158441 GN=Fcan01_06255 PE=4 SV=1	1198.76	960.099
110844021	fcd04825	Cytoskeleton	Cytoskeleton in muscle cells	0.604516	stable	0.208702	stable	-1.71096	stable	0.388005	stable	-1.3221	down	Spectrin beta chain OS=Folsomia candida OX=158441 GN=Fcan01_06253 PE=3 SV=1																																	Spectrin beta chain OS=Folsomia candida OX=158441 GN=Fcan01_06253 PE=3 SV=1	2983.96	2775.87
110844021	fcd04825	Cytoskeleton	Cytoskeleton in muscle cells	0.604516	stable	0.208702	stable	-1.71096	stable	0.388005	stable	-1.3221	down	Spectrin beta chain OS=Folsomia candida OX=158441 GN=Fcan01_06253 PE=3 SV=1																																	Spectrin beta chain OS=Folsomia candida OX=158441 GN=Fcan01_06253 PE=3 SV=1	2983.96	2775.87
110844021	fcd04825	Cytoskeleton	Cytoskeleton in muscle cells	0.604516	stable	-0.68857	stable	-1.71096	stable	-1.0687	stable	1.7133	up	Spectrin beta chain OS=Folsomia candida OX=158441 GN=Fcan01_06255 PE=4 SV=1																																	Spectrin beta chain OS=Folsomia candida OX=158441 GN=Fcan01_06255 PE=4 SV=1	1198.76	960.099
110844021	fcd04825	Cytoskeleton	Cytoskeleton in muscle cells	0.604516	stable	-0.68857	stable	-1.71096	stable	-1.0687	stable	1.7133	up	Spectrin beta chain OS=Folsomia candida OX=158441 GN=Fcan01_06255 PE=4 SV=1																																	Spectrin beta chain OS=Folsomia candida OX=158441 GN=Fcan01_06255 PE=4 SV=1	1198.76	960.099
110844021	fcd04825	Cytoskeleton	Cytoskeleton in muscle cells	0.604516	stable	-0.68857	stable	-1.71096	stable	-1.0687	stable	1.7133	up	Spectrin beta chain OS=Folsomia candida OX=158441 GN=Fcan01_06255 PE=4 SV=1																																	Spectrin beta chain OS=Folsomia candida OX=158441 GN=Fcan01_06253 PE=3 SV=1	2983.96	2775.87
110844021	fcd04825	Cytoskeleton	Cytoskeleton in muscle cells	0.604516	stable	-0.68857	stable	-1.71096	stable	-1.0687	stable	1.7133	up	Spectrin beta chain OS=Folsomia candida OX=158441 GN=Fcan01_06255 PE=4 SV=1																																	Spectrin beta chain OS=Folsomia candida OX=158441 GN=Fcan01_06253 PE=3 SV=1	2983.96	2775.87
110844021	fcd04825	Cytoskeleton	Cytoskeleton in muscle cells	0.604516	stable	-0.68857	stable	-1.71096	stable	-1.0687	stable	-1.3221	down	Spectrin beta chain OS=Folsomia candida OX=158441 GN=Fcan01_06253 PE=3 SV=1																																	Spectrin beta chain OS=Folsomia candida OX=158441 GN=Fcan01_06255 PE=4 SV=1	1198.76	960.099
110844021	fcd04825	Cytoskeleton	Cytoskeleton in muscle cells	0.604516	stable	-0.68857	stable	-1.71096	stable	-1.0687	stable	-1.3221	down	Spectrin beta chain OS=Folsomia candida OX=158441 GN=Fcan01_06253 PE=3 SV=1																																	Spectrin beta chain OS=Folsomia candida OX=158441 GN=Fcan01_06255 PE=4 SV=1	1198.76	960.099
110844021	fcd04825	Cytoskeleton	Cytoskeleton in muscle cells	0.604516	stable	-0.68857	stable	-1.71096	stable	-1.0687	stable	-1.3221	down	Spectrin beta chain OS=Folsomia candida OX=158441 GN=Fcan01_06253 PE=3 SV=1																																	Spectrin beta chain OS=Folsomia candida OX=158441 GN=Fcan01_06253 PE=3 SV=1	2983.96	2775.87
110844021	fcd04825	Cytoskeleton	Cytoskeleton in muscle cells	0.604516	stable	-0.68857	stable	-1.71096	stable	-1.0687	stable	-1.3221	down	Spectrin beta chain OS=Folsomia candida OX=158441 GN=Fcan01_06253 PE=3 SV=1																																	Spectrin beta chain OS=Folsomia candida OX=158441 GN=Fcan01_06253 PE=3 SV=1	2983.96	2775.87
110844021	fcd04825	Cytoskeleton	Cytoskeleton in muscle cells	-1.74545	down	-0.68857	stable	-1.71096	stable	0.388005	stable	1.7133	up	Spectrin beta chain OS=Folsomia candida OX=158441 GN=Fcan01_06255 PE=4 SV=1																																	Spectrin beta chain OS=Folsomia candida OX=158441 GN=Fcan01_06255 PE=4 SV=1	1198.76	960.099
110844021	fcd04825	Cytoskeleton	Cytoskeleton in muscle cells	-1.74545	down	-0.68857	stable	-1.71096	stable	0.388005	stable	1.7133	up	Spectrin beta chain OS=Folsomia candida OX=158441 GN=Fcan01_06255 PE=4 SV=1																																	Spectrin beta chain OS=Folsomia candida OX=158441 GN=Fcan01_06255 PE=4 SV=1	1198.76	960.099
110844021	fcd04825	Cytoskeleton	Cytoskeleton in muscle cells	-1.74545	down	-0.68857	stable	-1.71096	stable	0.388005	stable	1.7133	up	Spectrin beta chain OS=Folsomia candida OX=158441 GN=Fcan01_06255 PE=4 SV=1																																	Spectrin beta chain OS=Folsomia candida OX=158441 GN=Fcan01_06253 PE=3 SV=1	2983.96	2775.87
110844021	fcd04825	Cytoskeleton	Cytoskeleton in muscle cells	-1.74545	down	-0.68857	stable	-1.71096	stable	0.388005	stable	1.7133	up	Spectrin beta chain OS=Folsomia candida OX=158441 GN=Fcan01_06255 PE=4 SV=1																																	Spectrin beta chain OS=Folsomia candida OX=158441 GN=Fcan01_06253 PE=3 SV=1	2983.96	2775.87
110844021	fcd04825	Cytoskeleton	Cytoskeleton in muscle cells	-1.74545	down	-0.68857	stable	-1.71096	stable	0.388005	stable	-1.3221	down	Spectrin beta chain OS=Folsomia candida OX=158441 GN=Fcan01_06253 PE=3 SV=1																																	Spectrin beta chain OS=Folsomia candida OX=158441 GN=Fcan01_06255 PE=4 SV=1	1198.76	960.099
110844021	fcd04825	Cytoskeleton	Cytoskeleton in muscle cells	-1.74545	down	-0.68857	stable	-1.71096	stable	0.388005	stable	-1.3221	down	Spectrin beta chain OS=Folsomia candida OX=158441 GN=Fcan01_06253 PE=3 SV=1																																	Spectrin beta chain OS=Folsomia candida OX=158441 GN=Fcan01_06255 PE=4 SV=1	1198.76	960.099
110844021	fcd04825	Cytoskeleton	Cytoskeleton in muscle cells	-1.74545	down	-0.68857	stable	-1.71096	stable	0.388005	stable	-1.3221	down	Spectrin beta chain OS=Folsomia candida OX=158441 GN=Fcan01_06253 PE=3 SV=1																																	Spectrin beta chain OS=Folsomia candida OX=158441 GN=Fcan01_06253 PE=3 SV=1	2983.96	2775.87
110844021	fcd04825	Cytoskeleton	Cytoskeleton in muscle cells	-1.74545	down	-0.68857	stable	-1.71096	stable	0.388005	stable	-1.3221	down	Spectrin beta chain OS=Folsomia candida OX=158441 GN=Fcan01_06253 PE=3 SV=1																																	Spectrin beta chain OS=Folsomia candida OX=158441 GN=Fcan01_06253 PE=3 SV=1	2983.96	2775.87
110844021	fcd04825	Cytoskeleton	Cytoskeleton in muscle cells	-1.74545	down	-0.68857	stable	1.07215	stable	-1.0687	stable	1.7133	up	Spectrin beta chain OS=Folsomia candida OX=158441 GN=Fcan01_06255 PE=4 SV=1																																	Spectrin beta chain OS=Folsomia candida OX=158441 GN=Fcan01_06255 PE=4 SV=1	1198.76	960.099
110844021	fcd04825	Cytoskeleton	Cytoskeleton in muscle cells	-1.74545	down	-0.68857	stable	1.07215	stable	-1.0687	stable	1.7133	up	Spectrin beta chain OS=Folsomia candida OX=158441 GN=Fcan01_06255 PE=4 SV=1																																	Spectrin beta chain OS=Folsomia candida OX=158441 GN=Fcan01_06255 PE=4 SV=1	1198.76	960.099
110844021	fcd04825	Cytoskeleton	Cytoskeleton in muscle cells	-1.74545	down	-0.68857	stable	1.07215	stable	-1.0687	stable	1.7133	up	Spectrin beta chain OS=Folsomia candida OX=158441 GN=Fcan01_06255 PE=4 SV=1																																	Spectrin beta chain OS=Folsomia candida OX=158441 GN=Fcan01_06253 PE=3 SV=1	2983.96	2775.87
110844021	fcd04825	Cytoskeleton	Cytoskeleton in muscle cells	-1.74545	down	-0.68857	stable	1.07215	stable	-1.0687	stable	1.7133	up	Spectrin beta chain OS=Folsomia candida OX=158441 GN=Fcan01_06255 PE=4 SV=1																																	Spectrin beta chain OS=Folsomia candida OX=158441 GN=Fcan01_06253 PE=3 SV=1	2983.96	2775.87
110844021	fcd04825	Cytoskeleton	Cytoskeleton in muscle cells	-1.74545	down	-0.68857	stable	1.07215	stable	-1.0687	stable	-1.3221	down	Spectrin beta chain OS=Folsomia candida OX=158441 GN=Fcan01_06253 PE=3 SV=1																																	Spectrin beta chain OS=Folsomia candida OX=158441 GN=Fcan01_06255 PE=4 SV=1	1198.76	960.099
110844021	fcd04825	Cytoskeleton	Cytoskeleton in muscle cells	-1.74545	down	-0.68857	stable	1.07215	stable	-1.0687	stable	-1.3221	down	Spectrin beta chain OS=Folsomia candida OX=158441 GN=Fcan01_06253 PE=3 SV=1																																	Spectrin beta chain OS=Folsomia candida OX=158441 GN=Fcan01_06255 PE=4 SV=1	1198.76	960.099
110844021	fcd04825	Cytoskeleton	Cytoskeleton in muscle cells	-1.74545	down	-0.68857	stable	1.07215	stable	-1.0687	stable	-1.3221	down	Spectrin beta chain OS=Folsomia candida OX=158441 GN=Fcan01_06253 PE=3 SV=1																																	Spectrin beta chain OS=Folsomia candida OX=158441 GN=Fcan01_06253 PE=3 SV=1	2983.96	2775.87
110844021	fcd04825	Cytoskeleton	Cytoskeleton in muscle cells	-1.74545	down	-0.68857	stable	1.07215	stable	-1.0687	stable	-1.3221	down	Spectrin beta chain OS=Folsomia candida OX=158441 GN=Fcan01_06253 PE=3 SV=1																																	Spectrin beta chain OS=Folsomia candida OX=158441 GN=Fcan01_06253 PE=3 SV=1	2983.96	2775.87
110844021	fcd04825	Cytoskeleton	Cytoskeleton in muscle cells	-1.74545	down	0.208702	stable	1.07215	stable	0.388005	stable	1.7133	up	Spectrin beta chain OS=Folsomia candida OX=158441 GN=Fcan01_06255 PE=4 SV=1																																	Spectrin beta chain OS=Folsomia candida OX=158441 GN=Fcan01_06255 PE=4 SV=1	1198.76	960.099
110844021	fcd04825	Cytoskeleton	Cytoskeleton in muscle cells	-1.74545	down	0.208702	stable	1.07215	stable	0.388005	stable	1.7133	up	Spectrin beta chain OS=Folsomia candida OX=158441 GN=Fcan01_06255 PE=4 SV=1																																	Spectrin beta chain OS=Folsomia candida OX=158441 GN=Fcan01_06255 PE=4 SV=1	1198.76	960.099
110844021	fcd04825	Cytoskeleton	Cytoskeleton in muscle cells	-1.74545	down	0.208702	stable	1.07215	stable	0.388005	stable	1.7133	up	Spectrin beta chain OS=Folsomia candida OX=158441 GN=Fcan01_06255 PE=4 SV=1																																	Spectrin beta chain OS=Folsomia candida OX=158441 GN=Fcan01_06253 PE=3 SV=1	2983.96	2775.87
110844021	fcd04825	Cytoskeleton	Cytoskeleton in muscle cells	-1.74545	down	0.208702	stable	1.07215	stable	0.388005	stable	1.7133	up	Spectrin beta chain OS=Folsomia candida OX=158441 GN=Fcan01_06255 PE=4 SV=1																																	Spectrin beta chain OS=Folsomia candida OX=158441 GN=Fcan01_06253 PE=3 SV=1	2983.96	2775.87
110844021	fcd04825	Cytoskeleton	Cytoskeleton in muscle cells	-1.74545	down	0.208702	stable	1.07215	stable	0.388005	stable	-1.3221	down	Spectrin beta chain OS=Folsomia candida OX=158441 GN=Fcan01_06253 PE=3 SV=1																																	Spectrin beta chain OS=Folsomia candida OX=158441 GN=Fcan01_06255 PE=4 SV=1	1198.76	960.099
110844021	fcd04825	Cytoskeleton	Cytoskeleton in muscle cells	-1.74545	down	0.208702	stable	1.07215	stable	0.388005	stable	-1.3221	down	Spectrin beta chain OS=Folsomia candida OX=158441 GN=Fcan01_06253 PE=3 SV=1																																	Spectrin beta chain OS=Folsomia candida OX=158441 GN=Fcan01_06255 PE=4 SV=1	1198.76	960.099
110844021	fcd04825	Cytoskeleton	Cytoskeleton in muscle cells	-1.74545	down	0.208702	stable	1.07215	stable	0.388005	stable	-1.3221	down	Spectrin beta chain OS=Folsomia candida OX=158441 GN=Fcan01_06253 PE=3 SV=1																																	Spectrin beta chain OS=Folsomia candida OX=158441 GN=Fcan01_06253 PE=3 SV=1	2983.96	2775.87
110844021	fcd04825	Cytoskeleton	Cytoskeleton in muscle cells	-1.74545	down	0.208702	stable	1.07215	stable	0.388005	stable	-1.3221	down	Spectrin beta chain OS=Folsomia candida OX=158441 GN=Fcan01_06253 PE=3 SV=1																																	Spectrin beta chain OS=Folsomia candida OX=158441 GN=Fcan01_06253 PE=3 SV=1	2983.96	2775.87
110844021	fcd04825	Cytoskeleton	Cytoskeleton in muscle cells	-1.74545	down	-0.68857	stable	-1.71096	stable	-1.0687	stable	1.7133	up	Spectrin beta chain OS=Folsomia candida OX=158441 GN=Fcan01_06255 PE=4 SV=1																																	Spectrin beta chain OS=Folsomia candida OX=158441 GN=Fcan01_06255 PE=4 SV=1	1198.76	960.099
110844021	fcd04825	Cytoskeleton	Cytoskeleton in muscle cells	-1.74545	down	-0.68857	stable	-1.71096	stable	-1.0687	stable	1.7133	up	Spectrin beta chain OS=Folsomia candida OX=158441 GN=Fcan01_06255 PE=4 SV=1																																	Spectrin beta chain OS=Folsomia candida OX=158441 GN=Fcan01_06255 PE=4 SV=1	1198.76	960.099
110844021	fcd04825	Cytoskeleton	Cytoskeleton in muscle cells	-1.74545	down	-0.68857	stable	-1.71096	stable	-1.0687	stable	1.7133	up	Spectrin beta chain OS=Folsomia candida OX=158441 GN=Fcan01_06255 PE=4 SV=1																																	Spectrin beta chain OS=Folsomia candida OX=158441 GN=Fcan01_06253 PE=3 SV=1	2983.96	2775.87
110844021	fcd04825	Cytoskeleton	Cytoskeleton in muscle cells	-1.74545	down	-0.68857	stable	-1.71096	stable	-1.0687	stable	1.7133	up	Spectrin beta chain OS=Folsomia candida OX=158441 GN=Fcan01_06255 PE=4 SV=1																																	Spectrin beta chain OS=Folsomia candida OX=158441 GN=Fcan01_06253 PE=3 SV=1	2983.96	2775.87
110844021	fcd04825	Cytoskeleton	Cytoskeleton in muscle cells	-1.74545	down	-0.68857	stable	-1.71096	stable	-1.0687	stable	-1.3221	down	Spectrin beta chain OS=Folsomia candida OX=158441 GN=Fcan01_06253 PE=3 SV=1																																	Spectrin beta chain OS=Folsomia candida OX=158441 GN=Fcan01_06255 PE=4 SV=1	1198.76	960.099
110844021	fcd04825	Cytoskeleton	Cytoskeleton in muscle cells	-1.74545	down	-0.68857	stable	-1.71096	stable	-1.0687	stable	-1.3221	down	Spectrin beta chain OS=Folsomia candida OX=158441 GN=Fcan01_06253 PE=3 SV=1																																	Spectrin beta chain OS=Folsomia candida OX=158441 GN=Fcan01_06255 PE=4 SV=1	1198.76	960.099
110844021	fcd04825	Cytoskeleton	Cytoskeleton in muscle cells	-1.74545	down	-0.68857	stable	-1.71096	stable	-1.0687	stable	-1.3221	down	Spectrin beta chain OS=Folsomia candida OX=158441 GN=Fcan01_06253 PE=3 SV=1																																	Spectrin beta chain OS=Folsomia candida OX=158441 GN=Fcan01_06253 PE=3 SV=1	2983.96	2775.87
110844021	fcd04825	Cytoskeleton	Cytoskeleton in muscle cells	-1.74545	down	-0.68857	stable	-1.71096	stable	-1.0687	stable	-1.3221	down	Spectrin beta chain OS=Folsomia candida OX=158441 GN=Fcan01_06253 PE=3 SV=1																																	Spectrin beta chain OS=Folsomia candida OX=158441 GN=Fcan01_06253 PE=3 SV=1	2983.96	2775.87
110844021	fcd04825	Cytoskeleton	Cytoskeleton in muscle cells	0.604516	stable	0.208702	stable	1.07215	stable	0.388005	stable	1.7133	up	Spectrin beta chain OS=Folsomia candida OX=158441 GN=Fcan01_06255 PE=4 SV=1																																	Spectrin beta chain OS=Folsomia candida OX=158441 GN=Fcan01_06255 PE=4 SV=1	1198.76	960.099
110844021	fcd04825	Cytoskeleton	Cytoskeleton in muscle cells	0.604516	stable	0.208702	stable	1.07215	stable	0.388005	stable	1.7133	up	Spectrin beta chain OS=Folsomia candida OX=158441 GN=Fcan01_06255 PE=4 SV=1																																	Spectrin beta chain OS=Folsomia candida OX=158441 GN=Fcan01_06255 PE=4 SV=1	1198.76	960.099
110844021	fcd04825	Cytoskeleton	Cytoskeleton in muscle cells	0.604516	stable	0.208702	stable	1.07215	stable	0.388005	stable	1.7133	up	Spectrin beta chain OS=Folsomia candida OX=158441 GN=Fcan01_06255 PE=4 SV=1																																	Spectrin beta chain OS=Folsomia candida OX=158441 GN=Fcan01_06253 PE=3 SV=1	2983.96	2775.87
110844021	fcd04825	Cytoskeleton	Cytoskeleton in muscle cells	0.604516	stable	0.208702	stable	1.07215	stable	0.388005	stable	1.7133	up	Spectrin beta chain OS=Folsomia candida OX=158441 GN=Fcan01_06255 PE=4 SV=1																																	Spectrin beta chain OS=Folsomia candida OX=158441 GN=Fcan01_06253 PE=3 SV=1	2983.96	2775.87
110844021	fcd04825	Cytoskeleton	Cytoskeleton in muscle cells	0.604516	stable	0.208702	stable	1.07215	stable	0.388005	stable	-1.3221	down	Spectrin beta chain OS=Folsomia candida OX=158441 GN=Fcan01_06253 PE=3 SV=1																																	Spectrin beta chain OS=Folsomia candida OX=158441 GN=Fcan01_06255 PE=4 SV=1	1198.76	960.099
110844021	fcd04825	Cytoskeleton	Cytoskeleton in muscle cells	0.604516	stable	0.208702	stable	1.07215	stable	0.388005	stable	-1.3221	down	Spectrin beta chain OS=Folsomia candida OX=158441 GN=Fcan01_06253 PE=3 SV=1																																	Spectrin beta chain OS=Folsomia candida OX=158441 GN=Fcan01_06255 PE=4 SV=1	1198.76	960.099
110844021	fcd04825	Cytoskeleton	Cytoskeleton in muscle cells	0.604516	stable	0.208702	stable	1.07215	stable	0.388005	stable	-1.3221	down	Spectrin beta chain OS=Folsomia candida OX=158441 GN=Fcan01_06253 PE=3 SV=1																																	Spectrin beta chain OS=Folsomia candida OX=158441 GN=Fcan01_06253 PE=3 SV=1	2983.96	2775.87
110844021	fcd04825	Cytoskeleton	Cytoskeleton in muscle cells	0.604516	stable	0.208702	stable	1.07215	stable	0.388005	stable	-1.3221	down	Spectrin beta chain OS=Folsomia candida OX=158441 GN=Fcan01_06253 PE=3 SV=1																																	Spectrin beta chain OS=Folsomia candida OX=158441 GN=Fcan01_06253 PE=3 SV=1	2983.96	2775.87
110844021	fcd04825	Cytoskeleton	Cytoskeleton in muscle cells	-1.74545	down	0.208702	stable	-1.71096	stable	-1.0687	stable	1.7133	up	Spectrin beta chain OS=Folsomia candida OX=158441 GN=Fcan01_06255 PE=4 SV=1																																	Spectrin beta chain OS=Folsomia candida OX=158441 GN=Fcan01_06255 PE=4 SV=1	1198.76	960.099
110844021	fcd04825	Cytoskeleton	Cytoskeleton in muscle cells	-1.74545	down	0.208702	stable	-1.71096	stable	-1.0687	stable	1.7133	up	Spectrin beta chain OS=Folsomia candida OX=158441 GN=Fcan01_06255 PE=4 SV=1																																	Spectrin beta chain OS=Folsomia candida OX=158441 GN=Fcan01_06255 PE=4 SV=1	1198.76	960.099
110844021	fcd04825	Cytoskeleton	Cytoskeleton in muscle cells	-1.74545	down	0.208702	stable	-1.71096	stable	-1.0687	stable	1.7133	up	Spectrin beta chain OS=Folsomia candida OX=158441 GN=Fcan01_06255 PE=4 SV=1																																	Spectrin beta chain OS=Folsomia candida OX=158441 GN=Fcan01_06253 PE=3 SV=1	2983.96	2775.87
110844021	fcd04825	Cytoskeleton	Cytoskeleton in muscle cells	-1.74545	down	0.208702	stable	-1.71096	stable	-1.0687	stable	1.7133	up	Spectrin beta chain OS=Folsomia candida OX=158441 GN=Fcan01_06255 PE=4 SV=1																																	Spectrin beta chain OS=Folsomia candida OX=158441 GN=Fcan01_06253 PE=3 SV=1	2983.96	2775.87
110844021	fcd04825	Cytoskeleton	Cytoskeleton in muscle cells	-1.74545	down	0.208702	stable	-1.71096	stable	-1.0687	stable	-1.3221	down	Spectrin beta chain OS=Folsomia candida OX=158441 GN=Fcan01_06253 PE=3 SV=1																																	Spectrin beta chain OS=Folsomia candida OX=158441 GN=Fcan01_06255 PE=4 SV=1	1198.76	960.099
110844021	fcd04825	Cytoskeleton	Cytoskeleton in muscle cells	-1.74545	down	0.208702	stable	-1.71096	stable	-1.0687	stable	-1.3221	down	Spectrin beta chain OS=Folsomia candida OX=158441 GN=Fcan01_06253 PE=3 SV=1																																	Spectrin beta chain OS=Folsomia candida OX=158441 GN=Fcan01_06255 PE=4 SV=1	1198.76	960.099
110844021	fcd04825	Cytoskeleton	Cytoskeleton in muscle cells	-1.74545	down	0.208702	stable	-1.71096	stable	-1.0687	stable	-1.3221	down	Spectrin beta chain OS=Folsomia candida OX=158441 GN=Fcan01_06253 PE=3 SV=1																																	Spectrin beta chain OS=Folsomia candida OX=158441 GN=Fcan01_06253 PE=3 SV=1	2983.96	2775.87
110844021	fcd04825	Cytoskeleton	Cytoskeleton in muscle cells	-1.74545	down	0.208702	stable	-1.71096	stable	-1.0687	stable	-1.3221	down	Spectrin beta chain OS=Folsomia candida OX=158441 GN=Fcan01_06253 PE=3 SV=1																																	Spectrin beta chain OS=Folsomia candida OX=158441 GN=Fcan01_06253 PE=3 SV=1	2983.96	2775.87
110844021	fcd04825	Cytoskeleton	Cytoskeleton in muscle cells	0.604516	stable	0.208702	stable	1.07215	stable	-1.0687	stable	1.7133	up	Spectrin beta chain OS=Folsomia candida OX=158441 GN=Fcan01_06255 PE=4 SV=1																																	Spectrin beta chain OS=Folsomia candida OX=158441 GN=Fcan01_06255 PE=4 SV=1	1198.76	960.099
110844021	fcd04825	Cytoskeleton	Cytoskeleton in muscle cells	0.604516	stable	0.208702	stable	1.07215	stable	-1.0687	stable	1.7133	up	Spectrin beta chain OS=Folsomia candida OX=158441 GN=Fcan01_06255 PE=4 SV=1																																	Spectrin beta chain OS=Folsomia candida OX=158441 GN=Fcan01_06255 PE=4 SV=1	1198.76	960.099
110844021	fcd04825	Cytoskeleton	Cytoskeleton in muscle cells	0.604516	stable	0.208702	stable	1.07215	stable	-1.0687	stable	1.7133	up	Spectrin beta chain OS=Folsomia candida OX=158441 GN=Fcan01_06255 PE=4 SV=1																																	Spectrin beta chain OS=Folsomia candida OX=158441 GN=Fcan01_06253 PE=3 SV=1	2983.96	2775.87
110844021	fcd04825	Cytoskeleton	Cytoskeleton in muscle cells	0.604516	stable	0.208702	stable	1.07215	stable	-1.0687	stable	1.7133	up	Spectrin beta chain OS=Folsomia candida OX=158441 GN=Fcan01_06255 PE=4 SV=1																																	Spectrin beta chain OS=Folsomia candida OX=158441 GN=Fcan01_06253 PE=3 SV=1	2983.96	2775.87
110844021	fcd04825	Cytoskeleton	Cytoskeleton in muscle cells	0.604516	stable	0.208702	stable	1.07215	stable	-1.0687	stable	-1.3221	down	Spectrin beta chain OS=Folsomia candida OX=158441 GN=Fcan01_06253 PE=3 SV=1																																	Spectrin beta chain OS=Folsomia candida OX=158441 GN=Fcan01_06255 PE=4 SV=1	1198.76	960.099
110844021	fcd04825	Cytoskeleton	Cytoskeleton in muscle cells	0.604516	stable	0.208702	stable	1.07215	stable	-1.0687	stable	-1.3221	down	Spectrin beta chain OS=Folsomia candida OX=158441 GN=Fcan01_06253 PE=3 SV=1																																	Spectrin beta chain OS=Folsomia candida OX=158441 GN=Fcan01_06255 PE=4 SV=1	1198.76	960.099
110844021	fcd04825	Cytoskeleton	Cytoskeleton in muscle cells	0.604516	stable	0.208702	stable	1.07215	stable	-1.0687	stable	-1.3221	down	Spectrin beta chain OS=Folsomia candida OX=158441 GN=Fcan01_06253 PE=3 SV=1																																	Spectrin beta chain OS=Folsomia candida OX=158441 GN=Fcan01_06253 PE=3 SV=1	2983.96	2775.87
110844021	fcd04825	Cytoskeleton	Cytoskeleton in muscle cells	0.604516	stable	0.208702	stable	1.07215	stable	-1.0687	stable	-1.3221	down	Spectrin beta chain OS=Folsomia candida OX=158441 GN=Fcan01_06253 PE=3 SV=1																																	Spectrin beta chain OS=Folsomia candida OX=158441 GN=Fcan01_06253 PE=3 SV=1	2983.96	2775.87
110844021	fcd04820	Cytoskeleton	Cytoskeleton in muscle cells	0.604516	stable	-0.68857	stable	-1.71096	stable	0.388005	stable	-1.3221	down	Spectrin beta chain OS=Folsomia candida OX=158441 GN=Fcan01_06253 PE=3 SV=1																																	Spectrin beta chain OS=Folsomia candida OX=158441 GN=Fcan01_06255 PE=4 SV=1	1198.76	960.099
110844021	fcd04820	Cytoskeleton	Cytoskeleton in muscle cells	0.604516	stable	-0.68857	stable	-1.71096	stable	0.388005	stable	-1.3221	down	Spectrin beta chain OS=Folsomia candida OX=158441 GN=Fcan01_06253 PE=3 SV=1																																	Spectrin beta chain OS=Folsomia candida OX=158441 GN=Fcan01_06255 PE=4 SV=1	1198.76	960.099
110844021	fcd04820	Cytoskeleton	Cytoskeleton in muscle cells	0.604516	stable	-0.68857	stable	-1.71096	stable	0.388005	stable	-1.3221	down	Spectrin beta chain OS=Folsomia candida OX=158441 GN=Fcan01_06253 PE=3 SV=1																																	Spectrin beta chain OS=Folsomia candida OX=158441 GN=Fcan01_06253 PE=3 SV=1	2983.96	2775.87
110844021	fcd04820	Cytoskeleton	Cytoskeleton in muscle cells	0.604516	stable	-0.68857	stable	-1.71096	stable	0.388005	stable	-1.3221	down	Spectrin beta chain OS=Folsomia candida OX=158441 GN=Fcan01_06253 PE=3 SV=1																																	Spectrin beta chain OS=Folsomia candida OX=158441 GN=Fcan01_06253 PE=3 SV=1	2983.96	2775.87
110844021	fcd04820	Cytoskeleton	Cytoskeleton in muscle cells	-1.74545	down	-0.68857	stable	1.07215	stable	0.388005	stable	1.7133	up	Spectrin beta chain OS=Folsomia candida OX=158441 GN=Fcan01_06255 PE=4 SV=1																																	Spectrin beta chain OS=Folsomia candida OX=158441 GN=Fcan01_06255 PE=4 SV=1	1198.76	960.099
110844021	fcd04820	Cytoskeleton	Cytoskeleton in muscle cells	-1.74545	down	-0.68857	stable	1.07215	stable	0.388005	stable	1.7133	up	Spectrin beta chain OS=Folsomia candida OX=158441 GN=Fcan01_06255 PE=4 SV=1																																	Spectrin beta chain OS=Folsomia candida OX=158441 GN=Fcan01_06255 PE=4 SV=1	1198.76	960.099
110844021	fcd04820	Cytoskeleton	Cytoskeleton in muscle cells	-1.74545	down	-0.68857	stable	1.07215	stable	0.388005	stable	1.7133	up	Spectrin beta chain OS=Folsomia candida OX=158441 GN=Fcan01_06255 PE=4 SV=1																																	Spectrin beta chain OS=Folsomia candida OX=158441 GN=Fcan01_06253 PE=3 SV=1	2983.96	2775.87
110844021	fcd04820	Cytoskeleton	Cytoskeleton in muscle cells	-1.74545	down	-0.68857	stable	1.07215	stable	0.388005	stable	1.7133	up	Spectrin beta chain OS=Folsomia candida OX=158441 GN=Fcan01_06255 PE=4 SV=1																																	Spectrin beta chain OS=Folsomia candida OX=158441 GN=Fcan01_06253 PE=3 SV=1	2983.96	2775.87
110844021	fcd04820	Cytoskeleton	Cytoskeleton in muscle cells	-1.74545	down	-0.68857	stable	1.07215	stable	0.388005	stable	-1.3221	down	Spectrin beta chain OS=Folsomia candida OX=158441 GN=Fcan01_06253 PE=3 SV=1																																	Spectrin beta chain OS=Folsomia candida OX=158441 GN=Fcan01_06255 PE=4 SV=1	1198.76	960.099
110844021	fcd04820	Cytoskeleton	Cytoskeleton in muscle cells	-1.74545	down	-0.68857	stable	1.07215	stable	0.388005	stable	-1.3221	down	Spectrin beta chain OS=Folsomia candida OX=158441 GN=Fcan01_06253 PE=3 SV=1																																	Spectrin beta chain OS=Folsomia candida OX=158441 GN=Fcan01_06255 PE=4 SV=1	1198.76	960.099
110844021	fcd04820	Cytoskeleton	Cytoskeleton in muscle cells	-1.74545	down	-0.68857	stable	1.07215	stable	0.388005	stable	-1.3221	down	Spectrin beta chain OS=Folsomia candida OX=158441 GN=Fcan01_06253 PE=3 SV=1																																	Spectrin beta chain OS=Folsomia candida OX=158441 GN=Fcan01_06253 PE=3 SV=1	2983.96	2775.87
110844021	fcd04820	Cytoskeleton	Cytoskeleton in muscle cells	-1.74545	down	-0.68857	stable	1.07215	stable	0.388005	stable	-1.3221	down	Spectrin beta chain OS=Folsomia candida OX=158441 GN=Fcan01_06253 PE=3 SV=1																																	Spectrin beta chain OS=Folsomia candida OX=158441 GN=Fcan01_06253 PE=3 SV=1	2983.96	2775.87
110844021	fcd04820	Cytoskeleton	Cytoskeleton in muscle cells	-1.74545	down	0.208702	stable	-1.71096	stable	-1.0687	stable	1.7133	up	Spectrin beta chain OS=Folsomia candida OX=158441 GN=Fcan01_06255 PE=4 SV=1																																	Spectrin beta chain OS=Folsomia candida OX=158441 GN=Fcan01_06255 PE=4 SV=1	1198.76	960.099
110844021	fcd04820	Cytoskeleton	Cytoskeleton in muscle cells	-1.74545	down	0.208702	stable	-1.71096	stable	-1.0687	stable	1.7133	up	Spectrin beta chain OS=Folsomia candida OX=158441 GN=Fcan01_06255 PE=4 SV=1																																	Spectrin beta chain OS=Folsomia candida OX=158441 GN=Fcan01_06255 PE=4 SV=1	1198.76	960.099
110844021	fcd04820	Cytoskeleton	Cytoskeleton in muscle cells	-1.74545	down	0.208702	stable	-1.71096	stable	-1.0687	stable	1.7133	up	Spectrin beta chain OS=Folsomia candida OX=158441 GN=Fcan01_06255 PE=4 SV=1																																	Spectrin beta chain OS=Folsomia candida OX=158441 GN=Fcan01_06253 PE=3 SV=1	2983.96	2775.87
110844021	fcd04820	Cytoskeleton	Cytoskeleton in muscle cells	-1.74545	down	0.208702	stable	-1.71096	stable	-1.0687	stable	1.7133	up	Spectrin beta chain OS=Folsomia candida OX=158441 GN=Fcan01_06255 PE=4 SV=1																																	Spectrin beta chain OS=Folsomia candida OX=158441 GN=Fcan01_06253 PE=3 SV=1	2983.96	2775.87
110844021	fcd04820	Cytoskeleton	Cytoskeleton in muscle cells	-1.74545	down	0.208702	stable	-1.71096	stable	-1.0687	stable	-1.3221	down	Spectrin beta chain OS=Folsomia candida OX=158441 GN=Fcan01_06253 PE=3 SV=1																																	Spectrin beta chain OS=Folsomia candida OX=158441 GN=Fcan01_06255 PE=4 SV=1	1198.76	960.099
110844021	fcd04820	Cytoskeleton	Cytoskeleton in muscle cells	-1.74545	down	0.208702	stable	-1.71096	stable	-1.0687	stable	-1.3221	down	Spectrin beta chain OS=Folsomia candida OX=158441 GN=Fcan01_06253 PE=3 SV=1																																	Spectrin beta chain OS=Folsomia candida OX=158441 GN=Fcan01_06255 PE=4 SV=1	1198.76	960.099
110844021	fcd04820	Cytoskeleton	Cytoskeleton in muscle cells	-1.74545	down	0.208702	stable	-1.71096	stable	-1.0687	stable	-1.3221	down	Spectrin beta chain OS=Folsomia candida OX=158441 GN=Fcan01_06253 PE=3 SV=1																																	Spectrin beta chain OS=Folsomia candida OX=158441 GN=Fcan01_06253 PE=3 SV=1	2983.96	2775.87
110844021	fcd04820	Cytoskeleton	Cytoskeleton in muscle cells	-1.74545	down	0.208702	stable	-1.71096	stable	-1.0687	stable	-1.3221	down	Spectrin beta chain OS=Folsomia candida OX=158441 GN=Fcan01_06253 PE=3 SV=1																																	Spectrin beta chain OS=Folsomia candida OX=158441 GN=Fcan01_06253 PE=3 SV=1	2983.96	2775.87
110844021	fcd04820	Cytoskeleton	Cytoskeleton in muscle cells	0.604516	stable	0.208702	stable	1.07215	stable	0.388005	stable	1.7133	up	Spectrin beta chain OS=Folsomia candida OX=158441 GN=Fcan01_06255 PE=4 SV=1																																	Spectrin beta chain OS=Folsomia candida OX=158441 GN=Fcan01_06255 PE=4 SV=1	1198.76	960.099
110844021	fcd04820	Cytoskeleton	Cytoskeleton in muscle cells	0.604516	stable	0.208702	stable	1.07215	stable	0.388005	stable	1.7133	up	Spectrin beta chain OS=Folsomia candida OX=158441 GN=Fcan01_06255 PE=4 SV=1																																	Spectrin beta chain OS=Folsomia candida OX=158441 GN=Fcan01_06255 PE=4 SV=1	1198.76	960.099
110844021	fcd04820	Cytoskeleton	Cytoskeleton in muscle cells	0.604516	stable	0.208702	stable	1.07215	stable	0.388005	stable	1.7133	up	Spectrin beta chain OS=Folsomia candida OX=158441 GN=Fcan01_06255 PE=4 SV=1																																	Spectrin beta chain OS=Folsomia candida OX=158441 GN=Fcan01_06253 PE=3 SV=1	2983.96	2775.87
110844021	fcd04820	Cytoskeleton	Cytoskeleton in muscle cells	0.604516	stable	0.208702	stable	1.07215	stable	0.388005	stable	1.7133	up	Spectrin beta chain OS=Folsomia candida OX=158441 GN=Fcan01_06255 PE=4 SV=1																																	Spectrin beta chain OS=Folsomia candida OX=158441 GN=Fcan01_06253 PE=3 SV=1	2983.96	2775.87
110844021	fcd04820	Cytoskeleton	Cytoskeleton in muscle cells	0.604516	stable	0.208702	stable	1.07215	stable	0.388005	stable	-1.3221	down	Spectrin beta chain OS=Folsomia candida OX=158441 GN=Fcan01_06253 PE=3 SV=1																																	Spectrin beta chain OS=Folsomia candida OX=158441 GN=Fcan01_06255 PE=4 SV=1	1198.76	960.099
110844021	fcd04820	Cytoskeleton	Cytoskeleton in muscle cells	0.604516	stable	0.208702	stable	1.07215	stable	0.388005	stable	-1.3221	down	Spectrin beta chain OS=Folsomia candida OX=158441 GN=Fcan01_06253 PE=3 SV=1																																	Spectrin beta chain OS=Folsomia candida OX=158441 GN=Fcan01_06255 PE=4 SV=1	1198.76	960.099
110844021	fcd04820	Cytoskeleton	Cytoskeleton in muscle cells	0.604516	stable	0.208702	stable	1.07215	stable	0.388005	stable	-1.3221	down	Spectrin beta chain OS=Folsomia candida OX=158441 GN=Fcan01_06253 PE=3 SV=1																																	Spectrin beta chain OS=Folsomia candida OX=158441 GN=Fcan01_06253 PE=3 SV=1	2983.96	2775.87
110844021	fcd04820	Cytoskeleton	Cytoskeleton in muscle cells	0.604516	stable	0.208702	stable	1.07215	stable	0.388005	stable	-1.3221	down	Spectrin beta chain OS=Folsomia candida OX=158441 GN=Fcan01_06253 PE=3 SV=1																																	Spectrin beta chain OS=Folsomia candida OX=158441 GN=Fcan01_06253 PE=3 SV=1	2983.96	2775.87
110844021	fcd04820	Cytoskeleton	Cytoskeleton in muscle cells	0.604516	stable	-0.68857	stable	-1.71096	stable	-1.0687	stable	1.7133	up	Spectrin beta chain OS=Folsomia candida OX=158441 GN=Fcan01_06255 PE=4 SV=1																																	Spectrin beta chain OS=Folsomia candida OX=158441 GN=Fcan01_06255 PE=4 SV=1	1198.76	960.099
110844021	fcd04820	Cytoskeleton	Cytoskeleton in muscle cells	0.604516	stable	-0.68857	stable	-1.71096	stable	-1.0687	stable	1.7133	up	Spectrin beta chain OS=Folsomia candida OX=158441 GN=Fcan01_06255 PE=4 SV=1																																	Spectrin beta chain OS=Folsomia candida OX=158441 GN=Fcan01_06255 PE=4 SV=1	1198.76	960.099
110844021	fcd04820	Cytoskeleton	Cytoskeleton in muscle cells	0.604516	stable	-0.68857	stable	-1.71096	stable	-1.0687	stable	1.7133	up	Spectrin beta chain OS=Folsomia candida OX=158441 GN=Fcan01_06255 PE=4 SV=1																																	Spectrin beta chain OS=Folsomia candida OX=158441 GN=Fcan01_06253 PE=3 SV=1	2983.96	2775.87
110844021	fcd04820	Cytoskeleton	Cytoskeleton in muscle cells	0.604516	stable	-0.68857	stable	-1.71096	stable	-1.0687	stable	1.7133	up	Spectrin beta chain OS=Folsomia candida OX=158441 GN=Fcan01_06255 PE=4 SV=1																																	Spectrin beta chain OS=Folsomia candida OX=158441 GN=Fcan01_06253 PE=3 SV=1	2983.96	2775.87
110844021	fcd04820	Cytoskeleton	Cytoskeleton in muscle cells	0.604516	stable	-0.68857	stable	-1.71096	stable	-1.0687	stable	-1.3221	down	Spectrin beta chain OS=Folsomia candida OX=158441 GN=Fcan01_06253 PE=3 SV=1																																	Spectrin beta chain OS=Folsomia candida OX=158441 GN=Fcan01_06255 PE=4 SV=1	1198.76	960.099
110844021	fcd04820	Cytoskeleton	Cytoskeleton in muscle cells	0.604516	stable	-0.68857	stable	-1.71096	stable	-1.0687	stable	-1.3221	down	Spectrin beta chain OS=Folsomia candida OX=158441 GN=Fcan01_06253 PE=3 SV=1																																	Spectrin beta chain OS=Folsomia candida OX=158441 GN=Fcan01_06255 PE=4 SV=1	1198.76	960.099
110844021	fcd04820	Cytoskeleton	Cytoskeleton in muscle cells	0.604516	stable	-0.68857	stable	-1.71096	stable	-1.0687	stable	-1.3221	down	Spectrin beta chain OS=Folsomia candida OX=158441 GN=Fcan01_06253 PE=3 SV=1																																	Spectrin beta chain OS=Folsomia candida OX=158441 GN=Fcan01_06253 PE=3 SV=1	2983.96	2775.87
110844021	fcd04820	Cytoskeleton	Cytoskeleton in muscle cells	0.604516	stable	-0.68857	stable	-1.71096	stable	-1.0687	stable	-1.3221	down	Spectrin beta chain OS=Folsomia candida OX=158441 GN=Fcan01_06253 PE=3 SV=1																																	Spectrin beta chain OS=Folsomia candida OX=158441 GN=Fcan01_06253 PE=3 SV=1	2983.96	2775.87
110844021	fcd04820	Cytoskeleton	Cytoskeleton in muscle cells	0.604516	stable	0.208702	stable	-1.71096	stable	0.388005	stable	-1.3221	down	Spectrin beta chain OS=Folsomia candida OX=158441 GN=Fcan01_06253 PE=3 SV=1																																	Spectrin beta chain OS=Folsomia candida OX=158441 GN=Fcan01_06255 PE=4 SV=1	1198.76	960.099
110844021	fcd04820	Cytoskeleton	Cytoskeleton in muscle cells	0.604516	stable	0.208702	stable	-1.71096	stable	0.388005	stable	-1.3221	down	Spectrin beta chain OS=Folsomia candida OX=158441 GN=Fcan01_06253 PE=3 SV=1																																	Spectrin beta chain OS=Folsomia candida OX=158441 GN=Fcan01_06255 PE=4 SV=1	1198.76	960.099
110844021	fcd04820	Cytoskeleton	Cytoskeleton in muscle cells	0.604516	stable	0.208702	stable	-1.71096	stable	0.388005	stable	-1.3221	down	Spectrin beta chain OS=Folsomia candida OX=158441 GN=Fcan01_06253 PE=3 SV=1																																	Spectrin beta chain OS=Folsomia candida OX=158441 GN=Fcan01_06253 PE=3 SV=1	2983.96	2775.87
110844021	fcd04820	Cytoskeleton	Cytoskeleton in muscle cells	0.604516	stable	0.208702	stable	-1.71096	stable	0.388005	stable	-1.3221	down	Spectrin beta chain OS=Folsomia candida OX=158441 GN=Fcan01_06253 PE=3 SV=1																																	Spectrin beta chain OS=Folsomia candida OX=158441 GN=Fcan01_06253 PE=3 SV=1	2983.96	2775.87
110844021	fcd04820	Cytoskeleton	Cytoskeleton in muscle cells	-1.74545	down	0.208702	stable	-1.71096	stable	0.388005	stable	1.7133	up	Spectrin beta chain OS=Folsomia candida OX=158441 GN=Fcan01_06255 PE=4 SV=1																																	Spectrin beta chain OS=Folsomia candida OX=158441 GN=Fcan01_06255 PE=4 SV=1	1198.76	960.099
110844021	fcd04820	Cytoskeleton	Cytoskeleton in muscle cells	-1.74545	down	0.208702	stable	-1.71096	stable	0.388005	stable	1.7133	up	Spectrin beta chain OS=Folsomia candida OX=158441 GN=Fcan01_06255 PE=4 SV=1																																	Spectrin beta chain OS=Folsomia candida OX=158441 GN=Fcan01_06255 PE=4 SV=1	1198.76	960.099
110844021	fcd04820	Cytoskeleton	Cytoskeleton in muscle cells	-1.74545	down	0.208702	stable	-1.71096	stable	0.388005	stable	1.7133	up	Spectrin beta chain OS=Folsomia candida OX=158441 GN=Fcan01_06255 PE=4 SV=1																																	Spectrin beta chain OS=Folsomia candida OX=158441 GN=Fcan01_06253 PE=3 SV=1	2983.96	2775.87
110844021	fcd04820	Cytoskeleton	Cytoskeleton in muscle cells	-1.74545	down	0.208702	stable	-1.71096	stable	0.388005	stable	1.7133	up	Spectrin beta chain OS=Folsomia candida OX=158441 GN=Fcan01_06255 PE=4 SV=1																																	Spectrin beta chain OS=Folsomia candida OX=158441 GN=Fcan01_06253 PE=3 SV=1	2983.96	2775.87
110844021	fcd04820	Cytoskeleton	Cytoskeleton in muscle cells	-1.74545	down	0.208702	stable	-1.71096	stable	0.388005	stable	-1.3221	down	Spectrin beta chain OS=Folsomia candida OX=158441 GN=Fcan01_06253 PE=3 SV=1																																	Spectrin beta chain OS=Folsomia candida OX=158441 GN=Fcan01_06255 PE=4 SV=1	1198.76	960.099
110844021	fcd04820	Cytoskeleton	Cytoskeleton in muscle cells	-1.74545	down	0.208702	stable	-1.71096	stable	0.388005	stable	-1.3221	down	Spectrin beta chain OS=Folsomia candida OX=158441 GN=Fcan01_06253 PE=3 SV=1																																	Spectrin beta chain OS=Folsomia candida OX=158441 GN=Fcan01_06255 PE=4 SV=1	1198.76	960.099
110844021	fcd04820	Cytoskeleton	Cytoskeleton in muscle cells	-1.74545	down	0.208702	stable	-1.71096	stable	0.388005	stable	-1.3221	down	Spectrin beta chain OS=Folsomia candida OX=158441 GN=Fcan01_06253 PE=3 SV=1																																	Spectrin beta chain OS=Folsomia candida OX=158441 GN=Fcan01_06253 PE=3 SV=1	2983.96	2775.87
110844021	fcd04820	Cytoskeleton	Cytoskeleton in muscle cells	-1.74545	down	0.208702	stable	-1.71096	stable	0.388005	stable	-1.3221	down	Spectrin beta chain OS=Folsomia candida OX=158441 GN=Fcan01_06253 PE=3 SV=1																																	Spectrin beta chain OS=Folsomia candida OX=158441 GN=Fcan01_06253 PE=3 SV=1	2983.96	2775.87
110844021	fcd04820	Cytoskeleton	Cytoskeleton in muscle cells	-1.74545	down	0.208702	stable	1.07215	stable	0.388005	stable	1.7133	up	Spectrin beta chain OS=Folsomia candida OX=158441 GN=Fcan01_06255 PE=4 SV=1																																	Spectrin beta chain OS=Folsomia candida OX=158441 GN=Fcan01_06255 PE=4 SV=1	1198.76	960.099
110844021	fcd04820	Cytoskeleton	Cytoskeleton in muscle cells	-1.74545	down	0.208702	stable	1.07215	stable	0.388005	stable	1.7133	up	Spectrin beta chain OS=Folsomia candida OX=158441 GN=Fcan01_06255 PE=4 SV=1																																	Spectrin beta chain OS=Folsomia candida OX=158441 GN=Fcan01_06255 PE=4 SV=1	1198.76	960.099
110844021	fcd04820	Cytoskeleton	Cytoskeleton in muscle cells	-1.74545	down	0.208702	stable	1.07215	stable	0.388005	stable	1.7133	up	Spectrin beta chain OS=Folsomia candida OX=158441 GN=Fcan01_06255 PE=4 SV=1																																	Spectrin beta chain OS=Folsomia candida OX=158441 GN=Fcan01_06253 PE=3 SV=1	2983.96	2775.87
110844021	fcd04820	Cytoskeleton	Cytoskeleton in muscle cells	-1.74545	down	0.208702	stable	1.07215	stable	0.388005	stable	1.7133	up	Spectrin beta chain OS=Folsomia candida OX=158441 GN=Fcan01_06255 PE=4 SV=1																																	Spectrin beta chain OS=Folsomia candida OX=158441 GN=Fcan01_06253 PE=3 SV=1	2983.96	2775.87
110844021	fcd04820	Cytoskeleton	Cytoskeleton in muscle cells	-1.74545	down	0.208702	stable	1.07215	stable	0.388005	stable	-1.3221	down	Spectrin beta chain OS=Folsomia candida OX=158441 GN=Fcan01_06253 PE=3 SV=1																																	Spectrin beta chain OS=Folsomia candida OX=158441 GN=Fcan01_06255 PE=4 SV=1	1198.76	960.099
110844021	fcd04820	Cytoskeleton	Cytoskeleton in muscle cells	-1.74545	down	0.208702	stable	1.07215	stable	0.388005	stable	-1.3221	down	Spectrin beta chain OS=Folsomia candida OX=158441 GN=Fcan01_06253 PE=3 SV=1																																	Spectrin beta chain OS=Folsomia candida OX=158441 GN=Fcan01_06255 PE=4 SV=1	1198.76	960.099
110844021	fcd04820	Cytoskeleton	Cytoskeleton in muscle cells	-1.74545	down	0.208702	stable	1.07215	stable	0.388005	stable	-1.3221	down	Spectrin beta chain OS=Folsomia candida OX=158441 GN=Fcan01_06253 PE=3 SV=1																																	Spectrin beta chain OS=Folsomia candida OX=158441 GN=Fcan01_06253 PE=3 SV=1	2983.96	2775.87
110844021	fcd04820	Cytoskeleton	Cytoskeleton in muscle cells	-1.74545	down	0.208702	stable	1.07215	stable	0.388005	stable	-1.3221	down	Spectrin beta chain OS=Folsomia candida OX=158441 GN=Fcan01_06253 PE=3 SV=1																																	Spectrin beta chain OS=Folsomia candida OX=158441 GN=Fcan01_06253 PE=3 SV=1	2983.96	2775.87
110844021	fcd04820	Cytoskeleton	Cytoskeleton in muscle cells	-1.74545	down	-0.68857	stable	-1.71096	stable	0.388005	stable	1.7133	up	Spectrin beta chain OS=Folsomia candida OX=158441 GN=Fcan01_06255 PE=4 SV=1																																	Spectrin beta chain OS=Folsomia candida OX=158441 GN=Fcan01_06255 PE=4 SV=1	1198.76	960.099
110844021	fcd04820	Cytoskeleton	Cytoskeleton in muscle cells	-1.74545	down	-0.68857	stable	-1.71096	stable	0.388005	stable	1.7133	up	Spectrin beta chain OS=Folsomia candida OX=158441 GN=Fcan01_06255 PE=4 SV=1																																	Spectrin beta chain OS=Folsomia candida OX=158441 GN=Fcan01_06255 PE=4 SV=1	1198.76	960.099
110844021	fcd04820	Cytoskeleton	Cytoskeleton in muscle cells	-1.74545	down	-0.68857	stable	-1.71096	stable	0.388005	stable	1.7133	up	Spectrin beta chain OS=Folsomia candida OX=158441 GN=Fcan01_06255 PE=4 SV=1																																	Spectrin beta chain OS=Folsomia candida OX=158441 GN=Fcan01_06253 PE=3 SV=1	2983.96	2775.87
110844021	fcd04820	Cytoskeleton	Cytoskeleton in muscle cells	-1.74545	down	-0.68857	stable	-1.71096	stable	0.388005	stable	1.7133	up	Spectrin beta chain OS=Folsomia candida OX=158441 GN=Fcan01_06255 PE=4 SV=1																																	Spectrin beta chain OS=Folsomia candida OX=158441 GN=Fcan01_06253 PE=3 SV=1	2983.96	2775.87
110844021	fcd04820	Cytoskeleton	Cytoskeleton in muscle cells	-1.74545	down	-0.68857	stable	-1.71096	stable	0.388005	stable	-1.3221	down	Spectrin beta chain OS=Folsomia candida OX=158441 GN=Fcan01_06253 PE=3 SV=1																																	Spectrin beta chain OS=Folsomia candida OX=158441 GN=Fcan01_06255 PE=4 SV=1	1198.76	960.099
110844021	fcd04820	Cytoskeleton	Cytoskeleton in muscle cells	-1.74545	down	-0.68857	stable	-1.71096	stable	0.388005	stable	-1.3221	down	Spectrin beta chain OS=Folsomia candida OX=158441 GN=Fcan01_06253 PE=3 SV=1																																	Spectrin beta chain OS=Folsomia candida OX=158441 GN=Fcan01_06255 PE=4 SV=1	1198.76	960.099
110844021	fcd04820	Cytoskeleton	Cytoskeleton in muscle cells	-1.74545	down	-0.68857	stable	-1.71096	stable	0.388005	stable	-1.3221	down	Spectrin beta chain OS=Folsomia candida OX=158441 GN=Fcan01_06253 PE=3 SV=1																																	Spectrin beta chain OS=Folsomia candida OX=158441 GN=Fcan01_06253 PE=3 SV=1	2983.96	2775.87
110844021	fcd04820	Cytoskeleton	Cytoskeleton in muscle cells	-1.74545	down	-0.68857	stable	-1.71096	stable	0.388005	stable	-1.3221	down	Spectrin beta chain OS=Folsomia candida OX=158441 GN=Fcan01_06253 PE=3 SV=1																																	Spectrin beta chain OS=Folsomia candida OX=158441 GN=Fcan01_06253 PE=3 SV=1	2983.96	2775.87
110844021	fcd04820	Cytoskeleton	Cytoskeleton in muscle cells	-1.74545	down	-0.68857	stable	1.07215	stable	-1.0687	stable	1.7133	up	Spectrin beta chain OS=Folsomia candida OX=158441 GN=Fcan01_06255 PE=4 SV=1																																	Spectrin beta chain OS=Folsomia candida OX=158441 GN=Fcan01_06255 PE=4 SV=1	1198.76	960.099
110844021	fcd04820	Cytoskeleton	Cytoskeleton in muscle cells	-1.74545	down	-0.68857	stable	1.07215	stable	-1.0687	stable	1.7133	up	Spectrin beta chain OS=Folsomia candida OX=158441 GN=Fcan01_06255 PE=4 SV=1																																	Spectrin beta chain OS=Folsomia candida OX=158441 GN=Fcan01_06255 PE=4 SV=1	1198.76	960.099
110844021	fcd04820	Cytoskeleton	Cytoskeleton in muscle cells	-1.74545	down	-0.68857	stable	1.07215	stable	-1.0687	stable	1.7133	up	Spectrin beta chain OS=Folsomia candida OX=158441 GN=Fcan01_06255 PE=4 SV=1																																	Spectrin beta chain OS=Folsomia candida OX=158441 GN=Fcan01_06253 PE=3 SV=1	2983.96	2775.87
110844021	fcd04820	Cytoskeleton	Cytoskeleton in muscle cells	-1.74545	down	-0.68857	stable	1.07215	stable	-1.0687	stable	1.7133	up	Spectrin beta chain OS=Folsomia candida OX=158441 GN=Fcan01_06255 PE=4 SV=1																																	Spectrin beta chain OS=Folsomia candida OX=158441 GN=Fcan01_06253 PE=3 SV=1	2983.96	2775.87
110844021	fcd04820	Cytoskeleton	Cytoskeleton in muscle cells	0.604516	stable	0.208702	stable	-1.71096	stable	-1.0687	stable	1.7133	up	Spectrin beta chain OS=Folsomia candida OX=158441 GN=Fcan01_06255 PE=4 SV=1																																	Spectrin beta chain OS=Folsomia candida OX=158441 GN=Fcan01_06255 PE=4 SV=1	1198.76	960.099
110844021	fcd04820	Cytoskeleton	Cytoskeleton in muscle cells	0.604516	stable	0.208702	stable	-1.71096	stable	-1.0687	stable	1.7133	up	Spectrin beta chain OS=Folsomia candida OX=158441 GN=Fcan01_06255 PE=4 SV=1																																	Spectrin beta chain OS=Folsomia candida OX=158441 GN=Fcan01_06255 PE=4 SV=1	1198.76	960.099
110844021	fcd04820	Cytoskeleton	Cytoskeleton in muscle cells	0.604516	stable	0.208702	stable	-1.71096	stable	-1.0687	stable	1.7133	up	Spectrin beta chain OS=Folsomia candida OX=158441 GN=Fcan01_06255 PE=4 SV=1																																	Spectrin beta chain OS=Folsomia candida OX=158441 GN=Fcan01_06253 PE=3 SV=1	2983.96	2775.87
110844021	fcd04820	Cytoskeleton	Cytoskeleton in muscle cells	0.604516	stable	0.208702	stable	-1.71096	stable	-1.0687	stable	1.7133	up	Spectrin beta chain OS=Folsomia candida OX=158441 GN=Fcan01_06255 PE=4 SV=1																																	Spectrin beta chain OS=Folsomia candida OX=158441 GN=Fcan01_06253 PE=3 SV=1	2983.96	2775.87
110844021	fcd04820	Cytoskeleton	Cytoskeleton in muscle cells	0.604516	stable	0.208702	stable	-1.71096	stable	-1.0687	stable	-1.3221	down	Spectrin beta chain OS=Folsomia candida OX=158441 GN=Fcan01_06253 PE=3 SV=1																																	Spectrin beta chain OS=Folsomia candida OX=158441 GN=Fcan01_06255 PE=4 SV=1	1198.76	960.099
110844021	fcd04820	Cytoskeleton	Cytoskeleton in muscle cells	0.604516	stable	0.208702	stable	-1.71096	stable	-1.0687	stable	-1.3221	down	Spectrin beta chain OS=Folsomia candida OX=158441 GN=Fcan01_06253 PE=3 SV=1																																	Spectrin beta chain OS=Folsomia candida OX=158441 GN=Fcan01_06255 PE=4 SV=1	1198.76	960.099
110844021	fcd04820	Cytoskeleton	Cytoskeleton in muscle cells	0.604516	stable	0.208702	stable	-1.71096	stable	-1.0687	stable	-1.3221	down	Spectrin beta chain OS=Folsomia candida OX=158441 GN=Fcan01_06253 PE=3 SV=1																																	Spectrin beta chain OS=Folsomia candida OX=158441 GN=Fcan01_06253 PE=3 SV=1	2983.96	2775.87
110844021	fcd04820	Cytoskeleton	Cytoskeleton in muscle cells	0.604516	stable	0.208702	stable	-1.71096	stable	-1.0687	stable	-1.3221	down	Spectrin beta chain OS=Folsomia candida OX=158441 GN=Fcan01_06253 PE=3 SV=1																																	Spectrin beta chain OS=Folsomia candida OX=158441 GN=Fcan01_06253 PE=3 SV=1	2983.96	2775.87
110844021	fcd04820	Cytoskeleton	Cytoskeleton in muscle cells	-1.74545	down	-0.68857	stable	-1.71096	stable	-1.0687	stable	1.7133	up	Spectrin beta chain OS=Folsomia candida OX=158441 GN=Fcan01_06255 PE=4 SV=1																																	Spectrin beta chain OS=Folsomia candida OX=158441 GN=Fcan01_06255 PE=4 SV=1	1198.76	960.099
110844021	fcd04820	Cytoskeleton	Cytoskeleton in muscle cells	-1.74545	down	-0.68857	stable	-1.71096	stable	-1.0687	stable	1.7133	up	Spectrin beta chain OS=Folsomia candida OX=158441 GN=Fcan01_06255 PE=4 SV=1																																	Spectrin beta chain OS=Folsomia candida OX=158441 GN=Fcan01_06255 PE=4 SV=1	1198.76	960.099
110844021	fcd04820	Cytoskeleton	Cytoskeleton in muscle cells	-1.74545	down	-0.68857	stable	-1.71096	stable	-1.0687	stable	1.7133	up	Spectrin beta chain OS=Folsomia candida OX=158441 GN=Fcan01_06255 PE=4 SV=1																																	Spectrin beta chain OS=Folsomia candida OX=158441 GN=Fcan01_06253 PE=3 SV=1	2983.96	2775.87
110844021	fcd04820	Cytoskeleton	Cytoskeleton in muscle cells	-1.74545	down	-0.68857	stable	-1.71096	stable	-1.0687	stable	1.7133	up	Spectrin beta chain OS=Folsomia candida OX=158441 GN=Fcan01_06255 PE=4 SV=1																																	Spectrin beta chain OS=Folsomia candida OX=158441 GN=Fcan01_06253 PE=3 SV=1	2983.96	2775.87
110844021	fcd04820	Cytoskeleton	Cytoskeleton in muscle cells	-1.74545	down	-0.68857	stable	-1.71096	stable	-1.0687	stable	-1.3221	down	Spectrin beta chain OS=Folsomia candida OX=158441 GN=Fcan01_06253 PE=3 SV=1																																	Spectrin beta chain OS=Folsomia candida OX=158441 GN=Fcan01_06255 PE=4 SV=1	1198.76	960.099
110844021	fcd04820	Cytoskeleton	Cytoskeleton in muscle cells	-1.74545	down	-0.68857	stable	-1.71096	stable	-1.0687	stable	-1.3221	down	Spectrin beta chain OS=Folsomia candida OX=158441 GN=Fcan01_06253 PE=3 SV=1																																	Spectrin beta chain OS=Folsomia candida OX=158441 GN=Fcan01_06255 PE=4 SV=1	1198.76	960.099
110844021	fcd04820	Cytoskeleton	Cytoskeleton in muscle cells	-1.74545	down	-0.68857	stable	-1.71096	stable	-1.0687	stable	-1.3221	down	Spectrin beta chain OS=Folsomia candida OX=158441 GN=Fcan01_06253 PE=3 SV=1																																	Spectrin beta chain OS=Folsomia candida OX=158441 GN=Fcan01_06253 PE=3 SV=1	2983.96	2775.87
110844021	fcd04820	Cytoskeleton	Cytoskeleton in muscle cells	-1.74545	down	-0.68857	stable	-1.71096	stable	-1.0687	stable	-1.3221	down	Spectrin beta chain OS=Folsomia candida OX=158441 GN=Fcan01_06253 PE=3 SV=1																																	Spectrin beta chain OS=Folsomia candida OX=158441 GN=Fcan01_06253 PE=3 SV=1	2983.96	2775.87
110844021	fcd04820	Cytoskeleton	Cytoskeleton in muscle cells	0.604516	stable	0.208702	stable	-1.71096	stable	0.388005	stable	1.7133	up	Spectrin beta chain OS=Folsomia candida OX=158441 GN=Fcan01_06255 PE=4 SV=1																																	Spectrin beta chain OS=Folsomia candida OX=158441 GN=Fcan01_06255 PE=4 SV=1	1198.76	960.099
110844021	fcd04820	Cytoskeleton	Cytoskeleton in muscle cells	0.604516	stable	0.208702	stable	-1.71096	stable	0.388005	stable	1.7133	up	Spectrin beta chain OS=Folsomia candida OX=158441 GN=Fcan01_06255 PE=4 SV=1																																	Spectrin beta chain OS=Folsomia candida OX=158441 GN=Fcan01_06255 PE=4 SV=1	1198.76	960.099
110844021	fcd04820	Cytoskeleton	Cytoskeleton in muscle cells	0.604516	stable	0.208702	stable	-1.71096	stable	0.388005	stable	1.7133	up	Spectrin beta chain OS=Folsomia candida OX=158441 GN=Fcan01_06255 PE=4 SV=1																																	Spectrin beta chain OS=Folsomia candida OX=158441 GN=Fcan01_06253 PE=3 SV=1	2983.96	2775.87
110844021	fcd04820	Cytoskeleton	Cytoskeleton in muscle cells	0.604516	stable	0.208702	stable	-1.71096	stable	0.388005	stable	1.7133	up	Spectrin beta chain OS=Folsomia candida OX=158441 GN=Fcan01_06255 PE=4 SV=1																																	Spectrin beta chain OS=Folsomia candida OX=158441 GN=Fcan01_06253 PE=3 SV=1	2983.96	2775.87
110844021	fcd04820	Cytoskeleton	Cytoskeleton in muscle cells	0.604516	stable	-0.68857	stable	1.07215	stable	0.388005	stable	1.7133	up	Spectrin beta chain OS=Folsomia candida OX=158441 GN=Fcan01_06255 PE=4 SV=1																																	Spectrin beta chain OS=Folsomia candida OX=158441 GN=Fcan01_06255 PE=4 SV=1	1198.76	960.099
110844021	fcd04820	Cytoskeleton	Cytoskeleton in muscle cells	0.604516	stable	-0.68857	stable	1.07215	stable	0.388005	stable	1.7133	up	Spectrin beta chain OS=Folsomia candida OX=158441 GN=Fcan01_06255 PE=4 SV=1																																	Spectrin beta chain OS=Folsomia candida OX=158441 GN=Fcan01_06255 PE=4 SV=1	1198.76	960.099
110844021	fcd04820	Cytoskeleton	Cytoskeleton in muscle cells	0.604516	stable	-0.68857	stable	1.07215	stable	0.388005	stable	1.7133	up	Spectrin beta chain OS=Folsomia candida OX=158441 GN=Fcan01_06255 PE=4 SV=1																																	Spectrin beta chain OS=Folsomia candida OX=158441 GN=Fcan01_06253 PE=3 SV=1	2983.96	2775.87
110844021	fcd04820	Cytoskeleton	Cytoskeleton in muscle cells	0.604516	stable	-0.68857	stable	1.07215	stable	0.388005	stable	1.7133	up	Spectrin beta chain OS=Folsomia candida OX=158441 GN=Fcan01_06255 PE=4 SV=1																																	Spectrin beta chain OS=Folsomia candida OX=158441 GN=Fcan01_06253 PE=3 SV=1	2983.96	2775.87
110844021	fcd04820	Cytoskeleton	Cytoskeleton in muscle cells	0.604516	stable	-0.68857	stable	1.07215	stable	0.388005	stable	-1.3221	down	Spectrin beta chain OS=Folsomia candida OX=158441 GN=Fcan01_06253 PE=3 SV=1																																	Spectrin beta chain OS=Folsomia candida OX=158441 GN=Fcan01_06255 PE=4 SV=1	1198.76	960.099
110844021	fcd04820	Cytoskeleton	Cytoskeleton in muscle cells	0.604516	stable	-0.68857	stable	1.07215	stable	0.388005	stable	-1.3221	down	Spectrin beta chain OS=Folsomia candida OX=158441 GN=Fcan01_06253 PE=3 SV=1																																	Spectrin beta chain OS=Folsomia candida OX=158441 GN=Fcan01_06255 PE=4 SV=1	1198.76	960.099
110844021	fcd04820	Cytoskeleton	Cytoskeleton in muscle cells	0.604516	stable	-0.68857	stable	1.07215	stable	0.388005	stable	-1.3221	down	Spectrin beta chain OS=Folsomia candida OX=158441 GN=Fcan01_06253 PE=3 SV=1																																	Spectrin beta chain OS=Folsomia candida OX=158441 GN=Fcan01_06253 PE=3 SV=1	2983.96	2775.87
110844021	fcd04820	Cytoskeleton	Cytoskeleton in muscle cells	0.604516	stable	-0.68857	stable	1.07215	stable	0.388005	stable	-1.3221	down	Spectrin beta chain OS=Folsomia candida OX=158441 GN=Fcan01_06253 PE=3 SV=1																																	Spectrin beta chain OS=Folsomia candida OX=158441 GN=Fcan01_06253 PE=3 SV=1	2983.96	2775.87
110844021	fcd04820	Cytoskeleton	Cytoskeleton in muscle cells	-1.74545	down	0.208702	stable	1.07215	stable	-1.0687	stable	1.7133	up	Spectrin beta chain OS=Folsomia candida OX=158441 GN=Fcan01_06255 PE=4 SV=1																																	Spectrin beta chain OS=Folsomia candida OX=158441 GN=Fcan01_06255 PE=4 SV=1	1198.76	960.099
110844021	fcd04820	Cytoskeleton	Cytoskeleton in muscle cells	-1.74545	down	0.208702	stable	1.07215	stable	-1.0687	stable	1.7133	up	Spectrin beta chain OS=Folsomia candida OX=158441 GN=Fcan01_06255 PE=4 SV=1																																	Spectrin beta chain OS=Folsomia candida OX=158441 GN=Fcan01_06255 PE=4 SV=1	1198.76	960.099
110844021	fcd04820	Cytoskeleton	Cytoskeleton in muscle cells	-1.74545	down	0.208702	stable	1.07215	stable	-1.0687	stable	1.7133	up	Spectrin beta chain OS=Folsomia candida OX=158441 GN=Fcan01_06255 PE=4 SV=1																																	Spectrin beta chain OS=Folsomia candida OX=158441 GN=Fcan01_06253 PE=3 SV=1	2983.96	2775.87
110844021	fcd04820	Cytoskeleton	Cytoskeleton in muscle cells	-1.74545	down	0.208702	stable	1.07215	stable	-1.0687	stable	1.7133	up	Spectrin beta chain OS=Folsomia candida OX=158441 GN=Fcan01_06255 PE=4 SV=1																																	Spectrin beta chain OS=Folsomia candida OX=158441 GN=Fcan01_06253 PE=3 SV=1	2983.96	2775.87
110844021	fcd04820	Cytoskeleton	Cytoskeleton in muscle cells	-1.74545	down	0.208702	stable	1.07215	stable	-1.0687	stable	-1.3221	down	Spectrin beta chain OS=Folsomia candida OX=158441 GN=Fcan01_06253 PE=3 SV=1																																	Spectrin beta chain OS=Folsomia candida OX=158441 GN=Fcan01_06255 PE=4 SV=1	1198.76	960.099
110844021	fcd04820	Cytoskeleton	Cytoskeleton in muscle cells	-1.74545	down	0.208702	stable	1.07215	stable	-1.0687	stable	-1.3221	down	Spectrin beta chain OS=Folsomia candida OX=158441 GN=Fcan01_06253 PE=3 SV=1																																	Spectrin beta chain OS=Folsomia candida OX=158441 GN=Fcan01_06255 PE=4 SV=1	1198.76	960.099
110844021	fcd04820	Cytoskeleton	Cytoskeleton in muscle cells	-1.74545	down	0.208702	stable	1.07215	stable	-1.0687	stable	-1.3221	down	Spectrin beta chain OS=Folsomia candida OX=158441 GN=Fcan01_06253 PE=3 SV=1																																	Spectrin beta chain OS=Folsomia candida OX=158441 GN=Fcan01_06253 PE=3 SV=1	2983.96	2775.87
110844021	fcd04820	Cytoskeleton	Cytoskeleton in muscle cells	-1.74545	down	0.208702	stable	1.07215	stable	-1.0687	stable	-1.3221	down	Spectrin beta chain OS=Folsomia candida OX=158441 GN=Fcan01_06253 PE=3 SV=1																																	Spectrin beta chain OS=Folsomia candida OX=158441 GN=Fcan01_06253 PE=3 SV=1	2983.96	2775.87
110844021	fcd04820	Cytoskeleton	Cytoskeleton in muscle cells	0.604516	stable	-0.68857	stable	-1.71096	stable	0.388005	stable	1.7133	up	Spectrin beta chain OS=Folsomia candida OX=158441 GN=Fcan01_06255 PE=4 SV=1																																	Spectrin beta chain OS=Folsomia candida OX=158441 GN=Fcan01_06255 PE=4 SV=1	1198.76	960.099
110844021	fcd04820	Cytoskeleton	Cytoskeleton in muscle cells	0.604516	stable	-0.68857	stable	-1.71096	stable	0.388005	stable	1.7133	up	Spectrin beta chain OS=Folsomia candida OX=158441 GN=Fcan01_06255 PE=4 SV=1																																	Spectrin beta chain OS=Folsomia candida OX=158441 GN=Fcan01_06255 PE=4 SV=1	1198.76	960.099
110844021	fcd04820	Cytoskeleton	Cytoskeleton in muscle cells	0.604516	stable	-0.68857	stable	-1.71096	stable	0.388005	stable	1.7133	up	Spectrin beta chain OS=Folsomia candida OX=158441 GN=Fcan01_06255 PE=4 SV=1																																	Spectrin beta chain OS=Folsomia candida OX=158441 GN=Fcan01_06253 PE=3 SV=1	2983.96	2775.87
110844021	fcd04820	Cytoskeleton	Cytoskeleton in muscle cells	0.604516	stable	-0.68857	stable	-1.71096	stable	0.388005	stable	1.7133	up	Spectrin beta chain OS=Folsomia candida OX=158441 GN=Fcan01_06255 PE=4 SV=1																																	Spectrin beta chain OS=Folsomia candida OX=158441 GN=Fcan01_06253 PE=3 SV=1	2983.96	2775.87
110844021	fcd04820	Cytoskeleton	Cytoskeleton in muscle cells	0.604516	stable	-0.68857	stable	1.07215	stable	-1.0687	stable	1.7133	up	Spectrin beta chain OS=Folsomia candida OX=158441 GN=Fcan01_06255 PE=4 SV=1																																	Spectrin beta chain OS=Folsomia candida OX=158441 GN=Fcan01_06255 PE=4 SV=1	1198.76	960.099
110844021	fcd04820	Cytoskeleton	Cytoskeleton in muscle cells	0.604516	stable	-0.68857	stable	1.07215	stable	-1.0687	stable	1.7133	up	Spectrin beta chain OS=Folsomia candida OX=158441 GN=Fcan01_06255 PE=4 SV=1																																	Spectrin beta chain OS=Folsomia candida OX=158441 GN=Fcan01_06255 PE=4 SV=1	1198.76	960.099
110844021	fcd04820	Cytoskeleton	Cytoskeleton in muscle cells	0.604516	stable	-0.68857	stable	1.07215	stable	-1.0687	stable	1.7133	up	Spectrin beta chain OS=Folsomia candida OX=158441 GN=Fcan01_06255 PE=4 SV=1																																	Spectrin beta chain OS=Folsomia candida OX=158441 GN=Fcan01_06253 PE=3 SV=1	2983.96	2775.87
110844021	fcd04820	Cytoskeleton	Cytoskeleton in muscle cells	0.604516	stable	-0.68857	stable	1.07215	stable	-1.0687	stable	1.7133	up	Spectrin beta chain OS=Folsomia candida OX=158441 GN=Fcan01_06255 PE=4 SV=1																																	Spectrin beta chain OS=Folsomia candida OX=158441 GN=Fcan01_06253 PE=3 SV=1	2983.96	2775.87
110844021	fcd04820	Cytoskeleton	Cytoskeleton in muscle cells	0.604516	stable	-0.68857	stable	1.07215	stable	-1.0687	stable	-1.3221	down	Spectrin beta chain OS=Folsomia candida OX=158441 GN=Fcan01_06253 PE=3 SV=1																																	Spectrin beta chain OS=Folsomia candida OX=158441 GN=Fcan01_06255 PE=4 SV=1	1198.76	960.099
110844021	fcd04820	Cytoskeleton	Cytoskeleton in muscle cells	0.604516	stable	-0.68857	stable	1.07215	stable	-1.0687	stable	-1.3221	down	Spectrin beta chain OS=Folsomia candida OX=158441 GN=Fcan01_06253 PE=3 SV=1																																	Spectrin beta chain OS=Folsomia candida OX=158441 GN=Fcan01_06255 PE=4 SV=1	1198.76	960.099
110844021	fcd04820	Cytoskeleton	Cytoskeleton in muscle cells	0.604516	stable	-0.68857	stable	1.07215	stable	-1.0687	stable	-1.3221	down	Spectrin beta chain OS=Folsomia candida OX=158441 GN=Fcan01_06253 PE=3 SV=1																																	Spectrin beta chain OS=Folsomia candida OX=158441 GN=Fcan01_06253 PE=3 SV=1	2983.96	2775.87
110844021	fcd04820	Cytoskeleton	Cytoskeleton in muscle cells	0.604516	stable	-0.68857	stable	1.07215	stable	-1.0687	stable	-1.3221	down	Spectrin beta chain OS=Folsomia candida OX=158441 GN=Fcan01_06253 PE=3 SV=1																																	Spectrin beta chain OS=Folsomia candida OX=158441 GN=Fcan01_06253 PE=3 SV=1	2983.96	2775.87
110844021	fcd04820	Cytoskeleton	Cytoskeleton in muscle cells	0.604516	stable	0.208702	stable	1.07215	stable	-1.0687	stable	1.7133	up	Spectrin beta chain OS=Folsomia candida OX=158441 GN=Fcan01_06255 PE=4 SV=1																																	Spectrin beta chain OS=Folsomia candida OX=158441 GN=Fcan01_06255 PE=4 SV=1	1198.76	960.099
110844021	fcd04820	Cytoskeleton	Cytoskeleton in muscle cells	0.604516	stable	0.208702	stable	1.07215	stable	-1.0687	stable	1.7133	up	Spectrin beta chain OS=Folsomia candida OX=158441 GN=Fcan01_06255 PE=4 SV=1																																	Spectrin beta chain OS=Folsomia candida OX=158441 GN=Fcan01_06255 PE=4 SV=1	1198.76	960.099
110844021	fcd04820	Cytoskeleton	Cytoskeleton in muscle cells	0.604516	stable	0.208702	stable	1.07215	stable	-1.0687	stable	1.7133	up	Spectrin beta chain OS=Folsomia candida OX=158441 GN=Fcan01_06255 PE=4 SV=1																																	Spectrin beta chain OS=Folsomia candida OX=158441 GN=Fcan01_06253 PE=3 SV=1	2983.96	2775.87
110844021	fcd04820	Cytoskeleton	Cytoskeleton in muscle cells	0.604516	stable	0.208702	stable	1.07215	stable	-1.0687	stable	1.7133	up	Spectrin beta chain OS=Folsomia candida OX=158441 GN=Fcan01_06255 PE=4 SV=1																																	Spectrin beta chain OS=Folsomia candida OX=158441 GN=Fcan01_06253 PE=3 SV=1	2983.96	2775.87
110844021	fcd04820	Cytoskeleton	Cytoskeleton in muscle cells	-1.74545	down	-0.68857	stable	1.07215	stable	-1.0687	stable	-1.3221	down	Spectrin beta chain OS=Folsomia candida OX=158441 GN=Fcan01_06253 PE=3 SV=1																																	Spectrin beta chain OS=Folsomia candida OX=158441 GN=Fcan01_06255 PE=4 SV=1	1198.76	960.099
110844021	fcd04820	Cytoskeleton	Cytoskeleton in muscle cells	-1.74545	down	-0.68857	stable	1.07215	stable	-1.0687	stable	-1.3221	down	Spectrin beta chain OS=Folsomia candida OX=158441 GN=Fcan01_06253 PE=3 SV=1																																	Spectrin beta chain OS=Folsomia candida OX=158441 GN=Fcan01_06255 PE=4 SV=1	1198.76	960.099
110844021	fcd04820	Cytoskeleton	Cytoskeleton in muscle cells	-1.74545	down	-0.68857	stable	1.07215	stable	-1.0687	stable	-1.3221	down	Spectrin beta chain OS=Folsomia candida OX=158441 GN=Fcan01_06253 PE=3 SV=1																																	Spectrin beta chain OS=Folsomia candida OX=158441 GN=Fcan01_06253 PE=3 SV=1	2983.96	2775.87
110844021	fcd04820	Cytoskeleton	Cytoskeleton in muscle cells	-1.74545	down	-0.68857	stable	1.07215	stable	-1.0687	stable	-1.3221	down	Spectrin beta chain OS=Folsomia candida OX=158441 GN=Fcan01_06253 PE=3 SV=1																																	Spectrin beta chain OS=Folsomia candida OX=158441 GN=Fcan01_06253 PE=3 SV=1	2983.96	2775.87
110844021	fcd04820	Cytoskeleton	Cytoskeleton in muscle cells	0.604516	stable	0.208702	stable	1.07215	stable	-1.0687	stable	-1.3221	down	Spectrin beta chain OS=Folsomia candida OX=158441 GN=Fcan01_06253 PE=3 SV=1																																	Spectrin beta chain OS=Folsomia candida OX=158441 GN=Fcan01_06255 PE=4 SV=1	1198.76	960.099
110844021	fcd04820	Cytoskeleton	Cytoskeleton in muscle cells	0.604516	stable	0.208702	stable	1.07215	stable	-1.0687	stable	-1.3221	down	Spectrin beta chain OS=Folsomia candida OX=158441 GN=Fcan01_06253 PE=3 SV=1																																	Spectrin beta chain OS=Folsomia candida OX=158441 GN=Fcan01_06255 PE=4 SV=1	1198.76	960.099
110844021	fcd04820	Cytoskeleton	Cytoskeleton in muscle cells	0.604516	stable	0.208702	stable	1.07215	stable	-1.0687	stable	-1.3221	down	Spectrin beta chain OS=Folsomia candida OX=158441 GN=Fcan01_06253 PE=3 SV=1																																	Spectrin beta chain OS=Folsomia candida OX=158441 GN=Fcan01_06253 PE=3 SV=1	2983.96	2775.87
110844021	fcd04820	Cytoskeleton	Cytoskeleton in muscle cells	0.604516	stable	0.208702	stable	1.07215	stable	-1.0687	stable	-1.3221	down	Spectrin beta chain OS=Folsomia candida OX=158441 GN=Fcan01_06253 PE=3 SV=1																																	Spectrin beta chain OS=Folsomia candida OX=158441 GN=Fcan01_06253 PE=3 SV=1	2983.96	2775.87
110844146	fcd04828	Cytoskeleton	Cytoskeleton in muscle cells	1.2063	up	0.457552	stable	1.53404	stable	-0.29747	stable	-2.55578	down	Nidogen-2 OS=Folsomia candida OX=158441 GN=Fcan01_05712 PE=4 SV=1																																	Nidogen-2 OS=Folsomia candida OX=158441 GN=Fcan01_05712 PE=4 SV=1	2150.01	1996.26
110844146	fcd04820	Cytoskeleton	Cytoskeleton in muscle cells	1.2063	up	0.457552	stable	1.53404	stable	-0.29747	stable	-2.55578	down	Nidogen-2 OS=Folsomia candida OX=158441 GN=Fcan01_05712 PE=4 SV=1																																	Nidogen-2 OS=Folsomia candida OX=158441 GN=Fcan01_05712 PE=4 SV=1	2150.01	1996.26
110844665	fcd04826	Cytoskeleton	Cytoskeleton in muscle cells	-1.54048	down	-0.3191	stable	0.211996	stable	1.44195	up	-0.50004	stable	AMP deaminase OS=Folsomia candida OX=158441 GN=Fcan01_05894 PE=3 SV=1																																	AMP deaminase OS=Folsomia candida OX=158441 GN=Fcan01_05894 PE=3 SV=1	8963.25	17653.9
110844776	fcd04831	Cytoskeleton	Cytoskeleton in muscle cells	1.61997	up	2.05044	up	1.05534	stable	1.23003	stable	-1.13631	stable	Sodium/potassium-transporting ATPase subunit alpha OS=Folsomia candida OX=158441 GN=Fcan01_05112 PE=3 SV=1																																	Sodium/potassium-transporting ATPase subunit alpha OS=Folsomia candida OX=158441 GN=Fcan01_05112 PE=3 SV=1	1488.88	1214.91
110848841	fcd04820	Cytoskeleton	Cytoskeleton in muscle cells	0.38758	stable	0.095362	stable	1.5638	up	-0.2258	stable	-3.02618	down	Actin-3 OS=Folsomia candida OX=158441 GN=Fcan01_09765 PE=3 SV=1																																	Actin-3 OS=Folsomia candida OX=158441 GN=Fcan01_09765 PE=3 SV=1	66237.3	73944.5
110849486	fcd04820	Cytoskeleton	Cytoskeleton in muscle cells	0.74579	stable	0.824416	stable	-0.16488	stable	-1.94819	down	-4.84214	down	Lamin Dm0 OS=Folsomia candida OX=158441 GN=Fcan01_03279 PE=3 SV=1																																	Lamin Dm0 OS=Folsomia candida OX=158441 GN=Fcan01_03279 PE=3 SV=1	89062.7	64787.9
110849837	fcd04820	Cytoskeleton	Cytoskeleton in muscle cells	-1.06399	stable	-0.29501	stable	-1.6058	stable	0.491966	stable	3.12032	up	Tropomyosin OS=Folsomia candida OX=158441 GN=Fcan01_02474 PE=3 SV=1																																	Tropomyosin OS=Folsomia candida OX=158441 GN=Fcan01_02474 PE=3 SV=1	13617.3	19125.4
110851118	fcd04820	Cytoskeleton	Cytoskeleton in muscle cells	2.82472	up	1.77842	up	0.602743	stable	1.74269	up	3.83729	up	Fibulin-2 OS=Folsomia candida OX=158441 GN=Fcan01_12130 PE=4 SV=1																																	Fibulin-2 OS=Folsomia candida OX=158441 GN=Fcan01_12130 PE=4 SV=1	4637.17	345.538
110851118	fcd04830	Cytoskeleton	Cytoskeleton in muscle cells	2.82472	up	1.77842	up	0.602743	stable	1.74269	up	3.83729	up	Fibulin-2 OS=Folsomia candida OX=158441 GN=Fcan01_12130 PE=4 SV=1																																	Fibulin-2 OS=Folsomia candida OX=158441 GN=Fcan01_12130 PE=4 SV=1	4637.17	345.538
110851809	fcd04820	Cytoskeleton	Cytoskeleton in muscle cells	-1.2906	down	-0.15974	stable	0.138489	stable	0.092697	stable	3.49322	up	Sodium/potassium-transporting ATPase subunit beta-2 OS=Folsomia candida OX=158441 GN=Fcan01_12894 PE=3 SV=1																																	Sodium/potassium-transporting ATPase subunit beta-2 OS=Folsomia candida OX=158441 GN=Fcan01_12894 PE=3 SV=1	1976.81	2855.82
110851809	fcd04827	Cytoskeleton	Cytoskeleton in muscle cells	-1.2906	down	-0.15974	stable	0.138489	stable	0.092697	stable	3.49322	up	Sodium/potassium-transporting ATPase subunit beta-2 OS=Folsomia candida OX=158441 GN=Fcan01_12894 PE=3 SV=1																																	Sodium/potassium-transporting ATPase subunit beta-2 OS=Folsomia candida OX=158441 GN=Fcan01_12894 PE=3 SV=1	1976.81	2855.82
110852416	fcd04820	Cytoskeleton	Cytoskeleton in muscle cells	0.274448	stable	0.068481	stable	1.55461	up	-0.22001	stable	-2.88054	down	Actin-5C OS=Folsomia candida OX=158441 GN=Fcan01_13511 PE=3 SV=1																																	Actin-5C OS=Folsomia candida OX=158441 GN=Fcan01_13511 PE=3 SV=1	70414.5	84466.6
110853473	fcd04820	Cytoskeleton	Cytoskeleton in muscle cells	-0.82509	stable	-0.21484	stable	-1.48011	stable	-0.49082	stable	2.83797	up	Myosin heavy chain, muscle OS=Folsomia candida OX=158441 GN=Fcan01_00303 PE=3 SV=1																																	Myosin heavy chain, muscle OS=Folsomia candida OX=158441 GN=Fcan01_00303 PE=3 SV=1	29981.2	33201.6
110858682	fcd04823	Cytoskeleton	Cytoskeleton in muscle cells	-3.70862	down	-2.04452	down	-3.21376	down	-0.87753	stable	-1.02871	stable	Ankyrin-2 OS=Folsomia candida OX=158441 GN=Fcan01_21891 PE=4 SV=1																																	Ankyrin-2 OS=Folsomia candida OX=158441 GN=Fcan01_21891 PE=4 SV=1	120051	6289.83
110858682	fcd04823	Cytoskeleton	Cytoskeleton in muscle cells	-3.70862	down	-2.04452	down	-3.21376	down	-0.87753	stable	-1.02871	stable	Ankyrin-2 OS=Folsomia candida OX=158441 GN=Fcan01_21891 PE=4 SV=1																																	Ankyrin-2 OS=Folsomia candida OX=158441 GN=Fcan01_21891 PE=4 SV=1	120051	6289.83
110858682	fcd04823	Cytoskeleton	Cytoskeleton in muscle cells	-3.70862	down	-2.04452	down	-3.21376	down	-0.87753	stable	-1.02871	stable	Ankyrin-2 OS=Folsomia candida OX=158441 GN=Fcan01_21891 PE=4 SV=1																																	Ankyrin-2 OS=Folsomia candida OX=158441 GN=Fcan01_21892 PE=4 SV=1	3285.89	1345.34
110858682	fcd04823	Cytoskeleton	Cytoskeleton in muscle cells	-3.70862	down	-2.04452	down	-3.21376	down	-0.87753	stable	-1.02871	stable	Ankyrin-2 OS=Folsomia candida OX=158441 GN=Fcan01_21891 PE=4 SV=1																																	Ankyrin-2 OS=Folsomia candida OX=158441 GN=Fcan01_21892 PE=4 SV=1	3285.89	1345.34
110858682	fcd04823	Cytoskeleton	Cytoskeleton in muscle cells	-0.18567	stable	-2.04452	down	-3.21376	down	-0.87753	stable	-1.02871	stable	Ankyrin-2 OS=Folsomia candida OX=158441 GN=Fcan01_21891 PE=4 SV=1																																	Ankyrin-2 OS=Folsomia candida OX=158441 GN=Fcan01_21891 PE=4 SV=1	120051	6289.83
110858682	fcd04823	Cytoskeleton	Cytoskeleton in muscle cells	-0.18567	stable	-2.04452	down	-3.21376	down	-0.87753	stable	-1.02871	stable	Ankyrin-2 OS=Folsomia candida OX=158441 GN=Fcan01_21891 PE=4 SV=1																																	Ankyrin-2 OS=Folsomia candida OX=158441 GN=Fcan01_21891 PE=4 SV=1	120051	6289.83
110858682	fcd04823	Cytoskeleton	Cytoskeleton in muscle cells	-0.18567	stable	-2.04452	down	-3.21376	down	-0.87753	stable	-1.02871	stable	Ankyrin-2 OS=Folsomia candida OX=158441 GN=Fcan01_21891 PE=4 SV=1																																	Ankyrin-2 OS=Folsomia candida OX=158441 GN=Fcan01_21892 PE=4 SV=1	3285.89	1345.34
110858682	fcd04823	Cytoskeleton	Cytoskeleton in muscle cells	-0.18567	stable	-2.04452	down	-3.21376	down	-0.87753	stable	-1.02871	stable	Ankyrin-2 OS=Folsomia candida OX=158441 GN=Fcan01_21891 PE=4 SV=1																																	Ankyrin-2 OS=Folsomia candida OX=158441 GN=Fcan01_21892 PE=4 SV=1	3285.89	1345.34
110858682	fcd04823	Cytoskeleton	Cytoskeleton in muscle cells	-0.18567	stable	-2.04452	down	0.08832	stable	-0.87753	stable	-1.02871	stable	Ankyrin-2 OS=Folsomia candida OX=158441 GN=Fcan01_21891 PE=4 SV=1																																	Ankyrin-2 OS=Folsomia candida OX=158441 GN=Fcan01_21891 PE=4 SV=1	120051	6289.83
110858682	fcd04823	Cytoskeleton	Cytoskeleton in muscle cells	-0.18567	stable	-2.04452	down	0.08832	stable	-0.87753	stable	-1.02871	stable	Ankyrin-2 OS=Folsomia candida OX=158441 GN=Fcan01_21891 PE=4 SV=1																																	Ankyrin-2 OS=Folsomia candida OX=158441 GN=Fcan01_21891 PE=4 SV=1	120051	6289.83
110858682	fcd04823	Cytoskeleton	Cytoskeleton in muscle cells	-0.18567	stable	-2.04452	down	0.08832	stable	-0.87753	stable	-1.02871	stable	Ankyrin-2 OS=Folsomia candida OX=158441 GN=Fcan01_21891 PE=4 SV=1																																	Ankyrin-2 OS=Folsomia candida OX=158441 GN=Fcan01_21892 PE=4 SV=1	3285.89	1345.34
110858682	fcd04823	Cytoskeleton	Cytoskeleton in muscle cells	-0.18567	stable	-2.04452	down	0.08832	stable	-0.87753	stable	-1.02871	stable	Ankyrin-2 OS=Folsomia candida OX=158441 GN=Fcan01_21891 PE=4 SV=1																																	Ankyrin-2 OS=Folsomia candida OX=158441 GN=Fcan01_21892 PE=4 SV=1	3285.89	1345.34
110858682	fcd04823	Cytoskeleton	Cytoskeleton in muscle cells	-3.70862	down	-2.04452	down	0.08832	stable	-0.87753	stable	-1.02871	stable	Ankyrin-2 OS=Folsomia candida OX=158441 GN=Fcan01_21891 PE=4 SV=1																																	Ankyrin-2 OS=Folsomia candida OX=158441 GN=Fcan01_21891 PE=4 SV=1	120051	6289.83
110858682	fcd04823	Cytoskeleton	Cytoskeleton in muscle cells	-3.70862	down	-2.04452	down	0.08832	stable	-0.87753	stable	-1.02871	stable	Ankyrin-2 OS=Folsomia candida OX=158441 GN=Fcan01_21891 PE=4 SV=1																																	Ankyrin-2 OS=Folsomia candida OX=158441 GN=Fcan01_21891 PE=4 SV=1	120051	6289.83
110858682	fcd04823	Cytoskeleton	Cytoskeleton in muscle cells	-3.70862	down	-2.04452	down	0.08832	stable	-0.87753	stable	-1.02871	stable	Ankyrin-2 OS=Folsomia candida OX=158441 GN=Fcan01_21891 PE=4 SV=1																																	Ankyrin-2 OS=Folsomia candida OX=158441 GN=Fcan01_21892 PE=4 SV=1	3285.89	1345.34
110858682	fcd04823	Cytoskeleton	Cytoskeleton in muscle cells	-3.70862	down	-2.04452	down	0.08832	stable	-0.87753	stable	-1.02871	stable	Ankyrin-2 OS=Folsomia candida OX=158441 GN=Fcan01_21891 PE=4 SV=1																																	Ankyrin-2 OS=Folsomia candida OX=158441 GN=Fcan01_21892 PE=4 SV=1	3285.89	1345.34
110858682	fcd04823	Cytoskeleton	Cytoskeleton in muscle cells	-0.18567	stable	0.019988	stable	-3.21376	down	-0.87753	stable	-1.02871	stable	Ankyrin-2 OS=Folsomia candida OX=158441 GN=Fcan01_21891 PE=4 SV=1																																	Ankyrin-2 OS=Folsomia candida OX=158441 GN=Fcan01_21891 PE=4 SV=1	120051	6289.83
110858682	fcd04823	Cytoskeleton	Cytoskeleton in muscle cells	-0.18567	stable	0.019988	stable	-3.21376	down	-0.87753	stable	-1.02871	stable	Ankyrin-2 OS=Folsomia candida OX=158441 GN=Fcan01_21891 PE=4 SV=1																																	Ankyrin-2 OS=Folsomia candida OX=158441 GN=Fcan01_21891 PE=4 SV=1	120051	6289.83
110858682	fcd04823	Cytoskeleton	Cytoskeleton in muscle cells	-0.18567	stable	0.019988	stable	-3.21376	down	-0.87753	stable	-1.02871	stable	Ankyrin-2 OS=Folsomia candida OX=158441 GN=Fcan01_21891 PE=4 SV=1																																	Ankyrin-2 OS=Folsomia candida OX=158441 GN=Fcan01_21892 PE=4 SV=1	3285.89	1345.34
110858682	fcd04823	Cytoskeleton	Cytoskeleton in muscle cells	-0.18567	stable	0.019988	stable	-3.21376	down	-0.87753	stable	-1.02871	stable	Ankyrin-2 OS=Folsomia candida OX=158441 GN=Fcan01_21891 PE=4 SV=1																																	Ankyrin-2 OS=Folsomia candida OX=158441 GN=Fcan01_21892 PE=4 SV=1	3285.89	1345.34
110858682	fcd04823	Cytoskeleton	Cytoskeleton in muscle cells	-3.70862	down	0.019988	stable	-3.21376	down	-0.87753	stable	-1.02871	stable	Ankyrin-2 OS=Folsomia candida OX=158441 GN=Fcan01_21891 PE=4 SV=1																																	Ankyrin-2 OS=Folsomia candida OX=158441 GN=Fcan01_21891 PE=4 SV=1	120051	6289.83
110858682	fcd04823	Cytoskeleton	Cytoskeleton in muscle cells	-3.70862	down	0.019988	stable	-3.21376	down	-0.87753	stable	-1.02871	stable	Ankyrin-2 OS=Folsomia candida OX=158441 GN=Fcan01_21891 PE=4 SV=1																																	Ankyrin-2 OS=Folsomia candida OX=158441 GN=Fcan01_21891 PE=4 SV=1	120051	6289.83
110858682	fcd04823	Cytoskeleton	Cytoskeleton in muscle cells	-3.70862	down	0.019988	stable	-3.21376	down	-0.87753	stable	-1.02871	stable	Ankyrin-2 OS=Folsomia candida OX=158441 GN=Fcan01_21891 PE=4 SV=1																																	Ankyrin-2 OS=Folsomia candida OX=158441 GN=Fcan01_21892 PE=4 SV=1	3285.89	1345.34
110858682	fcd04823	Cytoskeleton	Cytoskeleton in muscle cells	-3.70862	down	0.019988	stable	-3.21376	down	-0.87753	stable	-1.02871	stable	Ankyrin-2 OS=Folsomia candida OX=158441 GN=Fcan01_21891 PE=4 SV=1																																	Ankyrin-2 OS=Folsomia candida OX=158441 GN=Fcan01_21892 PE=4 SV=1	3285.89	1345.34
110858682	fcd04823	Cytoskeleton	Cytoskeleton in muscle cells	-0.18567	stable	0.019988	stable	0.08832	stable	-0.87753	stable	-1.02871	stable	Ankyrin-2 OS=Folsomia candida OX=158441 GN=Fcan01_21891 PE=4 SV=1																																	Ankyrin-2 OS=Folsomia candida OX=158441 GN=Fcan01_21891 PE=4 SV=1	120051	6289.83
110858682	fcd04823	Cytoskeleton	Cytoskeleton in muscle cells	-0.18567	stable	0.019988	stable	0.08832	stable	-0.87753	stable	-1.02871	stable	Ankyrin-2 OS=Folsomia candida OX=158441 GN=Fcan01_21891 PE=4 SV=1																																	Ankyrin-2 OS=Folsomia candida OX=158441 GN=Fcan01_21891 PE=4 SV=1	120051	6289.83
110858682	fcd04823	Cytoskeleton	Cytoskeleton in muscle cells	-0.18567	stable	0.019988	stable	0.08832	stable	-0.87753	stable	-1.02871	stable	Ankyrin-2 OS=Folsomia candida OX=158441 GN=Fcan01_21891 PE=4 SV=1																																	Ankyrin-2 OS=Folsomia candida OX=158441 GN=Fcan01_21892 PE=4 SV=1	3285.89	1345.34
110858682	fcd04823	Cytoskeleton	Cytoskeleton in muscle cells	-0.18567	stable	0.019988	stable	0.08832	stable	-0.87753	stable	-1.02871	stable	Ankyrin-2 OS=Folsomia candida OX=158441 GN=Fcan01_21891 PE=4 SV=1																																	Ankyrin-2 OS=Folsomia candida OX=158441 GN=Fcan01_21892 PE=4 SV=1	3285.89	1345.34
110858682	fcd04823	Cytoskeleton	Cytoskeleton in muscle cells	-3.70862	down	0.019988	stable	0.08832	stable	-0.87753	stable	-1.02871	stable	Ankyrin-2 OS=Folsomia candida OX=158441 GN=Fcan01_21891 PE=4 SV=1																																	Ankyrin-2 OS=Folsomia candida OX=158441 GN=Fcan01_21891 PE=4 SV=1	120051	6289.83
110858682	fcd04823	Cytoskeleton	Cytoskeleton in muscle cells	-3.70862	down	0.019988	stable	0.08832	stable	-0.87753	stable	-1.02871	stable	Ankyrin-2 OS=Folsomia candida OX=158441 GN=Fcan01_21891 PE=4 SV=1																																	Ankyrin-2 OS=Folsomia candida OX=158441 GN=Fcan01_21891 PE=4 SV=1	120051	6289.83
110858682	fcd04823	Cytoskeleton	Cytoskeleton in muscle cells	-3.70862	down	0.019988	stable	0.08832	stable	-0.87753	stable	-1.02871	stable	Ankyrin-2 OS=Folsomia candida OX=158441 GN=Fcan01_21891 PE=4 SV=1																																	Ankyrin-2 OS=Folsomia candida OX=158441 GN=Fcan01_21892 PE=4 SV=1	3285.89	1345.34
110858682	fcd04823	Cytoskeleton	Cytoskeleton in muscle cells	-3.70862	down	0.019988	stable	0.08832	stable	-0.87753	stable	-1.02871	stable	Ankyrin-2 OS=Folsomia candida OX=158441 GN=Fcan01_21891 PE=4 SV=1																																	Ankyrin-2 OS=Folsomia candida OX=158441 GN=Fcan01_21892 PE=4 SV=1	3285.89	1345.34
110861505	fcd04829	Cytoskeleton	Cytoskeleton in muscle cells	-1.32965	down	-0.0919	stable	-2.29635	stable	0.799944	stable	1.02622	stable	2-phospho-D-glycerate hydro-lyase OS=Folsomia candida OX=158441 GN=Fcan01_26307 PE=3 SV=1																																	2-phospho-D-glycerate hydro-lyase OS=Folsomia candida OX=158441 GN=Fcan01_26307 PE=3 SV=1	2685.24	3671.98
110862559	fcd04820	Cytoskeleton	Cytoskeleton in muscle cells	-0.00111	stable	0.380757	stable	0.244721	stable	1.46347	up	-4.42702	down	Vinculin OS=Folsomia candida OX=158441 GN=Fcan01_27990 PE=3 SV=1																																	Vinculin OS=Folsomia candida OX=158441 GN=Fcan01_27990 PE=3 SV=1	1363.57	176.047
[truncated: 59 more columns]
