# Supplementary material for: Proteomic Responses of the Springtail Folsomia candida to Drought
Source: Insects. 2025 Jul 9;16(7):707. doi: 10.3390/insects16070707 (PMC12295829; doi:10.3390/insects16070707)
Supplement: Supplementary file 1 [file insects-16-00707-s001.zip › Supplementary Dataset S4. Interaction effect of drought and time on proteins in pathways.xlsm]

## Sheet: sheet1
Supplementary dataset 4 Interaction effect of drought and time on proteins in pathways. The ID for each protein is in the geneid column accroding to Folsomia candida reference genome (ASM221717v1) in NCBI database. There are two factors to the proteome of springtails in this study, namely the duration of drought stress and the soil water content. The Time(adj.p), SWC(adj.p) and interaction(adj.p)…
geneid	Time(F.val)	Time(raw.p)	Time(adj.p)	SWC(F.val)	SWC(raw.p)	SWC(adj.p)	Interaction(F.val)	Interaction(raw.p)	Interaction(adj.p)
110851025	100.08	6.26e-13	1.252e-10	29.645	2.49e-05	0.0011286	65.6	3.27e-11	6.54e-09
110845445	63.178	4.62e-11	4.62e-09	32.163	1.5e-05	0.001	17.972	2.11e-06	3.8e-05
110862886	41.264	2.16e-09	1.44e-07	24.043	8.59e-05	0.001908	4.429	0.01	0.024691
110853073	38.95	3.58e-09	1.564e-07	8.656	0.008	0.041026	9.096	0.000235	0.0013429
1.10849e+08	38.558	3.91e-09	1.564e-07	7.945	0.011	0.051163	18.444	1.73e-06	3.46e-05
110848177	36.386	6.49e-09	2.1633e-07	11.582	0.003	0.02069	0.808	0.534	0.60112
110846831	28.901	4.64e-08	1.3257e-06	6.119	0.022	0.078571	13.25	1.97e-05	0.00024625
110848377	27.507	7.01e-08	1.6067e-06	6.906	0.016	0.062745	13.407	1.81e-05	0.00024133
110846594	27.408	7.23e-08	1.6067e-06	37.347	5.68e-06	0.000568	1.956	0.14	0.20741
110857183	26.009	1.12e-07	2.24e-06	16.641	0.000584	0.0064889	18.629	1.6e-06	3.46e-05
110858348	25.628	1.26e-07	2.2909e-06	0.042	0.839	0.88783	25.673	1.24e-07	4.96e-06
1.10843e+08	24.544	1.79e-07	2.9833e-06	3.827	0.065	0.1625	19.972	9.32e-07	2.6629e-05
110849766	23.371	2.67e-07	4.1077e-06	8.707	0.008	0.041026	4.442	0.01	0.024691
110851868	22.96	3.08e-07	4.3333e-06	3.191	0.089	0.2046	13.916	1.39e-05	0.00019857
110858879	22.804	3.25e-07	4.3333e-06	0.78	0.388	0.53889	4.325	0.011	0.026829
110856178	19.454	1.14e-06	1.425e-05	6.516	0.019	0.07037	29.969	3.42e-08	3.185e-06
110848022	18.451	1.72e-06	2.0235e-05	27.597	3.85e-05	0.0011286	2.444	0.08	0.13793
110846300	18.06	2.03e-06	2.2556e-05	14.609	0.001	0.0095238	12.278	3.34e-05	0.00035158
110842481	16.189	4.63e-06	4.8737e-05	8.162	0.01	0.047619	13.021	2.22e-05	0.00026118
110851501	15.759	5.65e-06	5.5727e-05	0.018	0.896	0.91897	19.125	1.31e-06	3.275e-05
110862383	15.665	5.9e-06	5.5727e-05	1.295	0.269	0.43387	6.104	0.002	0.0065574
110857972	15.583	6.13e-06	5.5727e-05	20.138	0.000225	0.0034143	7.266	0.000877	0.003813
118436383	15.44	6.56e-06	5.7043e-05	13.322	0.002	0.014815	3.95	0.016	0.037209
110842936	15.025	8.01e-06	6.6519e-05	2.536	0.127	0.25657	11.326	5.76e-05	0.00052364
110843714	14.82	8.85e-06	6.6519e-05	18.994	0.000305	0.0038125	9.831	0.000145	0.001
110841661	14.811	8.89e-06	6.6519e-05	8.385	0.009	0.045	7.305	0.000851	0.003813
110855822	14.79	8.98e-06	6.6519e-05	12.724	0.002	0.014815	3.109	0.038	0.07451
110850963	14.191	1.21e-05	8.6429e-05	8.175	0.01	0.047619	5.512	0.004	0.012308
110858632	14.032	1.31e-05	9.0345e-05	2.557	0.125	0.25657	10.39	0.000102	0.00076296
110844817	13.184	2.04e-05	0.000136	0.156	0.697	0.77877	6.577	0.002	0.0065574
110843971	12.764	2.55e-05	0.00016125	1.363	0.257	0.41789	27.828	6.37e-08	3.185e-06
110851626	12.747	2.58e-05	0.00016125	8.738	0.008	0.041026	12.394	3.13e-05	0.00034778
110853279	12.398	3.12e-05	0.00018909	4.06	0.058	0.14872	28.475	5.25e-08	3.185e-06
110847971	12.162	3.56e-05	0.00020941	4.12	0.056	0.14737	9.587	0.00017	0.0011032
110845533	11.985	3.94e-05	0.00022514	5.567	0.029	0.095082	7.376	0.000806	0.0037488
110847356	11.75	4.5e-05	0.00025	0.671	0.422	0.57415	9.831	0.000145	0.001
110845186	11.544	5.07e-05	0.00027405	0.523	0.478	0.61282	4.41	0.01	0.024691
110848532	11.012	6.95e-05	0.00036579	39.698	3.77e-06	0.000568	6.454	0.002	0.0065574
110845456	10.293	0.000108	0.00055385	1.648	0.214	0.36897	3.131	0.037	0.074
110847795	9.962	0.000133	0.000665	3.192	0.089	0.2046	12.18	3.53e-05	0.000353
110857023	9.868	0.000141	0.0006878	3.656	0.07	0.16867	5.261	0.005	0.014706
110845603	9.655	0.000162	0.00077143	0.622	0.439	0.58146	6.003	0.002	0.0065574
1.10859e+08	9.391	0.000193	0.00089091	6.901	0.016	0.062745	5.214	0.005	0.014706
110858384	9.366	0.000196	0.00089091	4.187	0.054	0.14737	3.383	0.029	0.061053
110856853	9.187	0.000221	0.00098222	1.496	0.236	0.39664	5.632	0.003	0.0095238
110862040	8.559	0.00034	0.0014783	20.969	0.000182	0.0033	6.901	0.001	0.0038462
110845185	8.168	0.000449	0.0019106	6.395	0.02	0.072727	0.694	0.605	0.66484
110850869	8.027	0.000497	0.0020708	27.922	3.59e-05	0.0011286	5.76	0.003	0.0095238
110850994	7.945	0.000527	0.002151	1.04	0.32	0.49231	7.414	0.000783	0.0037286
110854541	7.871	0.000557	0.002228	2.637	0.12	0.25	10.704	8.37e-05	0.0006696
110854266	7.734	0.000616	0.0024157	2.332	0.142	0.27843	4.773	0.007	0.019178
110848136	7.165	0.000948	0.0033898	0.888	0.357	0.51	8.315	0.000404	0.0021263
110842678	6.906	0.001	0.0033898	24.803	7.19e-05	0.0017975	6.283	0.002	0.0065574
110858007	6.813	0.001	0.0033898	0.795	0.383	0.53706	9.495	0.00018	0.001125
110848840	6.723	0.001	0.0033898	5.998	0.024	0.081356	4.492	0.009	0.023684
110846741	6.907	0.001	0.0033898	0.006	0.939	0.94848	2.747	0.057	0.10459
110850690	6.918	0.001	0.0033898	0.019	0.891	0.91856	2.66	0.063	0.11455
110857773	6.81	0.001	0.0033898	1.392	0.252	0.41311	2.261	0.099	0.1623
110856741	6.643	0.001	0.0033898	12.972	0.002	0.014815	3.754	0.02	0.043956
110856708	6.531	0.002	0.0061538	2.68	0.117	0.24632	4.787	0.007	0.019178
110859347	6.363	0.002	0.0061538	0.037	0.85	0.89474	8.617	0.000326	0.0017622
110848477	6.581	0.002	0.0061538	3.736	0.068	0.1679	2.221	0.103	0.16613
110852188	6.132	0.002	0.0061538	5.28	0.032	0.10159	9.574	0.000171	0.0011032
110843168	6.042	0.002	0.0061538	1.517	0.232	0.39322	1.703	0.189	0.26573
110851173	6.476	0.002	0.0061538	7.239	0.014	0.06087	4.387	0.01	0.024691
110848141	5.948	0.003	0.0085714	10.985	0.003	0.02069	6.906	0.001	0.0038462
110853850	5.762	0.003	0.0085714	4.666	0.043	0.1303	5.226	0.005	0.014706
110843016	5.785	0.003	0.0085714	14.286	0.001	0.0095238	1.773	0.174	0.24681
110860110	5.951	0.003	0.0085714	12.15	0.002	0.014815	6.642	0.001	0.0038462
110850783	5.905	0.003	0.0085714	0.745	0.398	0.54521	11.481	5.26e-05	0.00050095
110856657	5.315	0.004	0.010526	0.215	0.648	0.74913	0.274	0.891	0.89548
110851145	5.482	0.004	0.010526	0.188	0.669	0.76457	3.773	0.019	0.042697
110852874	5.314	0.004	0.010526	4.505	0.046	0.13529	10.373	0.000103	0.00076296
110846096	5.457	0.004	0.010526	1.988	0.174	0.31636	6.046	0.002	0.0065574
110862108	5.471	0.004	0.010526	1.763	0.199	0.35398	5.012	0.006	0.017391
110852136	5.498	0.004	0.010526	0.554	0.465	0.61184	0.666	0.623	0.68087
110843460	5.077	0.005	0.011905	0.102	0.753	0.81848	9.296	0.000205	0.0012059
110843144	5.091	0.005	0.011905	2.399	0.137	0.27129	4.211	0.012	0.028916
110853925	5.142	0.005	0.011905	4.03	0.058	0.14872	2.083	0.121	0.18615
110848712	5.291	0.005	0.011905	12.051	0.002	0.014815	2.197	0.106	0.1696
110856190	5.224	0.005	0.011905	1.463	0.24	0.4	3.334	0.03	0.0625
110856117	5.146	0.005	0.011905	0.105	0.75	0.81848	23.836	2.28e-07	7.6e-06
110851885	5.18	0.005	0.011905	20.644	0.000198	0.0033	1.021	0.421	0.50119
110845162	5.187	0.005	0.011905	0.008	0.931	0.94518	4.127	0.013	0.030952
110848173	4.956	0.006	0.013953	6.671	0.018	0.069231	0.515	0.725	0.7754
110848077	5.015	0.006	0.013953	1.408	0.249	0.41157	2.392	0.085	0.14167
110848572	4.824	0.007	0.016092	3.095	0.094	0.21348	14.688	9.44e-06	0.00014523
110846345	4.587	0.009	0.020225	1.756	0.2	0.35398	2.647	0.064	0.11532
110855915	4.517	0.009	0.020225	0.527	0.476	0.61282	1.596	0.214	0.28667
110843114	4.381	0.01	0.022222	4.598	0.044	0.13134	1.827	0.163	0.23286
110860884	4.267	0.012	0.026087	19.431	0.000271	0.0036133	4.674	0.008	0.021622
110844102	4.251	0.012	0.026087	1.038	0.32	0.49231	2.521	0.073	0.1292
110850862	4.102	0.014	0.030108	0.34	0.566	0.67784	10.813	7.83e-05	0.0006696
110856191	4.03	0.015	0.031915	2.191	0.154	0.28785	1.11	0.379	0.46503
110853802	3.967	0.016	0.033684	10.516	0.004	0.025	5.293	0.004	0.012308
110850720	3.834	0.018	0.0375	0.501	0.487	0.615	6.585	0.001	0.0038462
110844324	3.76	0.019	0.039175	0.129	0.723	0.80333	1.661	0.198	0.27397
110857986	3.723	0.02	0.040404	14.997	0.000948	0.0095238	1.195	0.344	0.43
110857700	3.738	0.02	0.040404	12.32	0.002	0.014815	0.392	0.812	0.85026
110854560	3.646	0.022	0.04381	1.006	0.328	0.49254	1.656	0.2	0.27397
110861460	3.616	0.023	0.04381	0.464	0.504	0.62346	0.544	0.705	0.75806
110850040	3.593	0.023	0.04381	7.061	0.015	0.061224	3.069	0.04	0.07767
110842412	3.598	0.023	0.04381	4.773	0.041	0.12813	0.778	0.552	0.61333
110847955	3.576	0.023	0.04381	0.219	0.645	0.74913	3.161	0.036	0.072727
110849551	3.612	0.023	0.04381	1.857	0.188	0.33874	2.222	0.103	0.16613
110863515	3.444	0.027	0.05	0.000946	0.976	0.976	8.854	0.000277	0.0015389
110847213	3.437	0.027	0.05	3.441	0.078	0.18571	2.916	0.047	0.08785
110841835	3.455	0.027	0.05	4.226	0.053	0.14722	3.12	0.038	0.07451
110842485	3.139	0.037	0.066667	4.115	0.056	0.14737	6.228	0.002	0.0065574
110857380	3.088	0.039	0.068421	8.699	0.008	0.041026	3.72	0.02	0.043956
110849129	3.073	0.04	0.069565	19.917	0.000239	0.0034143	6.28	0.002	0.0065574
110844368	2.985	0.044	0.075214	2.744	0.113	0.24565	6.746	0.001	0.0038462
110859085	2.971	0.045	0.07563	27.477	3.95e-05	0.0011286	7.143	0.000964	0.0038462
110848675	2.926	0.047	0.077686	0.635	0.435	0.58	17.789	2.28e-06	3.8e-05
110843679	2.901	0.048	0.078689	9.397	0.006	0.034286	0.873	0.497	0.57457
110846587	2.75	0.057	0.0912	2.251	0.149	0.28113	7.485	0.000743	0.0036244
110846440	2.672	0.062	0.097638	2.704	0.116	0.24632	8.261	0.00042	0.0021538
110850980	2.648	0.064	0.1	6.511	0.019	0.07037	4.039	0.015	0.035294
110860207	2.634	0.065	0.10078	7.396	0.013	0.057778	9.383	0.000194	0.0011758
110843763	2.514	0.074	0.11298	23.597	9.54e-05	0.001908	4.877	0.007	0.019178
110853425	2.027	0.129	0.18298	10.816	0.004	0.025	1.227	0.331	0.41635
110857993	1.983	0.136	0.19155	0.949	0.342	0.5	3.831	0.018	0.041379
110842105	1.718	0.185	0.24183	2.555	0.126	0.25657	7.282	0.000867	0.003813
110858872	1.703	0.189	0.24545	10.568	0.004	0.025	3.781	0.019	0.042697
110856649	1.633	0.205	0.26115	0.104	0.751	0.81848	4.54	0.009	0.023684
110841837	1.533	0.231	0.29057	5.482	0.03	0.096774	7.639	0.000661	0.003305
110845179	1.337	0.291	0.35273	9.882	0.005	0.029412	1.481	0.245	0.32026
110859848	1.161	0.357	0.425	9.908	0.005	0.029412	1.637	0.204	0.27755
110843221	1.056	0.404	0.46437	2.685	0.117	0.24632	6.412	0.002	0.0065574
110848512	0.885	0.491	0.54556	7.642	0.012	0.054545	4.848	0.007	0.019178
110850716	0.786	0.548	0.59565	0.165	0.689	0.77877	10.755	8.11e-05	0.0006696
110854553	0.591	0.673	0.71217	17.783	0.000424	0.0049882	4.404	0.01	0.024691
